# Supplementary material for: Unraveling the Causal Relationship Between Blood Metabolites and Acne: A Metabolomic Mendelian Randomization Study
Source: J Cosmet Dermatol. 2024 Dec 31;24(1):e16763. doi: 10.1111/jocd.16763 (PMC11686570; doi:10.1111/jocd.16763)
Supplement: Supplementary file 2 — Table S1. Table S2. Table S3. Table S4. Table S5. Table S6. Table S7. Table S8. Table S9. Table S10. Table S11. Table S12. Table S13. [file JOCD-24-e16763-s002.xlsx]

## Sheet: table 1
Supplementary Table 1 List of the identification (ID) for each of the 486 blood metabolites
ID	Metabolites
M00053	glutamine
M00054	tryptophan
M00059	histidine
M00060	leucine
M00063	cholesterol
M00064	phenylalanine
M00513	creatinine
M00527	lactate
M00542	3-hydroxybutyrate (BHBA)
M00553	cotinine
M00569	caffeine
M00575	arabinose
M00577	fructose
M00584	mannose
M00599	pyruvate
M00606	uridine
M01105	linoleate (18:2n6)
M01107	allantoin
M01110	arachidonate (20:4n6)
M01114	deoxycholate
M01121	margarate (17:0)
M01123	inosine
M01125	isoleucine
M01284	threonine
M01299	tyrosine
M01301	lysine
M01302	methionine
M01303	malate
M01336	palmitate (16:0)
M01356	nonadecanoate (19:0)
M01358	stearate (18:0)
M01359	oleate (18:1n9)
M01361	pentadecanoate (15:0)
M01365	myristate (14:0)
M01444	pipecolate
M01493	ornithine
M01494	5-oxoproline
M01508	pantothenate
M01515	salicylate
M01558	4-acetamidobutanoate
M01561	alpha-tocopherol
M01564	citrate
M01572	glycerate
M01573	guanosine
M01585	N-acetylalanine
M01604	urate
M01605	ursodeoxycholate
M01638	arginine
M01640	ascorbate (Vitamin C)
M01644	heptanoate (7:0)
M01645	laurate (12:0)
M01649	valine
M01670	urea
M01712	cortisol
M01769	cortisone
M01898	proline
M02132	citrulline
M02137	biliverdin
M02342	serotonin (5HT)
M02730	gamma-glutamylglutamine
M02734	gamma-glutamyltyrosine
M03127	hypoxanthine
M03141	betaine
M03147	xanthine
M10642	caprate (10:0)
M11438	phosphate
M12017	3-methoxytyrosine
M12035	pelargonate (9:0)
M12067	undecanoate (11:0)
M12129	beta-hydroxyisovalerate
M12261	taurodeoxycholate
M12593	X-02973
M12626	X-03003
M12768	X-03088
M12774	X-03094
M15122	glycerol
M15140	kynurenine
M15335	mannitol
M15365	glycerol 3-phosphate (G3P)
M15488	acetylphosphate
M15500	carnitine
M15506	choline
M15630	N-acetylornithine
M15650	N1-methyladenosine
M15676	3-methyl-2-oxovalerate
M15677	3-methylhistidine
M15749	3-phenylpropionate (hydrocinnamate)
M15753	hippurate
M15778	benzoate
M15958	phenylacetate
M15990	glycerophosphorylcholine (GPC)
M15996	aspartate
M16634	X-04357
M16816	X-04494
M16818	X-04495
M16821	X-04498
M16822	X-04499
M16823	X-04500
M17799	ibuprofen
M17805	dihomo-linoleate (20:2n6)
M17807	X-18601
M17945	2-hydroxystearate
M18254	paraxanthine
M18281	2-hydroxyhippurate (salicylurate)
M18283	X-05426
M18335	quinate
M18349	indolelactate
M18357	glycylvaline
M18369	gamma-glutamylleucine
M18392	theobromine
M18394	theophylline
M18467	eicosapentaenoate (EPA; 20:5n3)
M18474	estrone 3-sulfate
M18476	glycocholate
M18477	glycodeoxycholate
M18494	taurochenodeoxycholate
M18497	taurocholate
M18929	X-05907
M19323	docosahexaenoate (DHA; 22:6n3)
M19324	1-stearoylglycerophosphoinositol
M19362	X-06226
M19364	X-06246
M19368	X-06267
M19396	X-06307
M19414	X-06350
M19415	X-06351
M19934	myo-inositol
M20489	glucose
M20675	1,5-anhydroglucitol (1,5-AG)
M20699	erythritol
M21044	2-hydroxybutyrate (AHB)
M21047	3-methyl-2-oxobutyrate
M21049	1,6-anhydroglucose
M21127	1-palmitoylglycerol (1-monopalmitin)
M21151	saccharin
M21184	1-oleoylglycerol (1-monoolein)
M21188	1-stearoylglycerol (1-monostearin)
M21630	X-08402
M22030	2-hydroxyisobutyrate
M22032	X-08766
M22116	4-methyl-2-oxopentanoate
M22130	phenyllactate (PLA)
M22138	homocitrulline
M22175	aspartylphenylalanine
M22177	levulinate (4-oxovalerate)
M22189	palmitoylcarnitine
M22481	X-08988
M22548	X-09026
M22649	X-09108
M22842	cholate
M24074	X-09706
M25459	X-10395
M25599	X-10429
M27256	X-10500
M27273	X-10506
M27278	X-10510
M27447	1-linoleoylglycerol (1-monolinolein)
M27513	indoleacetate
M27531	hyodeoxycholate
M27672	3-indoxyl sulfate
M27710	N-acetylglycine
M27716	bilirubin (Z,Z)
M27718	creatine
M27722	erythrose
M27728	glycerol 2-phosphate
M27738	threonate
M30805	X-10810
M31453	cysteine
M31522	pyroglutamylglycine
M31536	N-(2-furoyl)glycine
M31548	DSGEGDFXAEGGGVR*
M31555	pyridoxate
M31591	androsterone sulfate
M31787	3-carboxy-4-methyl-5-propyl-2-furanpropanoate (CMPF)
M32197	3-(4-hydroxyphenyl)lactate
M32198	acetylcarnitine
M32315	serine
M32319	trans-4-hydroxyproline
M32322	glutamate
M32328	hexanoylcarnitine
M32338	glycine
M32339	alanine
M32346	glycochenodeoxycholate
M32348	2-aminobutyrate
M32379	scyllo-inositol
M32388	dodecanedioate
M32393	gamma-glutamylvaline
M32405	indolepropionate
M32412	butyrylcarnitine
M32418	myristoleate (14:1n5)
M32425	dehydroisoandrosterone sulfate (DHEA-S)
M32445	3-methylxanthine
M32452	propionylcarnitine
M32489	caproate (6:0)
M32492	caprylate (8:0)
M32497	10-undecenoate (11:1n1)
M32504	docosapentaenoate (n3 DPA; 22:5n3)
M32518	X-11204
M32549	X-02269
M32553	phenol sulfate
M32557	X-06126
M32560	X-07765
M32564	X-11247
M32578	X-11261
M32586	bilirubin (E,E)*
M32587	X-02249
M32593	heme*
M32616	X-11299
M32632	X-11315
M32634	X-11317
M32635	1-linoleoylglycerophosphoethanolamine*
M32644	X-11327
M32651	X-11334
M32654	3-dehydrocarnitine*
M32672	pyroglutamine*
M32675	C-glycosyltryptophan*
M32691	X-11374
M32698	X-11381
M32709	X-03056
M32729	X-11412
M32735	X-01911
M32739	X-11422
M32740	X-11423
M32753	X-09789
M32754	X-11437
M32755	X-11438
M32757	X-11440
M32758	X-11441
M32759	X-11442
M32761	X-11444
M32762	X-11445
M32769	X-11452
M32786	X-11469
M32787	X-11470
M32795	X-11478
M32800	X-11483
M32802	X-11485
M32808	X-11491
M32814	X-11497
M32836	HWESASXX*
M32838	X-11521
M32846	X-11529
M32847	X-11530
M32854	X-11537
M32855	X-11538
M32857	X-11540
M32863	X-11546
M32867	X-11550
M32869	X-11552
M32910	X-11593
M32980	adrenate (22:4n6)
M33009	homostachydrine*
M33084	ADSGEGDFXAEGGGVR*
M33131	X-11786
M33132	X-11787
M33137	X-11792
M33138	X-11793
M33140	X-11795
M33144	X-11799
M33150	X-11805
M33163	X-11818
M33165	X-11820
M33173	2-hydroxyacetaminophen sulfate*
M33178	2-methoxyacetaminophen sulfate*
M33188	X-11843
M33190	X-11845
M33192	X-11847
M33194	X-11849
M33195	X-11850
M33197	X-11852
M33203	X-11858
M33204	X-11859
M33221	X-11876
M33228	1-arachidonoylglycerophosphocholine*
M33230	1-palmitoleoylglycerophosphocholine*
M33250	X-11905
M33353	X-12007
M33359	X-12013
M33363	gamma-glutamylmethionine*
M33364	gamma-glutamylthreonine*
M33380	X-12029
M33384	salicyluric glucuronide*
M33389	X-12038
M33390	X-12039
M33391	X-12040
M33408	X-12056
M33415	X-12063
M33420	gamma-tocopherol
M33422	gamma-glutamylphenylalanine
M33423	p-acetamidophenylglucuronide
M33441	isobutyrylcarnitine
M33442	pseudouridine
M33443	valerate
M33447	palmitoleate (16:1n7)
M33453	alpha-ketoglutarate
M33477	erythronate*
M33488	lathosterol
M33507	X-12092
M33508	X-12093
M33509	X-12094
M33510	X-12095
M33515	X-12100
M33531	X-12116
M33587	eicosenoate (20:1n9 or 11)
M33609	X-12188
M33610	X-12189
M33627	X-12206
M33633	X-12212
M33637	X-12216
M33638	X-12217
M33652	X-12230
M33653	X-12231
M33658	X-12236
M33666	X-12244
M33675	X-12253
M33683	X-12261
M33751	X-12329
M33782	X-10346
M33801	ADpSGEGDFXAEGGGVR*
M33821	1-eicosatrienoylglycerophosphocholine*
M33822	1-docosahexaenoylglycerophosphocholine*
M33833	X-12405
M33835	X-12407
M33864	X-12428
M33871	1-eicosadienoylglycerophosphocholine*
M33877	X-12435
M33883	X-12441
M33884	X-12442
M33885	X-12443
M33892	X-12450
M33901	X-12456
M33910	X-12465
M33935	piperine
M33936	octanoylcarnitine
M33937	alpha-hydroxyisovalerate
M33939	N-acetylthreonine
M33941	decanoylcarnitine
M33955	1-palmitoylglycerophosphocholine
M33957	1-heptadecanoylglycerophosphocholine
M33960	1-oleoylglycerophosphocholine
M33961	1-stearoylglycerophosphocholine
M33968	5-dodecenoate (12:1n7)
M33969	stearidonate (18:4n3)
M33971	10-heptadecenoate (17:1n7)
M33972	10-nonadecenoate (19:1n9)
M33973	epiandrosterone sulfate
M34035	linolenate [alpha or gamma; (18:3n3 or 6)]
M34040	X-12510
M34062	X-12524
M34106	bilirubin (E,Z or Z,E)*
M34109	metoprolol acid metabolite*
M34112	X-12544
M34123	X-12556
M34214	1-arachidonoylglycerophosphoinositol*
M34221	X-12627
M34244	X-12644
M34245	X-12645
M34283	asparagine
M34289	X-12680
M34306	X-12696
M34314	X-12704
M34322	X-12712
M34327	X-12717
M34329	X-12719
M34336	X-12726
M34338	X-12728
M34339	X-12729
M34344	X-12734
M34350	X-12740
M34359	X-12749
M34365	3-(cystein-S-yl)acetaminophen*
M34384	stachydrine
M34389	1-methylxanthine
M34390	7-methylxanthine
M34395	1-methylurate
M34400	1,7-dimethylurate
M34404	1,3,7-trimethylurate
M34407	isovalerylcarnitine
M34409	stearoylcarnitine
M34416	1-stearoylglycerophosphoethanolamine
M34419	1-linoleoylglycerophosphocholine
M34420	bradykinin, des-arg(9)
M34441	X-12771
M34453	X-12776
M34456	gamma-glutamylisoleucine*
M34469	X-12786
M34481	X-12798
M34499	X-12816
M34513	X-12830
M34516	X-12833
M34527	X-12844
M34530	X-12847
M34533	X-12850
M34534	laurylcarnitine
M34535	X-12851
M34539	X-12855
M34674	X-12990
M34732	isovalerate
M34761	X-13069
M34878	X-13183
M34912	X-13215
M35114	7-methylguanine
M35126	phenylacetylglutamine
M35127	pro-hydroxy-pro
M35137	N2,N2-dimethylguanosine
M35159	cysteine-glutathione disulfide
M35160	oleoylcarnitine
M35186	1-arachidonoylglycerophosphoethanolamine*
M35187	X-13429
M35189	X-13431
M35193	X-13435
M35240	X-13477
M35253	2-palmitoylglycerophosphocholine*
M35254	2-oleoylglycerophosphocholine*
M35255	2-stearoylglycerophosphocholine*
M35257	2-linoleoylglycerophosphocholine*
M35270	X-13496
M35305	1-palmitoylglycerophosphoinositol*
M35320	catechol sulfate
M35322	hydroquinone sulfate
M35326	X-13548
M35327	X-13549
M35331	X-13553
M35397	X-13619
M35431	2-methylbutyroylcarnitine
M35433	hydroxyisovaleroyl carnitine
M35439	glutaroyl carnitine
M35451	X-13658
M35464	X-13671
M35472	2-tetradecenoyl carnitine
M35527	4-hydroxyhippurate
M35551	X-13741
M35626	1-myristoylglycerophosphocholine
M35628	1-oleoylglycerophosphoethanolamine
M35631	1-palmitoylglycerophosphoethanolamine
M35635	3-(3-hydroxyphenyl)propionate
M35669	tetradecanedioate
M35675	2-hydroxypalmitate
M35678	hexadecanedioate
M35718	dihomo-linolenate (20:3n3 or n6)
M35754	X-13859
M35854	threitol
M35977	X-14056
M35978	X-14057
M36009	X-14086
M36095	thymol sulfate
M36097	4-acetaminophen sulfate
M36098	4-vinylphenol sulfate
M36099	4-ethylphenylsulfate
M36103	p-cresol sulfate
M36115	X-14189
M36131	X-14205
M36134	X-14208
M36230	X-14304
M36300	X-14374
M36376	X-14450
M36399	X-14473
M36468	X-14541
M36515	X-14588
M36552	X-14625
M36553	X-14626
M36559	X-14632
M36585	X-14658
M36589	X-14662
M36673	X-14745
M36738	gamma-glutamylglutamate
M36754	octadecanedioate
M36756	leucylleucine
M36776	7-alpha-hydroxy-3-oxo-4-cholestenoate (7-Hoca)
M36802	n-Butyl Oleate
M36808	dimethylarginine (SDMA + ADMA)
M36850	taurolithocholate 3-sulfate
M37004	X-14977
M37058	succinylcarnitine
M37097	tryptophan betaine
M37104	cyclo(leu-pro)
M37112	chiro-inositol
M37190	5alpha-androstan-3beta,17beta-diol disulfate
M37202	4-androsten-3beta,17beta-diol disulfate 1*
M37203	4-androsten-3beta,17beta-diol disulfate 2*
M37253	2-hydroxyglutarate
M37459	ergothioneine
M37506	palmitoyl sphingomyelin
M38150	phenylalanylphenylalanine
M38178	cis-4-decenoyl carnitine
M38768	15-methylpalmitate (isobar with 2-methylpalmitate)

## Sheet: table 2
Supplementary Table 2 Harmonization data of 486 blood metabolites and acne
exposure	outcome	SNP	effect_allele.exposure	other_allele.exposure	effect_allele.outcome	other_allele.outcome	beta.exposure	beta.outcome	eaf.exposure	eaf.outcome	remove	palindromic	ambiguous	id.outcome	pval.outcome	se.outcome	mr_keep.outcome	pval_origin.outcome	se.exposure	pval.exposure	samplesize.exposure	mr_keep.exposure	pval_origin.exposure	id.exposure	action	mr_keep	samplesize.outcome	R2	F
M34365.metal.pos.txt.gz	ACNE(GCST90245818)	rs7759527	T	C	T	C	0.212	0.0015	0.1004	0.0987	FALSE	FALSE	FALSE	JGw8CX	0.9251	0.0157	TRUE	reported	0.0479	9.464e-06	18	TRUE	reported	KkV310	2	TRUE	364991	0.52113	17.412
M34365.metal.pos.txt.gz	ACNE(GCST90245818)	rs11019895	A	G	A	G	-0.2809	-0.0037	0.9167	0.8865	FALSE	FALSE	FALSE	JGw8CX	0.8052	0.0148	TRUE	reported	0.0634	9.291e-06	18	TRUE	reported	KkV310	2	TRUE	364991	0.521661	17.4491
M34365.metal.pos.txt.gz	ACNE(GCST90245818)	rs3745836	A	G	A	G	-0.2809	-0.0135	0.9167	0.9425	FALSE	FALSE	FALSE	JGw8CX	0.5241	0.0212	TRUE	reported	0.0634	9.291e-06	18	TRUE	reported	KkV310	2	TRUE	364991	0.521661	17.4491
M34365.metal.pos.txt.gz	ACNE(GCST90245818)	rs4420497	T	C	T	C	0.2809	0.0027	0.0833	0.1097	FALSE	FALSE	FALSE	JGw8CX	0.8592	0.0151	TRUE	reported	0.0634	9.291e-06	18	TRUE	reported	KkV310	2	TRUE	364991	0.521661	17.4491
M34365.metal.pos.txt.gz	ACNE(GCST90245818)	rs4748086	A	G	A	G	0.2809	0.0031	0.0833	0.0287	FALSE	FALSE	FALSE	JGw8CX	0.911	0.0281	TRUE	reported	0.0634	9.291e-06	18	TRUE	reported	KkV310	2	TRUE	364991	0.521661	17.4491
M34365.metal.pos.txt.gz	ACNE(GCST90245818)	rs132382	A	G	A	G	-0.2814	-0.0412	0.9158	0.9456	FALSE	FALSE	FALSE	JGw8CX	0.06303	0.0222	TRUE	reported	0.0635	9.291e-06	18	TRUE	reported	KkV310	2	TRUE	364991	0.521762	17.4561
M34365.metal.pos.txt.gz	ACNE(GCST90245818)	rs2075384	T	C	T	C	-0.2814	-0.0007	0.9158	0.9269	FALSE	FALSE	FALSE	JGw8CX	0.9674	0.0181	TRUE	reported	0.0635	9.291e-06	18	TRUE	reported	KkV310	2	TRUE	364991	0.521762	17.4561
M34365.metal.pos.txt.gz	ACNE(GCST90245818)	rs1284853	A	G	A	G	0.2815	-0.0001	0.0842	0.111	FALSE	FALSE	FALSE	JGw8CX	0.9926	0.015	TRUE	reported	0.0635	9.262e-06	18	TRUE	reported	KkV310	2	TRUE	364991	0.521939	17.4685
M34365.metal.pos.txt.gz	ACNE(GCST90245818)	rs17736971	T	G	T	G	0.2815	-0.0051	0.0841	0.0658	FALSE	FALSE	FALSE	JGw8CX	0.7863	0.019	TRUE	reported	0.0635	9.376e-06	18	TRUE	reported	KkV310	2	TRUE	364991	0.521939	17.4685
M34365.metal.pos.txt.gz	ACNE(GCST90245818)	rs4765467	A	T	A	T	0.2815	-0.0099	0.0842	0.1072	FALSE	TRUE	FALSE	JGw8CX	0.5179	0.0154	TRUE	reported	0.0635	9.249e-06	18	TRUE	reported	KkV310	2	TRUE	364991	0.521939	17.4685
M34365.metal.pos.txt.gz	ACNE(GCST90245818)	rs10473625	A	C	A	C	-0.1725	0.0079	0.4135	0.4988	FALSE	FALSE	FALSE	JGw8CX	0.3996	0.0094	TRUE	reported	0.0389	9.171e-06	18	TRUE	reported	KkV310	2	TRUE	364991	0.522094	17.4794
M34365.metal.pos.txt.gz	ACNE(GCST90245818)	rs10091404	C	G	C	G	0.2816	-0.0154	0.0842	0.2155	FALSE	TRUE	FALSE	JGw8CX	0.1771	0.0114	TRUE	reported	0.0635	9.321e-06	18	TRUE	reported	KkV310	2	TRUE	364991	0.522116	17.481
M34365.metal.pos.txt.gz	ACNE(GCST90245818)	rs8105343	A	G	A	G	-0.2048	0.008	0.8192	0.8669	FALSE	FALSE	FALSE	JGw8CX	0.5631	0.0138	TRUE	reported	0.0459	7.952e-06	18	TRUE	reported	KkV310	2	TRUE	364991	0.52517	17.6963
M34365.metal.pos.txt.gz	ACNE(GCST90245818)	rs10071202	A	G	A	G	0.2107	0.0101	0.4118	0.4428	FALSE	FALSE	FALSE	JGw8CX	0.2824	0.0094	TRUE	reported	0.0472	8.016e-06	18	TRUE	reported	KkV310	2	TRUE	364991	0.525406	17.713
M34365.metal.pos.txt.gz	ACNE(GCST90245818)	rs10182315	T	C	T	C	0.1755	-0.0201	0.2222	0.1857	FALSE	FALSE	FALSE	JGw8CX	0.0948	0.012	TRUE	reported	0.0393	7.995e-06	18	TRUE	reported	KkV310	2	TRUE	364991	0.525592	17.7262
M34365.metal.pos.txt.gz	ACNE(GCST90245818)	rs679622	A	T	A	T	0.2562	-0.0107	0.1193	0.2913	FALSE	TRUE	FALSE	JGw8CX	0.3069	0.0105	TRUE	reported	0.0573	7.924e-06	18	TRUE	reported	KkV310	2	TRUE	364991	0.526212	17.7704
M34365.metal.pos.txt.gz	ACNE(GCST90245818)	rs10920206	T	C	T	C	-0.3266	-0.0433	0.9239	0.9733	FALSE	FALSE	FALSE	JGw8CX	0.1563	0.0306	TRUE	reported	0.0727	7.016e-06	18	TRUE	reported	KkV310	2	TRUE	364991	0.528573	17.9395
M33178.metal.pos.txt.gz	ACNE(GCST90245818)	rs11770198	A	G	A	G	0.333	0.071	0.9703	0.9859	FALSE	FALSE	FALSE	HoJi8V	0.09349	0.0423	TRUE	reported	0.0753	9.848e-06	25	TRUE	reported	BCa5Gq	2	TRUE	364991	0.438919	17.9923
M33178.metal.pos.txt.gz	ACNE(GCST90245818)	rs10157030	T	C	T	C	0.3336	0.0016	0.9774	0.7054	FALSE	FALSE	FALSE	HoJi8V	0.8792	0.0102	TRUE	reported	0.0754	9.654e-06	25	TRUE	reported	BCa5Gq	2	TRUE	364991	0.439152	18.0093
M33178.metal.pos.txt.gz	ACNE(GCST90245818)	rs4246023	A	G	A	G	-0.3336	-0.0046	0.0227	0.1298	FALSE	FALSE	FALSE	HoJi8V	0.7451	0.014	TRUE	reported	0.0753	9.458e-06	25	TRUE	reported	BCa5Gq	2	TRUE	364991	0.439806	18.0572
M15630.metal.pos.txt.gz	ACNE(GCST90245818)	rs15612	T	C	T	C	0.0187	0.0093	0.3004	0.3198	FALSE	FALSE	FALSE	ZbcHTT	0.3873	0.0108	TRUE	reported	0.0044	1.674e-05	7574	TRUE	reported	k2yya2	2	TRUE	364991	0.00237913	18.0577
M17799.metal.pos.txt.gz	ACNE(GCST90245818)	rs1790642	A	G	A	G	-0.0732	0.001	0.16	0.178	FALSE	FALSE	FALSE	MhNOJh	0.934	0.0125	TRUE	reported	0.0165	8.927e-06	25	TRUE	reported	BTlu8z	2	TRUE	364991	0.440482	18.1068
M34365.metal.pos.txt.gz	ACNE(GCST90245818)	rs11180679	A	G	A	G	0.1652	0.0003	0.3844	0.3605	FALSE	FALSE	FALSE	JGw8CX	0.9792	0.0098	TRUE	reported	0.0366	6.309e-06	18	TRUE	reported	KkV310	2	TRUE	364991	0.530922	18.1095
M33178.metal.pos.txt.gz	ACNE(GCST90245818)	rs12857335	T	G	T	G	0.3328	-0.0112	0.9712	0.9607	FALSE	FALSE	FALSE	HoJi8V	0.6566	0.0252	TRUE	reported	0.075	9e-06	25	TRUE	reported	BCa5Gq	2	TRUE	364991	0.44059	18.1147
M34365.metal.pos.txt.gz	ACNE(GCST90245818)	rs9864332	A	C	A	C	0.254	-0.0089	0.1111	0.1158	FALSE	FALSE	FALSE	JGw8CX	0.5505	0.015	TRUE	reported	0.0562	6.162e-06	18	TRUE	reported	KkV310	2	TRUE	364991	0.531574	18.1569
M33178.metal.pos.txt.gz	ACNE(GCST90245818)	rs3219080	T	C	T	C	-0.315	0.0428	0.0298	0.0208	FALSE	FALSE	FALSE	HoJi8V	0.1998	0.0334	TRUE	reported	0.0707	8.288e-06	25	TRUE	reported	BCa5Gq	2	TRUE	364991	0.442599	18.2629
M33178.metal.pos.txt.gz	ACNE(GCST90245818)	rs4965131	T	G	T	G	-0.1551	-0.0195	0.125	0.1551	FALSE	FALSE	FALSE	HoJi8V	0.1742	0.0144	TRUE	reported	0.0348	8.353e-06	25	TRUE	reported	BCa5Gq	2	TRUE	364991	0.442759	18.2748
M15630.metal.pos.txt.gz	ACNE(GCST90245818)	rs6836758	A	G	A	G	-0.0184	-0.0107	0.3079	0.3327	FALSE	FALSE	FALSE	ZbcHTT	0.2798	0.0099	TRUE	reported	0.0043	1.496e-05	7574	TRUE	reported	k2yya2	2	TRUE	364991	0.00241171	18.3056
M33178.metal.pos.txt.gz	ACNE(GCST90245818)	rs7305247	A	G	A	G	-0.3357	-0.0254	0.0234	0.0331	FALSE	FALSE	FALSE	HoJi8V	0.3365	0.0265	TRUE	reported	0.0751	7.805e-06	25	TRUE	reported	BCa5Gq	2	TRUE	364991	0.444213	18.3828
M33178.metal.pos.txt.gz	ACNE(GCST90245818)	rs1791280	A	T	A	T	0.1204	0.0067	0.7577	0.634	FALSE	TRUE	FALSE	HoJi8V	0.4973	0.0099	TRUE	reported	0.0269	7.884e-06	25	TRUE	reported	BCa5Gq	2	TRUE	364991	0.444853	18.4305
M00063.metal.pos.txt.gz	ACNE(GCST90245818)	rs1411983	A	T	A	T	-0.0073	-0.004	0.594	0.5872	FALSE	TRUE	FALSE	nIXBeI	0.6739	0.0095	TRUE	reported	0.0017	9.208e-06	7365	TRUE	reported	5RXYdb	2	TRUE	364991	0.00249741	18.4344
M33178.metal.pos.txt.gz	ACNE(GCST90245818)	rs2455406	T	G	T	G	0.1146	0.0157	0.78	0.817	FALSE	FALSE	FALSE	HoJi8V	0.2388	0.0133	TRUE	reported	0.0256	7.561e-06	25	TRUE	reported	BCa5Gq	2	TRUE	364991	0.444933	18.4364
M34365.metal.pos.txt.gz	ACNE(GCST90245818)	rs1019662	T	C	T	C	-0.1799	-0.0055	0.8047	0.7211	FALSE	FALSE	FALSE	JGw8CX	0.5977	0.0104	TRUE	reported	0.0395	5.142e-06	18	TRUE	reported	KkV310	2	TRUE	364991	0.535398	18.4381
M15630.metal.pos.txt.gz	ACNE(GCST90245818)	rs11617411	A	G	A	G	0.0275	0.0038	0.8761	0.8221	FALSE	FALSE	FALSE	ZbcHTT	0.7581	0.0125	TRUE	reported	0.0064	1.919e-05	7574	TRUE	reported	k2yya2	2	TRUE	364991	0.00243177	18.4583
M17799.metal.pos.txt.gz	ACNE(GCST90245818)	rs1353529	T	G	T	G	-0.0569	0.0106	0.3696	0.525	FALSE	FALSE	FALSE	MhNOJh	0.2606	0.0094	TRUE	reported	0.0127	7.455e-06	25	TRUE	reported	BTlu8z	2	TRUE	364991	0.445347	18.4674
M22177.metal.pos.txt.gz	ACNE(GCST90245818)	rs12498629	T	C	T	C	-0.0086	-0.0144	0.2767	0.2978	FALSE	FALSE	FALSE	BufHoP	0.1624	0.0103	TRUE	reported	0.002	9.338e-06	6535	TRUE	reported	KH0d8y	2	TRUE	364991	0.0028214	18.4843
M33178.metal.pos.txt.gz	ACNE(GCST90245818)	rs17650707	T	G	T	G	0.3371	0.0153	0.9736	0.9773	FALSE	FALSE	FALSE	HoJi8V	0.6521	0.0339	TRUE	reported	0.0752	7.346e-06	25	TRUE	reported	BCa5Gq	2	TRUE	364991	0.445611	18.4871
M34453.metal.pos.txt.gz	ACNE(GCST90245818)	rs812573	A	G	A	G	-0.0056	-0.0009	0.2035	0.154	FALSE	FALSE	FALSE	biamAc	0.9472	0.0131	TRUE	reported	0.0013	8.658e-06	7317	TRUE	reported	zFDXMQ	2	TRUE	364991	0.00252963	18.5511
M01302.metal.pos.txt.gz	ACNE(GCST90245818)	rs4693555	T	C	T	C	-0.0069	0.002	0.2131	0.2023	FALSE	FALSE	FALSE	77lxle	0.8748	0.013	TRUE	reported	0.0016	8.434e-06	7347	TRUE	reported	ROdtaS	2	TRUE	364991	0.00252494	18.5926
M33389.metal.pos.txt.gz	ACNE(GCST90245818)	rs2932919	A	G	A	G	0.0082	0.0136	0.6579	0.6341	FALSE	FALSE	FALSE	rrQCA2	0.1753	0.0101	TRUE	reported	0.0019	9.116e-06	7315	TRUE	reported	l0AyxD	2	TRUE	364991	0.00253981	18.6209
M01564.metal.pos.txt.gz	ACNE(GCST90245818)	rs13966	T	C	T	C	0.0082	-0.0096	0.467	0.4491	FALSE	FALSE	FALSE	wDfHZC	0.3152	0.0095	TRUE	reported	0.0019	9.994e-06	7364	TRUE	reported	LWviY7	2	TRUE	364991	0.00252296	18.621
M15630.metal.pos.txt.gz	ACNE(GCST90245818)	rs13427736	A	C	A	C	-0.0328	0.0057	0.0753	0.0756	FALSE	FALSE	FALSE	ZbcHTT	0.7497	0.0177	TRUE	reported	0.0076	1.403e-05	7574	TRUE	reported	k2yya2	2	TRUE	364991	0.00245317	18.6211
M34365.metal.pos.txt.gz	ACNE(GCST90245818)	rs6830940	T	C	T	C	-0.1767	-0.0063	0.75	0.8026	FALSE	FALSE	FALSE	JGw8CX	0.5907	0.0118	TRUE	reported	0.0386	4.669e-06	18	TRUE	reported	KkV310	2	TRUE	364991	0.537935	18.6271
M33178.metal.pos.txt.gz	ACNE(GCST90245818)	rs6436102	T	C	T	C	-0.1188	-0.0609	0.1875	0.1236	FALSE	FALSE	FALSE	HoJi8V	3.811e-05	0.0148	TRUE	reported	0.0264	6.888e-06	25	TRUE	reported	BCa5Gq	2	TRUE	364991	0.447514	18.63
M17799.metal.pos.txt.gz	ACNE(GCST90245818)	rs16835642	A	G	A	G	-0.1067	-0.0184	0.0996	0.2209	FALSE	FALSE	FALSE	MhNOJh	0.1058	0.0113	TRUE	reported	0.0237	6.919e-06	25	TRUE	reported	BTlu8z	2	TRUE	364991	0.447746	18.6475
M15630.metal.pos.txt.gz	ACNE(GCST90245818)	rs9531784	T	C	T	C	-0.0216	-0.0043	0.7876	0.808	FALSE	FALSE	FALSE	ZbcHTT	0.723	0.0121	TRUE	reported	0.005	1.485e-05	7574	TRUE	reported	k2yya2	2	TRUE	364991	0.00245795	18.6575
M33178.metal.pos.txt.gz	ACNE(GCST90245818)	rs4843884	T	C	T	C	0.3356	-0.0143	0.9792	0.9596	FALSE	FALSE	FALSE	HoJi8V	0.5797	0.0259	TRUE	reported	0.0745	6.622e-06	25	TRUE	reported	BCa5Gq	2	TRUE	364991	0.44803	18.6689
M15630.metal.pos.txt.gz	ACNE(GCST90245818)	rs7525711	A	G	A	G	-0.0186	0.0157	0.7081	0.6498	FALSE	FALSE	FALSE	ZbcHTT	0.1217	0.0102	TRUE	reported	0.0043	1.594e-05	7574	TRUE	reported	k2yya2	2	TRUE	364991	0.00246429	18.7057
M33178.metal.pos.txt.gz	ACNE(GCST90245818)	rs7701941	C	G	C	G	-0.3413	0.0086	0.0231	0.0139	FALSE	TRUE	FALSE	HoJi8V	0.8409	0.0429	TRUE	reported	0.0756	6.339e-06	25	TRUE	reported	BCa5Gq	2	TRUE	364991	0.449111	18.7507
M33178.metal.pos.txt.gz	ACNE(GCST90245818)	rs4602520	T	C	T	C	0.3279	-0.011	0.9527	0.9295	FALSE	FALSE	FALSE	HoJi8V	0.5553	0.0186	TRUE	reported	0.0726	6.205e-06	25	TRUE	reported	BCa5Gq	2	TRUE	364991	0.449327	18.7671
M34359.metal.pos.txt.gz	ACNE(GCST90245818)	rs11052940	A	G	A	G	-0.0078	0.0084	0.412	0.3543	FALSE	FALSE	FALSE	wDfHZC	0.3896	0.0098	TRUE	reported	0.0018	9.784e-06	6755	TRUE	reported	LWviY7	2	TRUE	364991	0.00277213	18.7722
M12067.metal.pos.txt.gz	ACNE(GCST90245818)	rs11912450	A	T	A	T	-0.0078	-0.0083	0.1939	0.2014	FALSE	TRUE	FALSE	Js9nhx	0.4856	0.0119	TRUE	reported	0.0018	8.581e-06	7081	TRUE	reported	AqPnkW	2	TRUE	364991	0.00264484	18.7725
M01769.metal.pos.txt.gz	ACNE(GCST90245818)	rs10102742	T	C	T	C	0.0078	0.0026	0.4035	0.424	FALSE	FALSE	FALSE	rrQCA2	0.7913	0.0098	TRUE	reported	0.0018	8.73e-06	7136	TRUE	reported	l0AyxD	2	TRUE	364991	0.00262451	18.7725
M01508.metal.pos.txt.gz	ACNE(GCST90245818)	rs6848070	A	G	A	G	-0.0117	0	0.3521	0.4413	FALSE	FALSE	FALSE	MqUAwL	0.9982	0.0095	TRUE	reported	0.0027	9.911e-06	7160	TRUE	reported	hgfJiA	2	TRUE	364991	0.00261573	18.7725
M33422.metal.pos.txt.gz	ACNE(GCST90245818)	rs1951768	A	G	A	G	0.0078	0.01	0.6648	0.6624	FALSE	FALSE	FALSE	MhNOJh	0.3156	0.0099	TRUE	reported	0.0018	8.556e-06	7306	TRUE	reported	BTlu8z	2	TRUE	364991	0.0025636	18.7726
M35631.metal.pos.txt.gz	ACNE(GCST90245818)	rs4315100	T	C	T	C	-0.0117	-0.0009	0.6818	0.6859	FALSE	FALSE	FALSE	EhjLmf	0.933	0.0101	TRUE	reported	0.0027	9.509e-06	7317	TRUE	reported	0dekSg	2	TRUE	364991	0.00255975	18.7726
M32740.metal.pos.txt.gz	ACNE(GCST90245818)	rs4075958	A	G	A	G	0.0078	-0.0155	0.2613	0.2506	FALSE	FALSE	FALSE	vsOWBs	0.1539	0.0109	TRUE	reported	0.0018	9.428e-06	7318	TRUE	reported	f2noEF	2	TRUE	364991	0.0025594	18.7726
M02132.metal.pos.txt.gz	ACNE(GCST90245818)	rs1437588	A	G	A	G	0.0078	-0.003	0.479	0.4927	FALSE	FALSE	FALSE	4QXvhJ	0.7489	0.0095	TRUE	reported	0.0018	7.672e-06	7325	TRUE	reported	pO1Xhi	2	TRUE	364991	0.00255696	18.7727
M32867.metal.pos.txt.gz	ACNE(GCST90245818)	rs11181433	A	G	A	G	-0.0078	-0.0123	0.8492	0.8715	FALSE	FALSE	FALSE	rrQCA2	0.3861	0.0142	TRUE	reported	0.0018	9.952e-06	7329	TRUE	reported	l0AyxD	2	TRUE	364991	0.00255557	18.7727
M32910.metal.pos.txt.gz	ACNE(GCST90245818)	rs2205212	A	G	A	G	0.0078	0.0024	0.6925	0.7174	FALSE	FALSE	FALSE	rwFeCT	0.8184	0.0104	TRUE	reported	0.0018	9.371e-06	7344	TRUE	reported	JeukL4	2	TRUE	364991	0.00255037	18.7727
M01302.metal.pos.txt.gz	ACNE(GCST90245818)	rs2066415	T	C	T	C	0.0065	-0.0159	0.3567	0.4372	FALSE	FALSE	FALSE	77lxle	0.09344	0.0095	TRUE	reported	0.0015	8.628e-06	7347	TRUE	reported	ROdtaS	2	TRUE	364991	0.00254933	18.7727
M32315.metal.pos.txt.gz	ACNE(GCST90245818)	rs6564181	A	G	A	G	0.0078	0.0082	0.4506	0.3798	FALSE	FALSE	FALSE	PMHb2Y	0.4026	0.0098	TRUE	reported	0.0018	8.159e-06	7349	TRUE	reported	1vECKl	2	TRUE	364991	0.00254864	18.7727
M01125.metal.pos.txt.gz	ACNE(GCST90245818)	rs11128879	T	C	T	C	-0.0078	0.002	0.1208	0.181	FALSE	FALSE	FALSE	MhNOJh	0.87	0.0122	TRUE	reported	0.0018	9.564e-06	7352	TRUE	reported	BTlu8z	2	TRUE	364991	0.0025476	18.7727
M32492.metal.pos.txt.gz	ACNE(GCST90245818)	rs10153405	A	G	A	G	-0.0078	0.0037	0.5344	0.5936	FALSE	FALSE	FALSE	HoJi8V	0.6958	0.0096	TRUE	reported	0.0018	9.072e-06	7355	TRUE	reported	BCa5Gq	2	TRUE	364991	0.00254656	18.7727
M12035.metal.pos.txt.gz	ACNE(GCST90245818)	rs1097296	T	C	T	C	0.0078	0.0049	0.3933	0.326	FALSE	FALSE	FALSE	9E5uk2	0.6215	0.01	TRUE	reported	0.0018	9.221e-06	7356	TRUE	reported	A7LkWw	2	TRUE	364991	0.00254622	18.7727
M12035.metal.pos.txt.gz	ACNE(GCST90245818)	rs9513489	T	C	T	C	0.0078	0.0093	0.5888	0.5245	FALSE	FALSE	FALSE	9E5uk2	0.3262	0.0095	TRUE	reported	0.0018	8.48e-06	7356	TRUE	reported	A7LkWw	2	TRUE	364991	0.00254622	18.7727
M01299.metal.pos.txt.gz	ACNE(GCST90245818)	rs12891	C	G	C	G	0.0078	0.0076	0.4177	0.3681	FALSE	TRUE	FALSE	jsoX0g	0.4474	0.01	TRUE	reported	0.0018	8.777e-06	7358	TRUE	reported	2Hjefc	2	TRUE	364991	0.00254553	18.7727
M33132.metal.pos.txt.gz	ACNE(GCST90245818)	rs6507259	T	C	T	C	-0.0078	-0.006	0.1333	0.1051	FALSE	FALSE	FALSE	rrQCA2	0.6983	0.0156	TRUE	reported	0.0018	9.523e-06	7362	TRUE	reported	l0AyxD	2	TRUE	364991	0.00254415	18.7727
M01564.metal.pos.txt.gz	ACNE(GCST90245818)	rs1530219	A	G	A	G	-0.0078	-0.0091	0.4797	0.5251	FALSE	FALSE	FALSE	wDfHZC	0.3302	0.0094	TRUE	reported	0.0018	9.942e-06	7364	TRUE	reported	LWviY7	2	TRUE	364991	0.00254346	18.7727
M32348.metal.pos.txt.gz	ACNE(GCST90245818)	rs2853187	A	T	A	T	-0.0078	-0.0043	0.6023	0.6344	FALSE	TRUE	FALSE	0iP4Jm	0.662	0.0098	TRUE	reported	0.0018	9.417e-06	7365	TRUE	reported	QWFTcS	2	TRUE	364991	0.00254311	18.7727
M32348.metal.pos.txt.gz	ACNE(GCST90245818)	rs4685337	T	C	T	C	-0.0078	0.0092	0.5355	0.5156	FALSE	FALSE	FALSE	0iP4Jm	0.3402	0.0096	TRUE	reported	0.0018	8.636e-06	7365	TRUE	reported	QWFTcS	2	TRUE	364991	0.00254311	18.7727
M32348.metal.pos.txt.gz	ACNE(GCST90245818)	rs6844227	T	C	T	C	-0.0078	-0.0079	0.4886	0.4148	FALSE	FALSE	FALSE	0iP4Jm	0.4132	0.0096	TRUE	reported	0.0018	9.021e-06	7365	TRUE	reported	QWFTcS	2	TRUE	364991	0.00254311	18.7727
M37506.metal.pos.txt.gz	ACNE(GCST90245818)	rs11222450	T	C	T	C	-0.0078	-0.0035	0.596	0.5409	FALSE	FALSE	FALSE	NRGAPd	0.7186	0.0096	TRUE	reported	0.0018	9.182e-06	7366	TRUE	reported	ueOd2F	2	TRUE	364991	0.00254277	18.7727
M37506.metal.pos.txt.gz	ACNE(GCST90245818)	rs1491540	A	C	A	C	0.0078	-0.0088	0.6535	0.5997	FALSE	FALSE	FALSE	NRGAPd	0.3594	0.0096	TRUE	reported	0.0018	9.496e-06	7366	TRUE	reported	ueOd2F	2	TRUE	364991	0.00254277	18.7727
M15140.metal.pos.txt.gz	ACNE(GCST90245818)	rs669764	T	C	T	C	-0.0078	0.002	0.3176	0.3281	FALSE	FALSE	FALSE	jsoX0g	0.8391	0.01	TRUE	reported	0.0018	7.726e-06	7368	TRUE	reported	2Hjefc	2	TRUE	364991	0.00254208	18.7727
M01604.metal.pos.txt.gz	ACNE(GCST90245818)	rs6927639	A	G	A	G	-0.0078	0.0052	0.8458	0.7931	FALSE	FALSE	FALSE	JWYTTL	0.6547	0.0116	TRUE	reported	0.0018	9.274e-06	7371	TRUE	reported	wZTn6E	2	TRUE	364991	0.00254105	18.7727
M33178.metal.pos.txt.gz	ACNE(GCST90245818)	rs2230944	A	G	A	G	-0.3402	0.0552	0.023	0.0369	FALSE	FALSE	FALSE	HoJi8V	0.02699	0.025	TRUE	reported	0.0753	6.254e-06	25	TRUE	reported	BCa5Gq	2	TRUE	364991	0.449481	18.7787
M34365.metal.pos.txt.gz	ACNE(GCST90245818)	rs7678362	T	C	T	C	-0.1818	0.0049	0.6921	0.5747	FALSE	FALSE	FALSE	JGw8CX	0.607	0.0096	TRUE	reported	0.0395	4.091e-06	18	TRUE	reported	KkV310	2	TRUE	364991	0.540621	18.8296
M33178.metal.pos.txt.gz	ACNE(GCST90245818)	rs7599592	A	G	A	G	0.3463	-0.0076	0.9773	0.9767	FALSE	FALSE	FALSE	HoJi8V	0.8088	0.0316	TRUE	reported	0.0765	5.927e-06	25	TRUE	reported	BCa5Gq	2	TRUE	364991	0.450452	18.8525
M21630.metal.pos.txt.gz	ACNE(GCST90245818)	rs1255463	A	C	A	C	-0.0113	-0.0165	0.3988	0.3401	FALSE	FALSE	FALSE	X3kEBX	0.1035	0.0102	TRUE	reported	0.0026	9.299e-06	7284	TRUE	reported	Tj5sjb	2	TRUE	364991	0.00258652	18.8839
M35127.metal.pos.txt.gz	ACNE(GCST90245818)	rs10963693	C	G	C	G	0.0113	0.0078	0.5857	0.6084	FALSE	TRUE	FALSE	iizjr8	0.4223	0.0097	TRUE	reported	0.0026	9.607e-06	7344	TRUE	reported	IlEgl8	2	TRUE	364991	0.00256544	18.8839
M22177.metal.pos.txt.gz	ACNE(GCST90245818)	rs1389052	T	C	T	C	0.0087	0.0031	0.7199	0.7364	FALSE	FALSE	FALSE	BufHoP	0.7764	0.0109	TRUE	reported	0.002	8.954e-06	6535	TRUE	reported	KH0d8y	2	TRUE	364991	0.0028872	18.9167
M22177.metal.pos.txt.gz	ACNE(GCST90245818)	rs9547604	A	G	A	G	-0.0087	-0.0035	0.2551	0.2258	FALSE	FALSE	FALSE	BufHoP	0.7569	0.0114	TRUE	reported	0.002	7.715e-06	6535	TRUE	reported	KH0d8y	2	TRUE	364991	0.0028872	18.9167
M32319.metal.pos.txt.gz	ACNE(GCST90245818)	rs7429997	T	C	T	C	-0.0161	0.0017	0.3794	0.3783	FALSE	FALSE	FALSE	1MYwqS	0.8665	0.01	TRUE	reported	0.0037	9.944e-06	7356	TRUE	reported	uvC9oY	2	TRUE	364991	0.00256738	18.9291
M33178.metal.pos.txt.gz	ACNE(GCST90245818)	rs10961091	T	C	T	C	0.1683	-0.0568	0.96	0.9858	FALSE	FALSE	FALSE	HoJi8V	0.1598	0.0404	TRUE	reported	0.0371	5.58e-06	25	TRUE	reported	BCa5Gq	2	TRUE	364991	0.4515	18.9325
M33178.metal.pos.txt.gz	ACNE(GCST90245818)	rs11057970	T	C	T	C	-0.1683	-0.0013	0.04	0.062	FALSE	FALSE	FALSE	HoJi8V	0.947	0.0197	TRUE	reported	0.0371	5.58e-06	25	TRUE	reported	BCa5Gq	2	TRUE	364991	0.4515	18.9325
M33178.metal.pos.txt.gz	ACNE(GCST90245818)	rs1585145	A	G	A	G	0.1683	-0.0045	0.96	0.9854	FALSE	FALSE	FALSE	HoJi8V	0.9211	0.0459	TRUE	reported	0.0371	5.58e-06	25	TRUE	reported	BCa5Gq	2	TRUE	364991	0.4515	18.9325
M33178.metal.pos.txt.gz	ACNE(GCST90245818)	rs16859878	T	C	T	C	-0.1683	0.0097	0.04	0.0147	FALSE	FALSE	FALSE	HoJi8V	0.8017	0.0388	TRUE	reported	0.0371	5.58e-06	25	TRUE	reported	BCa5Gq	2	TRUE	364991	0.4515	18.9325
M33178.metal.pos.txt.gz	ACNE(GCST90245818)	rs17825562	A	G	A	G	-0.1683	-0.0345	0.04	0.0242	FALSE	FALSE	FALSE	HoJi8V	0.3009	0.0334	TRUE	reported	0.0371	5.58e-06	25	TRUE	reported	BCa5Gq	2	TRUE	364991	0.4515	18.9325
M33178.metal.pos.txt.gz	ACNE(GCST90245818)	rs2273617	A	G	A	G	0.1683	-0.019	0.96	0.9788	FALSE	FALSE	FALSE	HoJi8V	0.5649	0.033	TRUE	reported	0.0371	5.58e-06	25	TRUE	reported	BCa5Gq	2	TRUE	364991	0.4515	18.9325
M33178.metal.pos.txt.gz	ACNE(GCST90245818)	rs7746400	T	C	T	C	-0.1683	-0.0074	0.04	0.0385	FALSE	FALSE	FALSE	HoJi8V	0.7777	0.0261	TRUE	reported	0.0371	5.58e-06	25	TRUE	reported	BCa5Gq	2	TRUE	364991	0.4515	18.9325
M33178.metal.pos.txt.gz	ACNE(GCST90245818)	rs9896355	T	C	T	C	0.1683	-0.0144	0.96	0.9609	FALSE	FALSE	FALSE	HoJi8V	0.5833	0.0262	TRUE	reported	0.0371	5.58e-06	25	TRUE	reported	BCa5Gq	2	TRUE	364991	0.4515	18.9325
M33178.metal.pos.txt.gz	ACNE(GCST90245818)	rs9533206	T	G	T	G	0.3376	0.0312	0.9773	0.9164	FALSE	FALSE	FALSE	HoJi8V	0.06647	0.017	TRUE	reported	0.0744	5.611e-06	25	TRUE	reported	BCa5Gq	2	TRUE	364991	0.451636	18.9429
M20489.metal.pos.txt.gz	ACNE(GCST90245818)	rs9837442	A	T	A	T	-0.0074	0.0236	0.7138	0.6975	FALSE	TRUE	FALSE	4QXvhJ	0.02173	0.0103	TRUE	reported	0.0017	7.883e-06	7325	TRUE	reported	pO1Xhi	2	TRUE	364991	0.0025801	18.9429
M15488.metal.pos.txt.gz	ACNE(GCST90245818)	rs10933558	A	G	A	G	-0.0074	-0.0145	0.794	0.7889	FALSE	FALSE	FALSE	9E5uk2	0.2052	0.0114	TRUE	reported	0.0017	9.254e-06	7345	TRUE	reported	A7LkWw	2	TRUE	364991	0.00257309	18.9429
M01302.metal.pos.txt.gz	ACNE(GCST90245818)	rs885076	A	G	A	G	-0.0074	0.0144	0.8716	0.888	FALSE	FALSE	FALSE	77lxle	0.3544	0.0156	TRUE	reported	0.0017	8.747e-06	7347	TRUE	reported	ROdtaS	2	TRUE	364991	0.00257239	18.9429
M00054.metal.pos.txt.gz	ACNE(GCST90245818)	rs938040	T	C	T	C	0.0074	0.0066	0.107	0.0885	FALSE	FALSE	FALSE	4QVqlv	0.7079	0.0177	TRUE	reported	0.0017	9.124e-06	7355	TRUE	reported	Zff3Nb	2	TRUE	364991	0.0025696	18.9429
M33178.metal.pos.txt.gz	ACNE(GCST90245818)	rs12165607	C	G	C	G	-0.329	-0.0167	0.0266	0.0213	FALSE	TRUE	FALSE	HoJi8V	0.6112	0.0329	TRUE	reported	0.0725	5.67e-06	25	TRUE	reported	BCa5Gq	2	TRUE	364991	0.451668	18.9454
M33178.metal.pos.txt.gz	ACNE(GCST90245818)	rs8191547	A	G	A	G	0.3408	-0.02	0.9769	0.9703	FALSE	FALSE	FALSE	HoJi8V	0.5047	0.03	TRUE	reported	0.0751	5.608e-06	25	TRUE	reported	BCa5Gq	2	TRUE	364991	0.45167	18.9455
M33178.metal.pos.txt.gz	ACNE(GCST90245818)	rs17659760	A	G	A	G	-0.3372	-0.0196	0.0217	0.0904	FALSE	FALSE	FALSE	HoJi8V	0.2477	0.017	TRUE	reported	0.0743	5.613e-06	25	TRUE	reported	BCa5Gq	2	TRUE	364991	0.451715	18.949
M33178.metal.pos.txt.gz	ACNE(GCST90245818)	rs6664636	A	G	A	G	0.1693	0.0193	0.959	0.9344	FALSE	FALSE	FALSE	HoJi8V	0.3125	0.0191	TRUE	reported	0.0373	5.526e-06	25	TRUE	reported	BCa5Gq	2	TRUE	364991	0.451771	18.9533
M33178.metal.pos.txt.gz	ACNE(GCST90245818)	rs6137014	A	C	A	C	-0.3377	0.0089	0.021	0.019	FALSE	FALSE	FALSE	HoJi8V	0.7999	0.0352	TRUE	reported	0.0744	5.563e-06	25	TRUE	reported	BCa5Gq	2	TRUE	364991	0.451782	18.9541
M33178.metal.pos.txt.gz	ACNE(GCST90245818)	rs3889670	T	C	T	C	-0.3373	-0.0036	0.0211	0.0516	FALSE	FALSE	FALSE	HoJi8V	0.8748	0.023	TRUE	reported	0.0743	5.71e-06	25	TRUE	reported	BCa5Gq	2	TRUE	364991	0.451862	18.9602
M33178.metal.pos.txt.gz	ACNE(GCST90245818)	rs7960522	T	C	T	C	-0.3405	-0.0058	0.0208	0.0507	FALSE	FALSE	FALSE	HoJi8V	0.7877	0.0215	TRUE	reported	0.075	5.569e-06	25	TRUE	reported	BCa5Gq	2	TRUE	364991	0.451894	18.9627
M15630.metal.pos.txt.gz	ACNE(GCST90245818)	rs16823859	A	G	A	G	0.0257	0.0142	0.8668	0.8643	FALSE	FALSE	FALSE	ZbcHTT	0.3084	0.014	TRUE	reported	0.0059	1.479e-05	7574	TRUE	reported	k2yya2	2	TRUE	364991	0.00249891	18.9691
M33178.metal.pos.txt.gz	ACNE(GCST90245818)	rs10041407	C	G	C	G	-0.3374	-0.0098	0.021	0.0261	FALSE	TRUE	FALSE	HoJi8V	0.7424	0.0298	TRUE	reported	0.0743	5.569e-06	25	TRUE	reported	BCa5Gq	2	TRUE	364991	0.452008	18.9714
M33178.metal.pos.txt.gz	ACNE(GCST90245818)	rs10085014	T	C	T	C	0.3374	-0.0957	0.979	0.9836	FALSE	FALSE	FALSE	HoJi8V	0.01154	0.0379	TRUE	reported	0.0743	5.58e-06	25	TRUE	reported	BCa5Gq	2	TRUE	364991	0.452008	18.9714
M33178.metal.pos.txt.gz	ACNE(GCST90245818)	rs10276616	T	G	T	G	-0.3374	0.0095	0.021	0.0715	FALSE	FALSE	FALSE	HoJi8V	0.6127	0.0188	TRUE	reported	0.0743	5.58e-06	25	TRUE	reported	BCa5Gq	2	TRUE	364991	0.452008	18.9714
M33178.metal.pos.txt.gz	ACNE(GCST90245818)	rs11041611	T	C	T	C	0.3374	0.0309	0.979	0.9741	FALSE	FALSE	FALSE	HoJi8V	0.3001	0.0298	TRUE	reported	0.0743	5.58e-06	25	TRUE	reported	BCa5Gq	2	TRUE	364991	0.452008	18.9714
M33178.metal.pos.txt.gz	ACNE(GCST90245818)	rs11612522	T	C	T	C	-0.3374	0.0447	0.021	0.0175	FALSE	FALSE	FALSE	HoJi8V	0.2174	0.0362	TRUE	reported	0.0743	5.58e-06	25	TRUE	reported	BCa5Gq	2	TRUE	364991	0.452008	18.9714
M33178.metal.pos.txt.gz	ACNE(GCST90245818)	rs11878031	T	G	T	G	-0.3374	-0.0481	0.021	0.0344	FALSE	FALSE	FALSE	HoJi8V	0.06225	0.0258	TRUE	reported	0.0743	5.58e-06	25	TRUE	reported	BCa5Gq	2	TRUE	364991	0.452008	18.9714
M33178.metal.pos.txt.gz	ACNE(GCST90245818)	rs11936853	A	T	A	T	0.3374	-0.0239	0.979	0.9765	FALSE	TRUE	FALSE	HoJi8V	0.4549	0.032	TRUE	reported	0.0743	5.58e-06	25	TRUE	reported	BCa5Gq	2	TRUE	364991	0.452008	18.9714
M33178.metal.pos.txt.gz	ACNE(GCST90245818)	rs11964805	A	G	A	G	-0.3374	0.0057	0.021	0.0246	FALSE	FALSE	FALSE	HoJi8V	0.8531	0.0306	TRUE	reported	0.0743	5.58e-06	25	TRUE	reported	BCa5Gq	2	TRUE	364991	0.452008	18.9714
M33178.metal.pos.txt.gz	ACNE(GCST90245818)	rs12422516	C	G	C	G	0.3374	-0.0029	0.979	0.9364	FALSE	TRUE	FALSE	HoJi8V	0.8788	0.0193	TRUE	reported	0.0743	5.58e-06	25	TRUE	reported	BCa5Gq	2	TRUE	364991	0.452008	18.9714
M33178.metal.pos.txt.gz	ACNE(GCST90245818)	rs12607891	A	G	A	G	0.3374	-0.0039	0.979	0.9887	FALSE	FALSE	FALSE	HoJi8V	0.9302	0.0446	TRUE	reported	0.0743	5.58e-06	25	TRUE	reported	BCa5Gq	2	TRUE	364991	0.452008	18.9714
M33178.metal.pos.txt.gz	ACNE(GCST90245818)	rs13410411	A	G	A	G	0.3374	-0.0398	0.979	0.9713	FALSE	FALSE	FALSE	HoJi8V	0.1591	0.0283	TRUE	reported	0.0743	5.58e-06	25	TRUE	reported	BCa5Gq	2	TRUE	364991	0.452008	18.9714
M33178.metal.pos.txt.gz	ACNE(GCST90245818)	rs1355540	A	G	A	G	0.3374	0.0079	0.979	0.9717	FALSE	FALSE	FALSE	HoJi8V	0.7813	0.0283	TRUE	reported	0.0743	5.58e-06	25	TRUE	reported	BCa5Gq	2	TRUE	364991	0.452008	18.9714
M33178.metal.pos.txt.gz	ACNE(GCST90245818)	rs1358551	T	C	T	C	0.3374	-0.0058	0.979	0.9291	FALSE	FALSE	FALSE	HoJi8V	0.7562	0.0186	TRUE	reported	0.0743	5.58e-06	25	TRUE	reported	BCa5Gq	2	TRUE	364991	0.452008	18.9714
M33178.metal.pos.txt.gz	ACNE(GCST90245818)	rs1371599	C	G	C	G	-0.3374	-0.0176	0.021	0.2639	FALSE	TRUE	FALSE	HoJi8V	0.1004	0.0107	TRUE	reported	0.0743	5.58e-06	25	TRUE	reported	BCa5Gq	2	TRUE	364991	0.452008	18.9714
M33178.metal.pos.txt.gz	ACNE(GCST90245818)	rs1472292	A	G	A	G	0.3374	0.0164	0.979	0.9288	FALSE	FALSE	FALSE	HoJi8V	0.37	0.0183	TRUE	reported	0.0743	5.58e-06	25	TRUE	reported	BCa5Gq	2	TRUE	364991	0.452008	18.9714
M33178.metal.pos.txt.gz	ACNE(GCST90245818)	rs1473864	A	C	A	C	-0.3374	-0.0189	0.021	0.233	FALSE	FALSE	FALSE	HoJi8V	0.0889	0.0111	TRUE	reported	0.0743	5.58e-06	25	TRUE	reported	BCa5Gq	2	TRUE	364991	0.452008	18.9714
M33178.metal.pos.txt.gz	ACNE(GCST90245818)	rs1636949	A	C	A	C	-0.3374	-0.0048	0.021	0.0419	FALSE	FALSE	FALSE	HoJi8V	0.8383	0.0236	TRUE	reported	0.0743	5.58e-06	25	TRUE	reported	BCa5Gq	2	TRUE	364991	0.452008	18.9714
M33178.metal.pos.txt.gz	ACNE(GCST90245818)	rs16869484	A	G	A	G	0.3374	0.0375	0.979	0.9324	FALSE	FALSE	FALSE	HoJi8V	0.04582	0.0188	TRUE	reported	0.0743	5.58e-06	25	TRUE	reported	BCa5Gq	2	TRUE	364991	0.452008	18.9714
M33178.metal.pos.txt.gz	ACNE(GCST90245818)	rs16913175	C	G	C	G	0.3374	-0.0181	0.979	0.9616	FALSE	TRUE	FALSE	HoJi8V	0.469	0.025	TRUE	reported	0.0743	5.58e-06	25	TRUE	reported	BCa5Gq	2	TRUE	364991	0.452008	18.9714
M33178.metal.pos.txt.gz	ACNE(GCST90245818)	rs17031781	T	C	T	C	-0.3374	-0.0125	0.021	0.087	FALSE	FALSE	FALSE	HoJi8V	0.4614	0.017	TRUE	reported	0.0743	5.58e-06	25	TRUE	reported	BCa5Gq	2	TRUE	364991	0.452008	18.9714
M33178.metal.pos.txt.gz	ACNE(GCST90245818)	rs17085716	A	C	A	C	0.3374	0.0364	0.979	0.9732	FALSE	FALSE	FALSE	HoJi8V	0.231	0.0304	TRUE	reported	0.0743	5.58e-06	25	TRUE	reported	BCa5Gq	2	TRUE	364991	0.452008	18.9714
M33178.metal.pos.txt.gz	ACNE(GCST90245818)	rs1865893	A	G	A	G	-0.3374	-0.0319	0.021	0.0413	FALSE	FALSE	FALSE	HoJi8V	0.2149	0.0258	TRUE	reported	0.0743	5.58e-06	25	TRUE	reported	BCa5Gq	2	TRUE	364991	0.452008	18.9714
M33178.metal.pos.txt.gz	ACNE(GCST90245818)	rs2145526	A	G	A	G	0.3374	0.0073	0.979	0.9822	FALSE	FALSE	FALSE	HoJi8V	0.8379	0.0355	TRUE	reported	0.0743	5.58e-06	25	TRUE	reported	BCa5Gq	2	TRUE	364991	0.452008	18.9714
M33178.metal.pos.txt.gz	ACNE(GCST90245818)	rs2513641	A	G	A	G	0.3374	0.0282	0.979	0.9877	FALSE	FALSE	FALSE	HoJi8V	0.5187	0.0436	TRUE	reported	0.0743	5.558e-06	25	TRUE	reported	BCa5Gq	2	TRUE	364991	0.452008	18.9714
M33178.metal.pos.txt.gz	ACNE(GCST90245818)	rs4427044	A	G	A	G	-0.3374	0.0016	0.021	0.0862	FALSE	FALSE	FALSE	HoJi8V	0.9232	0.0168	TRUE	reported	0.0743	5.58e-06	25	TRUE	reported	BCa5Gq	2	TRUE	364991	0.452008	18.9714
M33178.metal.pos.txt.gz	ACNE(GCST90245818)	rs6500125	T	G	T	G	0.3374	-0.0116	0.979	0.9646	FALSE	FALSE	FALSE	HoJi8V	0.6581	0.0262	TRUE	reported	0.0743	5.58e-06	25	TRUE	reported	BCa5Gq	2	TRUE	364991	0.452008	18.9714
M33178.metal.pos.txt.gz	ACNE(GCST90245818)	rs6734884	T	G	T	G	0.3374	0.0315	0.979	0.9524	FALSE	FALSE	FALSE	HoJi8V	0.1586	0.0224	TRUE	reported	0.0743	5.58e-06	25	TRUE	reported	BCa5Gq	2	TRUE	364991	0.452008	18.9714
M33178.metal.pos.txt.gz	ACNE(GCST90245818)	rs7315726	C	G	C	G	0.3374	-0.0017	0.979	0.93	FALSE	TRUE	FALSE	HoJi8V	0.9273	0.0185	TRUE	reported	0.0743	5.558e-06	25	TRUE	reported	BCa5Gq	2	TRUE	364991	0.452008	18.9714
M33178.metal.pos.txt.gz	ACNE(GCST90245818)	rs7622961	A	G	A	G	-0.3374	0.0096	0.021	0.0245	FALSE	FALSE	FALSE	HoJi8V	0.7655	0.0321	TRUE	reported	0.0743	5.58e-06	25	TRUE	reported	BCa5Gq	2	TRUE	364991	0.452008	18.9714
M33178.metal.pos.txt.gz	ACNE(GCST90245818)	rs7722027	T	C	T	C	-0.3374	-0.0049	0.021	0.3088	FALSE	FALSE	FALSE	HoJi8V	0.6317	0.0101	TRUE	reported	0.0743	5.58e-06	25	TRUE	reported	BCa5Gq	2	TRUE	364991	0.452008	18.9714
M33178.metal.pos.txt.gz	ACNE(GCST90245818)	rs7854415	T	G	T	G	-0.3374	0.0044	0.0211	0.0402	FALSE	FALSE	FALSE	HoJi8V	0.8563	0.0244	TRUE	reported	0.0743	5.592e-06	25	TRUE	reported	BCa5Gq	2	TRUE	364991	0.452008	18.9714
M33178.metal.pos.txt.gz	ACNE(GCST90245818)	rs7941283	A	G	A	G	0.3374	-0.032	0.979	0.94	FALSE	FALSE	FALSE	HoJi8V	0.1121	0.0201	TRUE	reported	0.0743	5.58e-06	25	TRUE	reported	BCa5Gq	2	TRUE	364991	0.452008	18.9714
M33178.metal.pos.txt.gz	ACNE(GCST90245818)	rs2218123	A	T	A	T	0.3397	0.0319	0.9792	0.9692	FALSE	TRUE	FALSE	HoJi8V	0.2959	0.0305	TRUE	reported	0.0748	5.58e-06	25	TRUE	reported	BCa5Gq	2	TRUE	364991	0.452051	18.9747
M33178.metal.pos.txt.gz	ACNE(GCST90245818)	rs4678695	A	C	A	C	-0.3379	0.0215	0.0211	0.0858	FALSE	FALSE	FALSE	HoJi8V	0.2037	0.0169	TRUE	reported	0.0744	5.507e-06	25	TRUE	reported	BCa5Gq	2	TRUE	364991	0.452076	18.9766
M33178.metal.pos.txt.gz	ACNE(GCST90245818)	rs941880	A	C	A	C	-0.337	-0.0105	0.021	0.0554	FALSE	FALSE	FALSE	HoJi8V	0.6096	0.0206	TRUE	reported	0.0742	5.58e-06	25	TRUE	reported	BCa5Gq	2	TRUE	364991	0.452088	18.9775
M35193.metal.pos.txt.gz	ACNE(GCST90245818)	rs12071803	A	G	A	G	-0.0122	-0.0078	0.3609	0.3333	FALSE	FALSE	FALSE	rwFeCT	0.4372	0.01	TRUE	reported	0.0028	9.921e-06	6543	TRUE	reported	JeukL4	2	TRUE	364991	0.00289313	18.9789
M33178.metal.pos.txt.gz	ACNE(GCST90245818)	rs10447967	T	G	T	G	-0.3411	-0.0054	0.0207	0.3437	FALSE	FALSE	FALSE	HoJi8V	0.5824	0.0099	TRUE	reported	0.0751	5.58e-06	25	TRUE	reported	BCa5Gq	2	TRUE	364991	0.452106	18.9789
M19364.metal.pos.txt.gz	ACNE(GCST90245818)	rs4472601	A	G	A	G	-0.0122	-0.0068	0.3066	0.4032	FALSE	FALSE	FALSE	JWYTTL	0.4767	0.0096	TRUE	reported	0.0028	9.836e-06	6929	TRUE	reported	wZTn6E	2	TRUE	364991	0.0027324	18.9792
M33515.metal.pos.txt.gz	ACNE(GCST90245818)	rs2555110	A	G	A	G	-0.0122	-0.0174	0.861	0.8693	FALSE	FALSE	FALSE	x8BRn2	0.2137	0.014	TRUE	reported	0.0028	9.507e-06	7066	TRUE	reported	8PfeNy	2	TRUE	364991	0.00267957	18.9793
M33477.metal.pos.txt.gz	ACNE(GCST90245818)	rs2035058	A	G	A	G	-0.0122	0.0273	0.8888	0.9103	FALSE	FALSE	FALSE	SK3bd1	0.09787	0.0165	TRUE	reported	0.0028	9.982e-06	7307	TRUE	reported	1xiUqh	2	TRUE	364991	0.00259142	18.9795
M33230.metal.pos.txt.gz	ACNE(GCST90245818)	rs10255688	T	C	T	C	-0.0122	-0.0181	0.4167	0.4247	FALSE	FALSE	FALSE	biamAc	0.05573	0.0095	TRUE	reported	0.0028	9.889e-06	7364	TRUE	reported	zFDXMQ	2	TRUE	364991	0.00257141	18.9795
M15630.metal.pos.txt.gz	ACNE(GCST90245818)	rs4431911	T	C	T	C	-0.0183	-0.0114	0.594	0.6286	FALSE	FALSE	FALSE	ZbcHTT	0.2397	0.0097	TRUE	reported	0.0042	1.198e-05	7574	TRUE	reported	k2yya2	2	TRUE	364991	0.00250029	18.9797
M33178.metal.pos.txt.gz	ACNE(GCST90245818)	rs3900763	T	G	T	G	-0.3375	0.0047	0.021	0.0249	FALSE	FALSE	FALSE	HoJi8V	0.8788	0.031	TRUE	reported	0.0743	5.512e-06	25	TRUE	reported	BCa5Gq	2	TRUE	364991	0.452155	18.9827
M33178.metal.pos.txt.gz	ACNE(GCST90245818)	rs4244278	A	T	A	T	0.3375	-0.0082	0.9789	0.9426	FALSE	TRUE	FALSE	HoJi8V	0.6849	0.0202	TRUE	reported	0.0743	5.566e-06	25	TRUE	reported	BCa5Gq	2	TRUE	364991	0.452155	18.9827
M33178.metal.pos.txt.gz	ACNE(GCST90245818)	rs2964846	A	T	A	T	0.3425	-0.0138	0.9793	0.955	FALSE	TRUE	FALSE	HoJi8V	0.5434	0.0228	TRUE	reported	0.0754	5.58e-06	25	TRUE	reported	BCa5Gq	2	TRUE	364991	0.45216	18.9831
M33178.metal.pos.txt.gz	ACNE(GCST90245818)	rs323090	T	C	T	C	0.3398	0.0275	0.9792	0.9702	FALSE	FALSE	FALSE	HoJi8V	0.3248	0.0279	TRUE	reported	0.0748	5.572e-06	25	TRUE	reported	BCa5Gq	2	TRUE	364991	0.452197	18.9859
M33178.metal.pos.txt.gz	ACNE(GCST90245818)	rs10027220	T	C	T	C	-0.338	-0.0181	0.0209	0.021	FALSE	FALSE	FALSE	HoJi8V	0.5867	0.0333	TRUE	reported	0.0744	5.58e-06	25	TRUE	reported	BCa5Gq	2	TRUE	364991	0.452222	18.9878
M33178.metal.pos.txt.gz	ACNE(GCST90245818)	rs8087408	C	G	C	G	0.1781	0.0306	0.9606	0.9654	FALSE	TRUE	FALSE	HoJi8V	0.2654	0.0275	TRUE	reported	0.0392	5.387e-06	25	TRUE	reported	BCa5Gq	2	TRUE	364991	0.452261	18.9908
M33178.metal.pos.txt.gz	ACNE(GCST90245818)	rs980466	C	G	C	G	-0.3394	-0.008	0.0214	0.1001	FALSE	TRUE	FALSE	HoJi8V	0.614	0.0159	TRUE	reported	0.0747	5.552e-06	25	TRUE	reported	BCa5Gq	2	TRUE	364991	0.452276	18.992
M33178.metal.pos.txt.gz	ACNE(GCST90245818)	rs10229296	A	G	A	G	0.3367	-0.0435	0.98	0.8897	FALSE	FALSE	FALSE	HoJi8V	0.003796	0.015	TRUE	reported	0.0741	5.58e-06	25	TRUE	reported	BCa5Gq	2	TRUE	364991	0.452315	18.9949
M33178.metal.pos.txt.gz	ACNE(GCST90245818)	rs1055375	A	G	A	G	0.3367	0.01	0.98	0.9565	FALSE	FALSE	FALSE	HoJi8V	0.6768	0.024	TRUE	reported	0.0741	5.58e-06	25	TRUE	reported	BCa5Gq	2	TRUE	364991	0.452315	18.9949
M33178.metal.pos.txt.gz	ACNE(GCST90245818)	rs10776859	T	C	T	C	0.3367	-0.0044	0.98	0.9656	FALSE	FALSE	FALSE	HoJi8V	0.8672	0.0263	TRUE	reported	0.0741	5.58e-06	25	TRUE	reported	BCa5Gq	2	TRUE	364991	0.452315	18.9949
M33178.metal.pos.txt.gz	ACNE(GCST90245818)	rs10830676	T	G	T	G	-0.3367	-0.006	0.02	0.1431	FALSE	FALSE	FALSE	HoJi8V	0.6624	0.0138	TRUE	reported	0.0741	5.58e-06	25	TRUE	reported	BCa5Gq	2	TRUE	364991	0.452315	18.9949
M33178.metal.pos.txt.gz	ACNE(GCST90245818)	rs10838566	T	C	T	C	0.3367	0.0183	0.98	0.9629	FALSE	FALSE	FALSE	HoJi8V	0.4709	0.0253	TRUE	reported	0.0741	5.58e-06	25	TRUE	reported	BCa5Gq	2	TRUE	364991	0.452315	18.9949
M33178.metal.pos.txt.gz	ACNE(GCST90245818)	rs10864476	A	G	A	G	0.3367	0.0173	0.98	0.9588	FALSE	FALSE	FALSE	HoJi8V	0.5113	0.0264	TRUE	reported	0.0741	5.58e-06	25	TRUE	reported	BCa5Gq	2	TRUE	364991	0.452315	18.9949
M33178.metal.pos.txt.gz	ACNE(GCST90245818)	rs10917221	T	C	T	C	0.3367	0.0074	0.98	0.9159	FALSE	FALSE	FALSE	HoJi8V	0.6634	0.0169	TRUE	reported	0.0741	5.58e-06	25	TRUE	reported	BCa5Gq	2	TRUE	364991	0.452315	18.9949
M33178.metal.pos.txt.gz	ACNE(GCST90245818)	rs10934820	T	C	T	C	-0.3367	-0.0249	0.02	0.0153	FALSE	FALSE	FALSE	HoJi8V	0.5374	0.0403	TRUE	reported	0.0741	5.58e-06	25	TRUE	reported	BCa5Gq	2	TRUE	364991	0.452315	18.9949
M33178.metal.pos.txt.gz	ACNE(GCST90245818)	rs10973779	A	G	A	G	-0.3367	0.01	0.02	0.0261	FALSE	FALSE	FALSE	HoJi8V	0.7477	0.0312	TRUE	reported	0.0741	5.58e-06	25	TRUE	reported	BCa5Gq	2	TRUE	364991	0.452315	18.9949
M33178.metal.pos.txt.gz	ACNE(GCST90245818)	rs11032476	A	G	A	G	-0.3367	-0.0556	0.02	0.0482	FALSE	FALSE	FALSE	HoJi8V	0.01762	0.0234	TRUE	reported	0.0741	5.58e-06	25	TRUE	reported	BCa5Gq	2	TRUE	364991	0.452315	18.9949
M33178.metal.pos.txt.gz	ACNE(GCST90245818)	rs11067315	T	C	T	C	-0.3367	-0.0024	0.02	0.0238	FALSE	FALSE	FALSE	HoJi8V	0.9403	0.0316	TRUE	reported	0.0741	5.58e-06	25	TRUE	reported	BCa5Gq	2	TRUE	364991	0.452315	18.9949
M33178.metal.pos.txt.gz	ACNE(GCST90245818)	rs11183923	A	C	A	C	-0.3367	-0.0129	0.02	0.1288	FALSE	FALSE	FALSE	HoJi8V	0.3587	0.014	TRUE	reported	0.0741	5.58e-06	25	TRUE	reported	BCa5Gq	2	TRUE	364991	0.452315	18.9949
M33178.metal.pos.txt.gz	ACNE(GCST90245818)	rs11202938	A	G	A	G	0.3367	0.0183	0.98	0.9622	FALSE	FALSE	FALSE	HoJi8V	0.4784	0.0258	TRUE	reported	0.0741	5.58e-06	25	TRUE	reported	BCa5Gq	2	TRUE	364991	0.452315	18.9949
M33178.metal.pos.txt.gz	ACNE(GCST90245818)	rs11228559	T	C	T	C	-0.3367	-0.0256	0.02	0.163	FALSE	FALSE	FALSE	HoJi8V	0.04351	0.0127	TRUE	reported	0.0741	5.58e-06	25	TRUE	reported	BCa5Gq	2	TRUE	364991	0.452315	18.9949
M33178.metal.pos.txt.gz	ACNE(GCST90245818)	rs1174851	A	G	A	G	-0.3367	-0.0086	0.02	0.0924	FALSE	FALSE	FALSE	HoJi8V	0.6013	0.0164	TRUE	reported	0.0741	5.58e-06	25	TRUE	reported	BCa5Gq	2	TRUE	364991	0.452315	18.9949
M33178.metal.pos.txt.gz	ACNE(GCST90245818)	rs1219976	A	G	A	G	-0.3367	0.044	0.02	0.0186	FALSE	FALSE	FALSE	HoJi8V	0.2138	0.0354	TRUE	reported	0.0741	5.58e-06	25	TRUE	reported	BCa5Gq	2	TRUE	364991	0.452315	18.9949
M33178.metal.pos.txt.gz	ACNE(GCST90245818)	rs12226635	T	C	T	C	-0.3367	-0.0088	0.02	0.0525	FALSE	FALSE	FALSE	HoJi8V	0.6796	0.0214	TRUE	reported	0.0741	5.58e-06	25	TRUE	reported	BCa5Gq	2	TRUE	364991	0.452315	18.9949
M33178.metal.pos.txt.gz	ACNE(GCST90245818)	rs12285787	T	G	T	G	-0.3367	-0.0184	0.02	0.0151	FALSE	FALSE	FALSE	HoJi8V	0.6657	0.0426	TRUE	reported	0.0741	5.58e-06	25	TRUE	reported	BCa5Gq	2	TRUE	364991	0.452315	18.9949
M33178.metal.pos.txt.gz	ACNE(GCST90245818)	rs12327061	T	C	T	C	0.3367	0.0267	0.98	0.9457	FALSE	FALSE	FALSE	HoJi8V	0.1983	0.0208	TRUE	reported	0.0741	5.58e-06	25	TRUE	reported	BCa5Gq	2	TRUE	364991	0.452315	18.9949
M33178.metal.pos.txt.gz	ACNE(GCST90245818)	rs12426085	A	G	A	G	-0.3367	0.0229	0.02	0.0198	FALSE	FALSE	FALSE	HoJi8V	0.5402	0.0374	TRUE	reported	0.0741	5.58e-06	25	TRUE	reported	BCa5Gq	2	TRUE	364991	0.452315	18.9949
M33178.metal.pos.txt.gz	ACNE(GCST90245818)	rs12902028	A	G	A	G	-0.3367	0.0019	0.02	0.0431	FALSE	FALSE	FALSE	HoJi8V	0.9361	0.0238	TRUE	reported	0.0741	5.58e-06	25	TRUE	reported	BCa5Gq	2	TRUE	364991	0.452315	18.9949
M33178.metal.pos.txt.gz	ACNE(GCST90245818)	rs13326335	T	C	T	C	-0.3367	-0.0138	0.02	0.0876	FALSE	FALSE	FALSE	HoJi8V	0.421	0.0172	TRUE	reported	0.0741	5.58e-06	25	TRUE	reported	BCa5Gq	2	TRUE	364991	0.452315	18.9949
M33178.metal.pos.txt.gz	ACNE(GCST90245818)	rs1352545	A	T	A	T	0.3367	0.022	0.98	0.9506	FALSE	TRUE	FALSE	HoJi8V	0.309	0.0216	TRUE	reported	0.0741	5.58e-06	25	TRUE	reported	BCa5Gq	2	TRUE	364991	0.452315	18.9949
M33178.metal.pos.txt.gz	ACNE(GCST90245818)	rs1513215	T	G	T	G	0.3367	-0.0185	0.98	0.9769	FALSE	FALSE	FALSE	HoJi8V	0.5553	0.0314	TRUE	reported	0.0741	5.58e-06	25	TRUE	reported	BCa5Gq	2	TRUE	364991	0.452315	18.9949
M33178.metal.pos.txt.gz	ACNE(GCST90245818)	rs1609916	A	G	A	G	-0.3367	-0.0594	0.02	0.0379	FALSE	FALSE	FALSE	HoJi8V	0.01921	0.0254	TRUE	reported	0.0741	5.58e-06	25	TRUE	reported	BCa5Gq	2	TRUE	364991	0.452315	18.9949
M33178.metal.pos.txt.gz	ACNE(GCST90245818)	rs1645773	A	G	A	G	-0.3367	0.0099	0.02	0.0555	FALSE	FALSE	FALSE	HoJi8V	0.6355	0.0209	TRUE	reported	0.0741	5.58e-06	25	TRUE	reported	BCa5Gq	2	TRUE	364991	0.452315	18.9949
M33178.metal.pos.txt.gz	ACNE(GCST90245818)	rs16827187	T	C	T	C	-0.3367	0.0823	0.02	0.0152	FALSE	FALSE	FALSE	HoJi8V	0.03301	0.0386	TRUE	reported	0.0741	5.58e-06	25	TRUE	reported	BCa5Gq	2	TRUE	364991	0.452315	18.9949
M33178.metal.pos.txt.gz	ACNE(GCST90245818)	rs16854290	C	G	C	G	0.3367	-0.0387	0.98	0.9844	FALSE	TRUE	FALSE	HoJi8V	0.3305	0.0397	TRUE	reported	0.0741	5.58e-06	25	TRUE	reported	BCa5Gq	2	TRUE	364991	0.452315	18.9949
M33178.metal.pos.txt.gz	ACNE(GCST90245818)	rs16890511	T	C	T	C	0.3367	0.0607	0.98	0.9816	FALSE	FALSE	FALSE	HoJi8V	0.08566	0.0353	TRUE	reported	0.0741	5.58e-06	25	TRUE	reported	BCa5Gq	2	TRUE	364991	0.452315	18.9949
M33178.metal.pos.txt.gz	ACNE(GCST90245818)	rs17050376	C	G	C	G	-0.3367	0.0211	0.02	0.1148	FALSE	TRUE	FALSE	HoJi8V	0.1504	0.0147	TRUE	reported	0.0741	5.58e-06	25	TRUE	reported	BCa5Gq	2	TRUE	364991	0.452315	18.9949
M33178.metal.pos.txt.gz	ACNE(GCST90245818)	rs17076137	T	C	T	C	-0.3367	0.0178	0.02	0.0143	FALSE	FALSE	FALSE	HoJi8V	0.6556	0.04	TRUE	reported	0.0741	5.58e-06	25	TRUE	reported	BCa5Gq	2	TRUE	364991	0.452315	18.9949
M33178.metal.pos.txt.gz	ACNE(GCST90245818)	rs17098188	T	C	T	C	-0.3367	0.0059	0.02	0.0603	FALSE	FALSE	FALSE	HoJi8V	0.7806	0.0213	TRUE	reported	0.0741	5.58e-06	25	TRUE	reported	BCa5Gq	2	TRUE	364991	0.452315	18.9949
M33178.metal.pos.txt.gz	ACNE(GCST90245818)	rs17108927	T	C	T	C	0.3367	-0.0184	0.98	0.9792	FALSE	FALSE	FALSE	HoJi8V	0.5898	0.0341	TRUE	reported	0.0741	5.58e-06	25	TRUE	reported	BCa5Gq	2	TRUE	364991	0.452315	18.9949
M33178.metal.pos.txt.gz	ACNE(GCST90245818)	rs17168817	T	C	T	C	-0.3367	0.0071	0.02	0.0781	FALSE	FALSE	FALSE	HoJi8V	0.6967	0.0183	TRUE	reported	0.0741	5.58e-06	25	TRUE	reported	BCa5Gq	2	TRUE	364991	0.452315	18.9949
M33178.metal.pos.txt.gz	ACNE(GCST90245818)	rs17208695	T	G	T	G	0.3367	-0.0411	0.98	0.956	FALSE	FALSE	FALSE	HoJi8V	0.07727	0.0232	TRUE	reported	0.0741	5.58e-06	25	TRUE	reported	BCa5Gq	2	TRUE	364991	0.452315	18.9949
M33178.metal.pos.txt.gz	ACNE(GCST90245818)	rs17209113	C	G	C	G	-0.3367	0.0057	0.02	0.0393	FALSE	TRUE	FALSE	HoJi8V	0.8151	0.0242	TRUE	reported	0.0741	5.58e-06	25	TRUE	reported	BCa5Gq	2	TRUE	364991	0.452315	18.9949
M33178.metal.pos.txt.gz	ACNE(GCST90245818)	rs17595169	A	T	A	T	0.3367	-0.0229	0.98	0.97	FALSE	TRUE	FALSE	HoJi8V	0.4349	0.0293	TRUE	reported	0.0741	5.58e-06	25	TRUE	reported	BCa5Gq	2	TRUE	364991	0.452315	18.9949
M33178.metal.pos.txt.gz	ACNE(GCST90245818)	rs17721790	A	G	A	G	-0.3367	-0.0235	0.02	0.0161	FALSE	FALSE	FALSE	HoJi8V	0.5291	0.0374	TRUE	reported	0.0741	5.58e-06	25	TRUE	reported	BCa5Gq	2	TRUE	364991	0.452315	18.9949
M33178.metal.pos.txt.gz	ACNE(GCST90245818)	rs17829368	T	C	T	C	0.3367	-0.0393	0.98	0.9872	FALSE	FALSE	FALSE	HoJi8V	0.3681	0.0436	TRUE	reported	0.0741	5.58e-06	25	TRUE	reported	BCa5Gq	2	TRUE	364991	0.452315	18.9949
M33178.metal.pos.txt.gz	ACNE(GCST90245818)	rs17863803	A	G	A	G	0.3367	0.039	0.98	0.9824	FALSE	FALSE	FALSE	HoJi8V	0.2857	0.0365	TRUE	reported	0.0741	5.58e-06	25	TRUE	reported	BCa5Gq	2	TRUE	364991	0.452315	18.9949
M33178.metal.pos.txt.gz	ACNE(GCST90245818)	rs1929543	T	C	T	C	0.3367	0.0274	0.98	0.945	FALSE	FALSE	FALSE	HoJi8V	0.195	0.0211	TRUE	reported	0.0741	5.58e-06	25	TRUE	reported	BCa5Gq	2	TRUE	364991	0.452315	18.9949
M33178.metal.pos.txt.gz	ACNE(GCST90245818)	rs2177959	T	C	T	C	0.3367	-0.016	0.98	0.9567	FALSE	FALSE	FALSE	HoJi8V	0.5035	0.0239	TRUE	reported	0.0741	5.58e-06	25	TRUE	reported	BCa5Gq	2	TRUE	364991	0.452315	18.9949
M33178.metal.pos.txt.gz	ACNE(GCST90245818)	rs2241445	T	C	T	C	-0.3367	-0.0266	0.02	0.0697	FALSE	FALSE	FALSE	HoJi8V	0.1643	0.0191	TRUE	reported	0.0741	5.58e-06	25	TRUE	reported	BCa5Gq	2	TRUE	364991	0.452315	18.9949
M33178.metal.pos.txt.gz	ACNE(GCST90245818)	rs2250600	A	G	A	G	0.3367	-0.0126	0.98	0.9652	FALSE	FALSE	FALSE	HoJi8V	0.622	0.0256	TRUE	reported	0.0741	5.58e-06	25	TRUE	reported	BCa5Gq	2	TRUE	364991	0.452315	18.9949
M33178.metal.pos.txt.gz	ACNE(GCST90245818)	rs2284767	A	G	A	G	0.3367	0.0249	0.98	0.9545	FALSE	FALSE	FALSE	HoJi8V	0.3186	0.0249	TRUE	reported	0.0741	5.58e-06	25	TRUE	reported	BCa5Gq	2	TRUE	364991	0.452315	18.9949
M33178.metal.pos.txt.gz	ACNE(GCST90245818)	rs231966	T	C	T	C	-0.3367	0.0422	0.02	0.0194	FALSE	FALSE	FALSE	HoJi8V	0.2239	0.0347	TRUE	reported	0.0741	5.58e-06	25	TRUE	reported	BCa5Gq	2	TRUE	364991	0.452315	18.9949
M33178.metal.pos.txt.gz	ACNE(GCST90245818)	rs2429980	A	G	A	G	0.3367	-0.0126	0.98	0.9645	FALSE	FALSE	FALSE	HoJi8V	0.6241	0.0257	TRUE	reported	0.0741	5.58e-06	25	TRUE	reported	BCa5Gq	2	TRUE	364991	0.452315	18.9949
M33178.metal.pos.txt.gz	ACNE(GCST90245818)	rs2802568	A	T	A	T	-0.3367	0.0118	0.02	0.0594	FALSE	TRUE	FALSE	HoJi8V	0.5528	0.0199	TRUE	reported	0.0741	5.58e-06	25	TRUE	reported	BCa5Gq	2	TRUE	364991	0.452315	18.9949
M33178.metal.pos.txt.gz	ACNE(GCST90245818)	rs28505465	T	C	T	C	0.3367	0.0027	0.98	0.9581	FALSE	FALSE	FALSE	HoJi8V	0.9103	0.0237	TRUE	reported	0.0741	5.58e-06	25	TRUE	reported	BCa5Gq	2	TRUE	364991	0.452315	18.9949
M33178.metal.pos.txt.gz	ACNE(GCST90245818)	rs3026502	A	G	A	G	-0.3367	-0.0043	0.02	0.0311	FALSE	FALSE	FALSE	HoJi8V	0.8803	0.0286	TRUE	reported	0.0741	5.58e-06	25	TRUE	reported	BCa5Gq	2	TRUE	364991	0.452315	18.9949
M33178.metal.pos.txt.gz	ACNE(GCST90245818)	rs35875280	T	G	T	G	-0.3367	-0.0196	0.02	0.0316	FALSE	FALSE	FALSE	HoJi8V	0.4723	0.0272	TRUE	reported	0.0741	5.58e-06	25	TRUE	reported	BCa5Gq	2	TRUE	364991	0.452315	18.9949
M33178.metal.pos.txt.gz	ACNE(GCST90245818)	rs3805014	A	G	A	G	-0.3367	0.057	0.02	0.0177	FALSE	FALSE	FALSE	HoJi8V	0.1265	0.0373	TRUE	reported	0.0741	5.58e-06	25	TRUE	reported	BCa5Gq	2	TRUE	364991	0.452315	18.9949
M33178.metal.pos.txt.gz	ACNE(GCST90245818)	rs4060121	C	G	C	G	0.3367	-0.0072	0.98	0.9301	FALSE	TRUE	FALSE	HoJi8V	0.7313	0.0208	TRUE	reported	0.0741	5.58e-06	25	TRUE	reported	BCa5Gq	2	TRUE	364991	0.452315	18.9949
M33178.metal.pos.txt.gz	ACNE(GCST90245818)	rs4130875	T	C	T	C	-0.3367	-0.0028	0.02	0.0237	FALSE	FALSE	FALSE	HoJi8V	0.935	0.034	TRUE	reported	0.0741	5.58e-06	25	TRUE	reported	BCa5Gq	2	TRUE	364991	0.452315	18.9949
M33178.metal.pos.txt.gz	ACNE(GCST90245818)	rs4749376	A	G	A	G	-0.3367	-0.0659	0.02	0.0179	FALSE	FALSE	FALSE	HoJi8V	0.07357	0.0368	TRUE	reported	0.0741	5.58e-06	25	TRUE	reported	BCa5Gq	2	TRUE	364991	0.452315	18.9949
M33178.metal.pos.txt.gz	ACNE(GCST90245818)	rs4766348	A	G	A	G	0.3367	-0.0162	0.98	0.9836	FALSE	FALSE	FALSE	HoJi8V	0.6837	0.0398	TRUE	reported	0.0741	5.58e-06	25	TRUE	reported	BCa5Gq	2	TRUE	364991	0.452315	18.9949
M33178.metal.pos.txt.gz	ACNE(GCST90245818)	rs4847371	T	C	T	C	-0.3367	-0.0026	0.02	0.033	FALSE	FALSE	FALSE	HoJi8V	0.9202	0.0264	TRUE	reported	0.0741	5.58e-06	25	TRUE	reported	BCa5Gq	2	TRUE	364991	0.452315	18.9949
M33178.metal.pos.txt.gz	ACNE(GCST90245818)	rs4928021	A	T	A	T	0.3367	0.0005	0.98	0.9796	FALSE	TRUE	FALSE	HoJi8V	0.9881	0.0359	TRUE	reported	0.0741	5.58e-06	25	TRUE	reported	BCa5Gq	2	TRUE	364991	0.452315	18.9949
M33178.metal.pos.txt.gz	ACNE(GCST90245818)	rs545142	A	T	A	T	-0.3367	-0.0105	0.02	0.0348	FALSE	TRUE	FALSE	HoJi8V	0.6826	0.0258	TRUE	reported	0.0741	5.58e-06	25	TRUE	reported	BCa5Gq	2	TRUE	364991	0.452315	18.9949
M33178.metal.pos.txt.gz	ACNE(GCST90245818)	rs575136	T	C	T	C	-0.3367	-0.0126	0.02	0.0409	FALSE	FALSE	FALSE	HoJi8V	0.6339	0.0265	TRUE	reported	0.0741	5.58e-06	25	TRUE	reported	BCa5Gq	2	TRUE	364991	0.452315	18.9949
M33178.metal.pos.txt.gz	ACNE(GCST90245818)	rs6115656	T	C	T	C	0.3367	0.0336	0.98	0.9735	FALSE	FALSE	FALSE	HoJi8V	0.302	0.0325	TRUE	reported	0.0741	5.58e-06	25	TRUE	reported	BCa5Gq	2	TRUE	364991	0.452315	18.9949
M33178.metal.pos.txt.gz	ACNE(GCST90245818)	rs6136119	A	G	A	G	-0.3367	0.0306	0.02	0.015	FALSE	FALSE	FALSE	HoJi8V	0.4623	0.0416	TRUE	reported	0.0741	5.58e-06	25	TRUE	reported	BCa5Gq	2	TRUE	364991	0.452315	18.9949
M33178.metal.pos.txt.gz	ACNE(GCST90245818)	rs6495823	T	C	T	C	-0.3367	0.0231	0.02	0.0539	FALSE	FALSE	FALSE	HoJi8V	0.2646	0.0207	TRUE	reported	0.0741	5.58e-06	25	TRUE	reported	BCa5Gq	2	TRUE	364991	0.452315	18.9949
M33178.metal.pos.txt.gz	ACNE(GCST90245818)	rs653513	T	G	T	G	0.3367	-0.0591	0.98	0.971	FALSE	FALSE	FALSE	HoJi8V	0.03954	0.0287	TRUE	reported	0.0741	5.58e-06	25	TRUE	reported	BCa5Gq	2	TRUE	364991	0.452315	18.9949
M33178.metal.pos.txt.gz	ACNE(GCST90245818)	rs6561867	A	G	A	G	-0.3367	0.0038	0.02	0.0548	FALSE	FALSE	FALSE	HoJi8V	0.858	0.0211	TRUE	reported	0.0741	5.58e-06	25	TRUE	reported	BCa5Gq	2	TRUE	364991	0.452315	18.9949
M33178.metal.pos.txt.gz	ACNE(GCST90245818)	rs696686	T	C	T	C	0.3367	-0.0228	0.98	0.8336	FALSE	FALSE	FALSE	HoJi8V	0.07074	0.0126	TRUE	reported	0.0741	5.58e-06	25	TRUE	reported	BCa5Gq	2	TRUE	364991	0.452315	18.9949
M33178.metal.pos.txt.gz	ACNE(GCST90245818)	rs7028666	A	G	A	G	-0.3367	0.0258	0.02	0.0641	FALSE	FALSE	FALSE	HoJi8V	0.181	0.0193	TRUE	reported	0.0741	5.58e-06	25	TRUE	reported	BCa5Gq	2	TRUE	364991	0.452315	18.9949
M33178.metal.pos.txt.gz	ACNE(GCST90245818)	rs7030552	A	G	A	G	-0.3367	0.0297	0.02	0.0151	FALSE	FALSE	FALSE	HoJi8V	0.4588	0.0401	TRUE	reported	0.0741	5.58e-06	25	TRUE	reported	BCa5Gq	2	TRUE	364991	0.452315	18.9949
M33178.metal.pos.txt.gz	ACNE(GCST90245818)	rs7187710	T	C	T	C	0.3367	-0.021	0.98	0.9814	FALSE	FALSE	FALSE	HoJi8V	0.5499	0.0351	TRUE	reported	0.0741	5.58e-06	25	TRUE	reported	BCa5Gq	2	TRUE	364991	0.452315	18.9949
M33178.metal.pos.txt.gz	ACNE(GCST90245818)	rs7565704	A	C	A	C	0.3367	-0.0285	0.98	0.9139	FALSE	FALSE	FALSE	HoJi8V	0.08965	0.0168	TRUE	reported	0.0741	5.58e-06	25	TRUE	reported	BCa5Gq	2	TRUE	364991	0.452315	18.9949
M33178.metal.pos.txt.gz	ACNE(GCST90245818)	rs757128	A	G	A	G	-0.3367	-0.0039	0.02	0.0283	FALSE	FALSE	FALSE	HoJi8V	0.891	0.0286	TRUE	reported	0.0741	5.58e-06	25	TRUE	reported	BCa5Gq	2	TRUE	364991	0.452315	18.9949
M33178.metal.pos.txt.gz	ACNE(GCST90245818)	rs7637257	T	C	T	C	0.3367	0.0159	0.98	0.9647	FALSE	FALSE	FALSE	HoJi8V	0.5317	0.0254	TRUE	reported	0.0741	5.58e-06	25	TRUE	reported	BCa5Gq	2	TRUE	364991	0.452315	18.9949
M33178.metal.pos.txt.gz	ACNE(GCST90245818)	rs7760073	A	G	A	G	0.3367	0.029	0.98	0.9691	FALSE	FALSE	FALSE	HoJi8V	0.2927	0.0276	TRUE	reported	0.0741	5.58e-06	25	TRUE	reported	BCa5Gq	2	TRUE	364991	0.452315	18.9949
M33178.metal.pos.txt.gz	ACNE(GCST90245818)	rs794174	A	C	A	C	0.3367	0.0057	0.48	0.0179	FALSE	FALSE	FALSE	HoJi8V	0.876	0.0364	TRUE	reported	0.0741	5.58e-06	25	TRUE	reported	BCa5Gq	2	TRUE	364991	0.452315	18.9949
M33178.metal.pos.txt.gz	ACNE(GCST90245818)	rs8002031	A	G	A	G	-0.3367	-0.033	0.02	0.0229	FALSE	FALSE	FALSE	HoJi8V	0.3117	0.0326	TRUE	reported	0.0741	5.58e-06	25	TRUE	reported	BCa5Gq	2	TRUE	364991	0.452315	18.9949
M33178.metal.pos.txt.gz	ACNE(GCST90245818)	rs8052201	A	T	A	T	0.3367	-0.0033	0.98	0.9848	FALSE	TRUE	FALSE	HoJi8V	0.9368	0.0421	TRUE	reported	0.0741	5.58e-06	25	TRUE	reported	BCa5Gq	2	TRUE	364991	0.452315	18.9949
M33178.metal.pos.txt.gz	ACNE(GCST90245818)	rs872872	T	C	T	C	-0.3367	0.031	0.02	0.0151	FALSE	FALSE	FALSE	HoJi8V	0.4274	0.039	TRUE	reported	0.0741	5.58e-06	25	TRUE	reported	BCa5Gq	2	TRUE	364991	0.452315	18.9949
M33178.metal.pos.txt.gz	ACNE(GCST90245818)	rs909782	T	C	T	C	-0.3367	-0.0274	0.02	0.0502	FALSE	FALSE	FALSE	HoJi8V	0.2435	0.0235	TRUE	reported	0.0741	5.58e-06	25	TRUE	reported	BCa5Gq	2	TRUE	364991	0.452315	18.9949
M33178.metal.pos.txt.gz	ACNE(GCST90245818)	rs9347883	A	T	A	T	-0.3367	0.0514	0.02	0.0144	FALSE	TRUE	FALSE	HoJi8V	0.2259	0.0424	TRUE	reported	0.0741	5.58e-06	25	TRUE	reported	BCa5Gq	2	TRUE	364991	0.452315	18.9949
M33178.metal.pos.txt.gz	ACNE(GCST90245818)	rs9351099	T	C	T	C	-0.3367	0.0217	0.02	0.0556	FALSE	FALSE	FALSE	HoJi8V	0.2926	0.0206	TRUE	reported	0.0741	5.58e-06	25	TRUE	reported	BCa5Gq	2	TRUE	364991	0.452315	18.9949
M33178.metal.pos.txt.gz	ACNE(GCST90245818)	rs9508747	T	C	T	C	-0.3367	-0.0074	0.02	0.0181	FALSE	FALSE	FALSE	HoJi8V	0.8349	0.0357	TRUE	reported	0.0741	5.58e-06	25	TRUE	reported	BCa5Gq	2	TRUE	364991	0.452315	18.9949
M33178.metal.pos.txt.gz	ACNE(GCST90245818)	rs9574354	T	C	T	C	-0.3367	-0.0198	0.02	0.0409	FALSE	FALSE	FALSE	HoJi8V	0.425	0.0249	TRUE	reported	0.0741	5.58e-06	25	TRUE	reported	BCa5Gq	2	TRUE	364991	0.452315	18.9949
M17799.metal.pos.txt.gz	ACNE(GCST90245818)	rs11703458	A	G	A	G	-0.1963	0.0276	0.036	0.0238	FALSE	FALSE	FALSE	MhNOJh	0.3941	0.0323	TRUE	reported	0.0432	5.458e-06	25	TRUE	reported	BTlu8z	2	TRUE	364991	0.452328	18.9959
M33178.metal.pos.txt.gz	ACNE(GCST90245818)	rs3928602	A	G	A	G	-0.3381	0.0081	0.021	0.0273	FALSE	FALSE	FALSE	HoJi8V	0.7806	0.029	TRUE	reported	0.0744	5.558e-06	25	TRUE	reported	BCa5Gq	2	TRUE	364991	0.452369	18.9991
M33178.metal.pos.txt.gz	ACNE(GCST90245818)	rs9513184	A	C	A	C	0.3381	-0.0186	0.979	0.9782	FALSE	FALSE	FALSE	HoJi8V	0.5774	0.0334	TRUE	reported	0.0744	5.528e-06	25	TRUE	reported	BCa5Gq	2	TRUE	364991	0.452369	18.9991
M33178.metal.pos.txt.gz	ACNE(GCST90245818)	rs16960341	T	C	T	C	-0.3372	0.0191	0.0208	0.0189	FALSE	FALSE	FALSE	HoJi8V	0.6129	0.0378	TRUE	reported	0.0742	5.429e-06	25	TRUE	reported	BCa5Gq	2	TRUE	364991	0.452382	19.0001
M33178.metal.pos.txt.gz	ACNE(GCST90245818)	rs4748887	A	G	A	G	0.3422	-0.0502	0.9793	0.9892	FALSE	FALSE	FALSE	HoJi8V	0.2917	0.0476	TRUE	reported	0.0753	5.58e-06	25	TRUE	reported	BCa5Gq	2	TRUE	364991	0.452383	19.0002
M01284.metal.pos.txt.gz	ACNE(GCST90245818)	rs42041	C	G	C	G	-0.0109	-0.0037	0.7449	0.7453	FALSE	TRUE	FALSE	9E5uk2	0.7319	0.0107	TRUE	reported	0.0025	9.332e-06	5687	TRUE	reported	A7LkWw	2	TRUE	364991	0.00333151	19.0029
M16822.metal.pos.txt.gz	ACNE(GCST90245818)	rs2632020	T	C	T	C	0.0109	0.0078	0.4506	0.4741	FALSE	FALSE	FALSE	jsoX0g	0.4042	0.0094	TRUE	reported	0.0025	9.83e-06	6549	TRUE	reported	2Hjefc	2	TRUE	364991	0.00289427	19.0038
M35464.metal.pos.txt.gz	ACNE(GCST90245818)	rs4475212	T	C	T	C	-0.0109	-0.0038	0.4307	0.4855	FALSE	FALSE	FALSE	iizjr8	0.6846	0.0094	TRUE	reported	0.0025	9.586e-06	6883	TRUE	reported	IlEgl8	2	TRUE	364991	0.00275421	19.0041
M32338.metal.pos.txt.gz	ACNE(GCST90245818)	rs7608258	A	G	A	G	-0.0109	0.0023	0.3249	0.264	FALSE	FALSE	FALSE	cZ7Yn1	0.8273	0.0107	TRUE	reported	0.0025	9.977e-06	7356	TRUE	reported	j6J89R	2	TRUE	364991	0.00257757	19.0044
M33178.metal.pos.txt.gz	ACNE(GCST90245818)	rs6006868	A	G	A	G	-0.3377	0.0056	0.0213	0.0222	FALSE	FALSE	FALSE	HoJi8V	0.8621	0.0321	TRUE	reported	0.0743	5.475e-06	25	TRUE	reported	BCa5Gq	2	TRUE	364991	0.452449	19.0052
M33178.metal.pos.txt.gz	ACNE(GCST90245818)	rs16954769	A	G	A	G	-0.3423	0.0431	0.0207	0.0196	FALSE	FALSE	FALSE	HoJi8V	0.2087	0.0343	TRUE	reported	0.0753	5.527e-06	25	TRUE	reported	BCa5Gq	2	TRUE	364991	0.452528	19.0113
M27728.metal.pos.txt.gz	ACNE(GCST90245818)	rs10953489	T	C	T	C	-0.0157	-0.0043	0.7961	0.7924	FALSE	FALSE	FALSE	vsOWBs	0.7147	0.0118	TRUE	reported	0.0036	9.691e-06	5562	TRUE	reported	f2noEF	2	TRUE	364991	0.00340785	19.0125
M33423.metal.pos.txt.gz	ACNE(GCST90245818)	rs7258950	A	G	A	G	-0.9642	0.0007	0.0424	0.105	FALSE	FALSE	FALSE	W6iBnA	0.9648	0.0155	TRUE	reported	0.2174	9.15e-06	60	TRUE	reported	JHxQcB	2	TRUE	364991	0.246898	19.0148
M33178.metal.pos.txt.gz	ACNE(GCST90245818)	rs4670236	C	G	C	G	0.3378	0.0237	0.9779	0.8442	FALSE	TRUE	FALSE	HoJi8V	0.06939	0.013	TRUE	reported	0.0743	5.472e-06	25	TRUE	reported	BCa5Gq	2	TRUE	364991	0.452595	19.0165
M33178.metal.pos.txt.gz	ACNE(GCST90245818)	rs9838311	C	G	C	G	0.3378	-0.0028	0.9788	0.9775	FALSE	TRUE	FALSE	HoJi8V	0.9327	0.0326	TRUE	reported	0.0743	5.385e-06	25	TRUE	reported	BCa5Gq	2	TRUE	364991	0.452595	19.0165
M15630.metal.pos.txt.gz	ACNE(GCST90245818)	rs7557275	A	G	A	G	-0.0362	-0.0127	0.3196	0.3194	FALSE	FALSE	FALSE	ZbcHTT	0.2061	0.01	TRUE	reported	0.0083	1.282e-05	7574	TRUE	reported	k2yya2	2	TRUE	364991	0.00250522	19.0172
M33173.metal.pos.txt.gz	ACNE(GCST90245818)	rs11724451	T	C	T	C	-0.682	0.0218	0.0288	0.0131	FALSE	FALSE	FALSE	L7y0ro	0.5989	0.0414	TRUE	reported	0.1543	9.85e-06	76	TRUE	reported	zYwj8U	2	TRUE	364991	0.204489	19.0219
M33173.metal.pos.txt.gz	ACNE(GCST90245818)	rs9921618	T	C	T	C	0.3006	0.0139	0.8611	0.8811	FALSE	FALSE	FALSE	L7y0ro	0.3381	0.0145	TRUE	reported	0.068	9.923e-06	76	TRUE	reported	zYwj8U	2	TRUE	364991	0.204535	19.0273
M33178.metal.pos.txt.gz	ACNE(GCST90245818)	rs12189492	A	G	A	G	0.3379	0.0166	0.9787	0.9515	FALSE	FALSE	FALSE	HoJi8V	0.456	0.0222	TRUE	reported	0.0743	5.375e-06	25	TRUE	reported	BCa5Gq	2	TRUE	364991	0.452742	19.0277
M01712.metal.pos.txt.gz	ACNE(GCST90245818)	rs1448767	T	C	T	C	-0.0144	-0.0008	0.6289	0.678	FALSE	FALSE	FALSE	wDfHZC	0.9393	0.0103	TRUE	reported	0.0033	9.947e-06	7346	TRUE	reported	LWviY7	2	TRUE	364991	0.00258537	19.0361
M33178.metal.pos.txt.gz	ACNE(GCST90245818)	rs4961483	A	G	A	G	-0.338	0.0094	0.0216	0.0574	FALSE	FALSE	FALSE	HoJi8V	0.6459	0.0204	TRUE	reported	0.0743	5.428e-06	25	TRUE	reported	BCa5Gq	2	TRUE	364991	0.452889	19.039
M33178.metal.pos.txt.gz	ACNE(GCST90245818)	rs2053450	T	G	T	G	0.3394	0.0051	0.9762	0.9765	FALSE	FALSE	FALSE	HoJi8V	0.8779	0.0332	TRUE	reported	0.0746	5.334e-06	25	TRUE	reported	BCa5Gq	2	TRUE	364991	0.45294	19.0429
M33178.metal.pos.txt.gz	ACNE(GCST90245818)	rs7128387	C	G	C	G	0.3394	-0.0338	0.9791	0.952	FALSE	TRUE	FALSE	HoJi8V	0.1273	0.0222	TRUE	reported	0.0746	5.423e-06	25	TRUE	reported	BCa5Gq	2	TRUE	364991	0.45294	19.0429
M33178.metal.pos.txt.gz	ACNE(GCST90245818)	rs9685506	T	C	T	C	0.3382	0.0106	0.9781	0.9633	FALSE	FALSE	FALSE	HoJi8V	0.6808	0.0257	TRUE	reported	0.0743	5.391e-06	25	TRUE	reported	BCa5Gq	2	TRUE	364991	0.453182	19.0615
M15630.metal.pos.txt.gz	ACNE(GCST90245818)	rs4593503	T	C	T	C	0.0262	0.0139	0.1143	0.1141	FALSE	FALSE	FALSE	ZbcHTT	0.3872	0.0161	TRUE	reported	0.006	1.249e-05	7574	TRUE	reported	k2yya2	2	TRUE	364991	0.00251121	19.0627
M33178.metal.pos.txt.gz	ACNE(GCST90245818)	rs4242763	T	C	T	C	0.341	0.0081	0.979	0.9526	FALSE	FALSE	FALSE	HoJi8V	0.7239	0.023	TRUE	reported	0.0749	5.292e-06	25	TRUE	reported	BCa5Gq	2	TRUE	364991	0.453282	19.0692
M33178.metal.pos.txt.gz	ACNE(GCST90245818)	rs11753418	A	G	A	G	-0.3374	-0.0037	0.0208	0.0905	FALSE	FALSE	FALSE	HoJi8V	0.8356	0.0176	TRUE	reported	0.0741	5.318e-06	25	TRUE	reported	BCa5Gq	2	TRUE	364991	0.453344	19.074
M33178.metal.pos.txt.gz	ACNE(GCST90245818)	rs9546669	A	G	A	G	0.3374	-0.0039	0.9792	0.9304	FALSE	FALSE	FALSE	HoJi8V	0.8358	0.0188	TRUE	reported	0.0741	5.318e-06	25	TRUE	reported	BCa5Gq	2	TRUE	364991	0.453344	19.074
M32729.metal.pos.txt.gz	ACNE(GCST90245818)	rs809710	A	G	A	G	0.0083	0.0166	0.5438	0.4673	FALSE	FALSE	FALSE	7QkGNX	0.08018	0.0095	TRUE	reported	0.0019	8.492e-06	6497	TRUE	reported	suoHTa	2	TRUE	364991	0.00292862	19.0772
M32729.metal.pos.txt.gz	ACNE(GCST90245818)	rs9859230	A	G	A	G	-0.0083	0.0075	0.325	0.379	FALSE	FALSE	FALSE	7QkGNX	0.4373	0.0097	TRUE	reported	0.0019	9.132e-06	6497	TRUE	reported	suoHTa	2	TRUE	364991	0.00292862	19.0772
M37058.metal.pos.txt.gz	ACNE(GCST90245818)	rs1764966	A	G	A	G	0.0083	-0.0014	0.3934	0.4248	FALSE	FALSE	FALSE	BufHoP	0.8828	0.0096	TRUE	reported	0.0019	6.999e-06	6552	TRUE	reported	KH0d8y	2	TRUE	364991	0.0029041	19.0773
M37058.metal.pos.txt.gz	ACNE(GCST90245818)	rs6460991	A	G	A	G	0.0083	0.0223	0.473	0.4617	FALSE	FALSE	FALSE	BufHoP	0.01819	0.0095	TRUE	reported	0.0019	8.534e-06	6552	TRUE	reported	KH0d8y	2	TRUE	364991	0.0029041	19.0773
M37058.metal.pos.txt.gz	ACNE(GCST90245818)	rs7999481	A	G	A	G	0.0083	0.0156	0.4612	0.4374	FALSE	FALSE	FALSE	BufHoP	0.1029	0.0096	TRUE	reported	0.0019	8.175e-06	6552	TRUE	reported	KH0d8y	2	TRUE	364991	0.0029041	19.0773
M15778.metal.pos.txt.gz	ACNE(GCST90245818)	rs12150754	C	G	C	G	0.0083	-0.0002	0.7851	0.793	FALSE	TRUE	FALSE	9E5uk2	0.9845	0.0117	TRUE	reported	0.0019	7.698e-06	7308	TRUE	reported	A7LkWw	2	TRUE	364991	0.00260446	19.0779
M15778.metal.pos.txt.gz	ACNE(GCST90245818)	rs4386719	T	C	T	C	-0.0083	0.0198	0.7737	0.7812	FALSE	FALSE	FALSE	9E5uk2	0.08403	0.0115	TRUE	reported	0.0019	7.378e-06	7308	TRUE	reported	A7LkWw	2	TRUE	364991	0.00260446	19.0779
M17945.metal.pos.txt.gz	ACNE(GCST90245818)	rs13238296	T	C	T	C	0.0083	-0.004	0.6533	0.6329	FALSE	FALSE	FALSE	JWYTTL	0.6827	0.0097	TRUE	reported	0.0019	8.375e-06	7315	TRUE	reported	wZTn6E	2	TRUE	364991	0.00260198	19.0779
M17945.metal.pos.txt.gz	ACNE(GCST90245818)	rs6035729	T	C	T	C	0.0083	-0.0139	0.6886	0.6344	FALSE	FALSE	FALSE	JWYTTL	0.1522	0.0097	TRUE	reported	0.0019	6.996e-06	7315	TRUE	reported	wZTn6E	2	TRUE	364991	0.00260198	19.0779
M33389.metal.pos.txt.gz	ACNE(GCST90245818)	rs4144863	T	C	T	C	0.0083	-0.0063	0.38	0.4236	FALSE	FALSE	FALSE	rrQCA2	0.5043	0.0095	TRUE	reported	0.0019	8.24e-06	7315	TRUE	reported	l0AyxD	2	TRUE	364991	0.00260198	19.0779
M33389.metal.pos.txt.gz	ACNE(GCST90245818)	rs9567586	A	G	A	G	0.0083	-0.0145	0.6031	0.6102	FALSE	FALSE	FALSE	rrQCA2	0.1339	0.0097	TRUE	reported	0.0019	8.316e-06	7315	TRUE	reported	l0AyxD	2	TRUE	364991	0.00260198	19.0779
M33389.metal.pos.txt.gz	ACNE(GCST90245818)	rs9818859	T	C	T	C	0.0083	0.0087	0.2937	0.2298	FALSE	FALSE	FALSE	rrQCA2	0.4336	0.0111	TRUE	reported	0.0019	7.833e-06	7315	TRUE	reported	l0AyxD	2	TRUE	364991	0.00260198	19.0779
M22481.metal.pos.txt.gz	ACNE(GCST90245818)	rs10917314	T	C	T	C	-0.0083	0.0072	0.4608	0.4962	FALSE	FALSE	FALSE	4QVqlv	0.4458	0.0095	TRUE	reported	0.0019	9.525e-06	7329	TRUE	reported	Zff3Nb	2	TRUE	364991	0.00259702	19.0779
M22481.metal.pos.txt.gz	ACNE(GCST90245818)	rs6861890	T	C	T	C	0.0083	0.0063	0.5008	0.5493	FALSE	FALSE	FALSE	4QVqlv	0.5126	0.0096	TRUE	reported	0.0019	7.586e-06	7329	TRUE	reported	Zff3Nb	2	TRUE	364991	0.00259702	19.0779
M01644.metal.pos.txt.gz	ACNE(GCST90245818)	rs7436874	T	C	T	C	0.0083	-0.0019	0.6135	0.6518	FALSE	FALSE	FALSE	rwFeCT	0.8542	0.0105	TRUE	reported	0.0019	9.886e-06	7355	TRUE	reported	JeukL4	2	TRUE	364991	0.00258786	19.0779
M00513.metal.pos.txt.gz	ACNE(GCST90245818)	rs1374355	A	T	A	T	0.0083	-0.02	0.1077	0.0945	FALSE	TRUE	FALSE	KpXNPG	0.2138	0.0161	TRUE	reported	0.0019	8.594e-06	7361	TRUE	reported	d6QG7O	2	TRUE	364991	0.00258576	19.0779
M00513.metal.pos.txt.gz	ACNE(GCST90245818)	rs2048277	A	G	A	G	0.0083	0.0115	0.8956	0.9398	FALSE	FALSE	FALSE	KpXNPG	0.5631	0.0199	TRUE	reported	0.0019	8.751e-06	7361	TRUE	reported	d6QG7O	2	TRUE	364991	0.00258576	19.0779
M33178.metal.pos.txt.gz	ACNE(GCST90245818)	rs10063245	C	G	C	G	0.3379	0.01	0.9788	0.9638	FALSE	TRUE	FALSE	HoJi8V	0.698	0.0257	TRUE	reported	0.0742	5.34e-06	25	TRUE	reported	BCa5Gq	2	TRUE	364991	0.45341	19.079
M22032.metal.pos.txt.gz	ACNE(GCST90245818)	rs12493507	T	C	T	C	0.0201	-0.0215	0.1189	0.1303	FALSE	FALSE	FALSE	9E5uk2	0.1299	0.0142	TRUE	reported	0.0046	9.967e-06	5676	TRUE	reported	A7LkWw	2	TRUE	364991	0.00335255	19.0864
M33178.metal.pos.txt.gz	ACNE(GCST90245818)	rs4453029	T	C	T	C	-0.3389	-0.0373	0.0219	0.076	FALSE	FALSE	FALSE	HoJi8V	0.03781	0.018	TRUE	reported	0.0744	5.216e-06	25	TRUE	reported	BCa5Gq	2	TRUE	364991	0.45354	19.0891
M27728.metal.pos.txt.gz	ACNE(GCST90245818)	rs2422239	A	G	A	G	-0.0118	0.0191	0.542	0.5083	FALSE	FALSE	FALSE	vsOWBs	0.0413	0.0094	TRUE	reported	0.0027	9.523e-06	5562	TRUE	reported	f2noEF	2	TRUE	364991	0.00342229	19.0933
M12017.metal.pos.txt.gz	ACNE(GCST90245818)	rs9323203	A	C	A	C	-0.0118	0.0033	0.7331	0.7056	FALSE	FALSE	FALSE	NRGAPd	0.7464	0.0103	TRUE	reported	0.0027	9.5e-06	5656	TRUE	reported	ueOd2F	2	TRUE	364991	0.0033656	19.0934
M16821.metal.pos.txt.gz	ACNE(GCST90245818)	rs2642169	A	G	A	G	0.0118	-0.0031	0.5682	0.6099	FALSE	FALSE	FALSE	MhNOJh	0.7478	0.0097	TRUE	reported	0.0027	8.632e-06	6733	TRUE	reported	BTlu8z	2	TRUE	364991	0.00282877	19.0945
M12129.metal.pos.txt.gz	ACNE(GCST90245818)	rs943251	T	G	T	G	0.0118	0.002	0.3712	0.3579	FALSE	FALSE	FALSE	77lxle	0.8384	0.0098	TRUE	reported	0.0027	9.899e-06	6864	TRUE	reported	ROdtaS	2	TRUE	364991	0.00277493	19.0946
M33380.metal.pos.txt.gz	ACNE(GCST90245818)	rs8024828	A	G	A	G	0.0118	-0.0136	0.9056	0.8983	FALSE	FALSE	FALSE	wDfHZC	0.3857	0.0157	TRUE	reported	0.0027	8.895e-06	7118	TRUE	reported	LWviY7	2	TRUE	364991	0.00267618	19.0948
M35270.metal.pos.txt.gz	ACNE(GCST90245818)	rs10852002	T	C	T	C	-0.0118	0.0173	0.1049	0.1001	FALSE	FALSE	FALSE	ScJwhq	0.2662	0.0156	TRUE	reported	0.0027	9.821e-06	7217	TRUE	reported	AkdQEL	2	TRUE	364991	0.00263956	19.0948
M35439.metal.pos.txt.gz	ACNE(GCST90245818)	rs1486945	T	G	T	G	-0.0118	-0.0059	0.7403	0.7913	FALSE	FALSE	FALSE	4QVqlv	0.6183	0.0118	TRUE	reported	0.0027	8.565e-06	7256	TRUE	reported	Zff3Nb	2	TRUE	364991	0.00262541	19.0949
M20675.metal.pos.txt.gz	ACNE(GCST90245818)	rs1545472	A	G	A	G	0.0118	-0.0078	0.5158	0.5249	FALSE	FALSE	FALSE	ouAinc	0.4065	0.0094	TRUE	reported	0.0027	9.22e-06	7301	TRUE	reported	1Chosv	2	TRUE	364991	0.00260927	19.0949
M15122.metal.pos.txt.gz	ACNE(GCST90245818)	rs4436910	A	T	A	T	0.0118	-0.0061	0.8036	0.7985	FALSE	TRUE	FALSE	ouAinc	0.6036	0.0117	TRUE	reported	0.0027	9.126e-06	7352	TRUE	reported	1Chosv	2	TRUE	364991	0.00259122	19.0949
M32198.metal.pos.txt.gz	ACNE(GCST90245818)	rs2228070	T	C	T	C	0.0118	-0.0166	0.2316	0.2472	FALSE	FALSE	FALSE	2tLa8l	0.1283	0.0109	TRUE	reported	0.0027	8.195e-06	7356	TRUE	reported	Nulzox	2	TRUE	364991	0.00258981	19.0949
M15990.metal.pos.txt.gz	ACNE(GCST90245818)	rs7738342	A	G	A	G	-0.0153	-0.0025	0.2185	0.2341	FALSE	FALSE	FALSE	vsOWBs	0.8218	0.0111	TRUE	reported	0.0035	9.168e-06	6782	TRUE	reported	f2noEF	2	TRUE	364991	0.00280975	19.1038
M32492.metal.pos.txt.gz	ACNE(GCST90245818)	rs6454349	T	C	T	C	0.0153	0.002	0.9192	0.8883	FALSE	FALSE	FALSE	HoJi8V	0.8932	0.0149	TRUE	reported	0.0035	9.321e-06	7355	TRUE	reported	BCa5Gq	2	TRUE	364991	0.00259142	19.1042
M33178.metal.pos.txt.gz	ACNE(GCST90245818)	rs4674097	A	G	A	G	0.3395	-0.0236	0.9789	0.9694	FALSE	FALSE	FALSE	HoJi8V	0.4018	0.0282	TRUE	reported	0.0745	5.156e-06	25	TRUE	reported	BCa5Gq	2	TRUE	364991	0.453751	19.1053
M33178.metal.pos.txt.gz	ACNE(GCST90245818)	rs17088496	C	G	C	G	0.3386	-0.0018	0.9762	0.9563	FALSE	TRUE	FALSE	HoJi8V	0.939	0.0236	TRUE	reported	0.0743	5.213e-06	25	TRUE	reported	BCa5Gq	2	TRUE	364991	0.453768	19.1066
M33178.metal.pos.txt.gz	ACNE(GCST90245818)	rs11943366	A	G	A	G	-0.3377	0.0041	0.0208	0.0481	FALSE	FALSE	FALSE	HoJi8V	0.8568	0.0228	TRUE	reported	0.0741	5.103e-06	25	TRUE	reported	BCa5Gq	2	TRUE	364991	0.453785	19.1079
M15630.metal.pos.txt.gz	ACNE(GCST90245818)	rs12649934	A	G	A	G	-0.0188	-0.0203	0.7072	0.7171	FALSE	FALSE	FALSE	ZbcHTT	0.05137	0.0104	TRUE	reported	0.0043	1.122e-05	7574	TRUE	reported	k2yya2	2	TRUE	364991	0.00251744	19.1101
M15630.metal.pos.txt.gz	ACNE(GCST90245818)	rs4671125	A	C	A	C	0.0188	0.0003	0.5802	0.508	FALSE	FALSE	FALSE	ZbcHTT	0.9743	0.0096	TRUE	reported	0.0043	1.022e-05	7574	TRUE	reported	k2yya2	2	TRUE	364991	0.00251744	19.1101
M33178.metal.pos.txt.gz	ACNE(GCST90245818)	rs2173225	C	G	C	G	0.3373	-0.0151	0.9786	0.9603	FALSE	TRUE	FALSE	HoJi8V	0.5334	0.0242	TRUE	reported	0.074	5.111e-06	25	TRUE	reported	BCa5Gq	2	TRUE	364991	0.453866	19.1142
M33178.metal.pos.txt.gz	ACNE(GCST90245818)	rs2188978	A	T	A	T	-0.3291	-0.0421	0.0243	0.0152	FALSE	TRUE	FALSE	HoJi8V	0.3762	0.0476	TRUE	reported	0.0722	5.122e-06	25	TRUE	reported	BCa5Gq	2	TRUE	364991	0.453873	19.1148
M33178.metal.pos.txt.gz	ACNE(GCST90245818)	rs3821143	T	C	T	C	0.3469	-0.0395	0.9793	0.974	FALSE	FALSE	FALSE	HoJi8V	0.1967	0.0306	TRUE	reported	0.0761	5.164e-06	25	TRUE	reported	BCa5Gq	2	TRUE	364991	0.453906	19.1173
M15506.metal.pos.txt.gz	ACNE(GCST90245818)	rs2297615	A	T	A	T	0.007	0.0031	0.7752	0.7554	FALSE	TRUE	FALSE	22UwD2	0.7812	0.011	TRUE	reported	0.0016	8.168e-06	7310	TRUE	reported	baHyTG	2	TRUE	364991	0.00261158	19.1354
M34283.metal.pos.txt.gz	ACNE(GCST90245818)	rs12327010	A	G	A	G	-0.0105	0.0065	0.6533	0.7121	FALSE	FALSE	FALSE	MqUAwL	0.5439	0.0107	TRUE	reported	0.0024	8.448e-06	7316	TRUE	reported	hgfJiA	2	TRUE	364991	0.00260944	19.1354
M00060.metal.pos.txt.gz	ACNE(GCST90245818)	rs7121554	T	C	T	C	-0.007	-0.018	0.2573	0.2563	FALSE	FALSE	FALSE	BufHoP	0.09292	0.0107	TRUE	reported	0.0016	6.309e-06	7351	TRUE	reported	KH0d8y	2	TRUE	364991	0.00259705	19.1354
M32418.metal.pos.txt.gz	ACNE(GCST90245818)	rs12539054	T	C	T	C	-0.0175	-0.0053	0.2501	0.2141	FALSE	FALSE	FALSE	1MYwqS	0.644	0.0115	TRUE	reported	0.004	9.436e-06	7355	TRUE	reported	uvC9oY	2	TRUE	364991	0.00259564	19.1354
M33178.metal.pos.txt.gz	ACNE(GCST90245818)	rs7529480	T	C	T	C	-0.3485	-0.0115	0.0207	0.0144	FALSE	FALSE	FALSE	HoJi8V	0.7702	0.0394	TRUE	reported	0.0764	5.041e-06	25	TRUE	reported	BCa5Gq	2	TRUE	364991	0.454237	19.1429
M33178.metal.pos.txt.gz	ACNE(GCST90245818)	rs6436032	T	C	T	C	-0.1697	-0.0063	0.05	0.5101	FALSE	FALSE	FALSE	HoJi8V	0.5002	0.0094	TRUE	reported	0.0372	4.935e-06	25	TRUE	reported	BCa5Gq	2	TRUE	364991	0.454271	19.1455
M35431.metal.pos.txt.gz	ACNE(GCST90245818)	rs10896604	A	G	A	G	0.0162	-0.0002	0.1112	0.1038	FALSE	FALSE	FALSE	7QkGNX	0.9916	0.0154	TRUE	reported	0.0037	8.903e-06	7007	TRUE	reported	suoHTa	2	TRUE	364991	0.0027284	19.1647
M38178.metal.pos.txt.gz	ACNE(GCST90245818)	rs11749983	T	C	T	C	0.0162	0.0058	0.3334	0.2963	FALSE	FALSE	FALSE	KpXNPG	0.5784	0.0104	TRUE	reported	0.0037	8.961e-06	7219	TRUE	reported	d6QG7O	2	TRUE	364991	0.00264849	19.1649
M33178.metal.pos.txt.gz	ACNE(GCST90245818)	rs1472170	T	G	T	G	-0.3405	0.0512	0.0212	0.0184	FALSE	FALSE	FALSE	HoJi8V	0.1797	0.0381	TRUE	reported	0.0746	5.015e-06	25	TRUE	reported	BCa5Gq	2	TRUE	364991	0.454544	19.1666
M33178.metal.pos.txt.gz	ACNE(GCST90245818)	rs12377744	T	C	T	C	-0.3323	-0.0213	0.0222	0.0938	FALSE	FALSE	FALSE	HoJi8V	0.2113	0.017	TRUE	reported	0.0728	4.948e-06	25	TRUE	reported	BCa5Gq	2	TRUE	364991	0.454568	19.1684
M03141.metal.pos.txt.gz	ACNE(GCST90245818)	rs4327704	A	C	A	C	-0.0219	-0.0055	0.9547	0.9444	FALSE	FALSE	FALSE	Em901J	0.7909	0.0206	TRUE	reported	0.005	9.94e-06	7357	TRUE	reported	rYKnET	2	TRUE	364991	0.00260086	19.1792
M35114.metal.pos.txt.gz	ACNE(GCST90245818)	rs6915542	T	C	T	C	-0.0184	0.0154	0.8413	0.8533	FALSE	FALSE	FALSE	K30kxt	0.2496	0.0134	TRUE	reported	0.0042	9.249e-06	5804	TRUE	reported	5Sgsl9	2	TRUE	364991	0.00329591	19.1861
M01444.metal.pos.txt.gz	ACNE(GCST90245818)	rs7561932	T	C	T	C	0.0184	-0.0019	0.7721	0.7306	FALSE	FALSE	FALSE	X3kEBX	0.8595	0.0109	TRUE	reported	0.0042	9.551e-06	7345	TRUE	reported	Tj5sjb	2	TRUE	364991	0.00260623	19.1875
M33178.metal.pos.txt.gz	ACNE(GCST90245818)	rs628495	C	G	C	G	0.338	0.0312	0.9792	0.9815	FALSE	TRUE	FALSE	HoJi8V	0.3734	0.035	TRUE	reported	0.074	4.896e-06	25	TRUE	reported	BCa5Gq	2	TRUE	364991	0.454894	19.1937
M35114.metal.pos.txt.gz	ACNE(GCST90245818)	rs1415540	C	G	C	G	-0.0149	-0.0167	0.2891	0.2427	FALSE	TRUE	FALSE	K30kxt	0.1312	0.0111	TRUE	reported	0.0034	9.571e-06	5804	TRUE	reported	5Sgsl9	2	TRUE	364991	0.00329801	19.1984
M15365.metal.pos.txt.gz	ACNE(GCST90245818)	rs1159317	C	G	C	G	-0.0149	0.0006	0.2439	0.3064	FALSE	TRUE	FALSE	0iP4Jm	0.9503	0.0104	TRUE	reported	0.0034	9.272e-06	7337	TRUE	reported	QWFTcS	2	TRUE	364991	0.00261072	19.1998
M33178.metal.pos.txt.gz	ACNE(GCST90245818)	rs9532905	C	G	C	G	0.3496	0.0505	0.9793	0.9767	FALSE	TRUE	FALSE	HoJi8V	0.107	0.0313	TRUE	reported	0.0765	4.889e-06	25	TRUE	reported	BCa5Gq	2	TRUE	364991	0.455151	19.2136
M36097.metal.pos.txt.gz	ACNE(GCST90245818)	rs7794551	T	G	T	G	0.4628	0.0201	0.8542	0.8912	FALSE	FALSE	FALSE	CIxAKM	0.1845	0.0151	TRUE	reported	0.1047	9.811e-06	122	TRUE	reported	U8UYmj	2	TRUE	364991	0.138044	19.2183
M30805.metal.pos.txt.gz	ACNE(GCST90245818)	rs845251	A	C	A	C	-0.0171	0.0104	0.9036	0.9018	FALSE	FALSE	FALSE	0iP4Jm	0.5159	0.016	TRUE	reported	0.0039	8.701e-06	6795	TRUE	reported	QWFTcS	2	TRUE	364991	0.00282128	19.2192
M32814.metal.pos.txt.gz	ACNE(GCST90245818)	rs7446005	T	G	T	G	-0.0114	0.0037	0.6132	0.6207	FALSE	FALSE	FALSE	rrQCA2	0.6988	0.0096	TRUE	reported	0.0026	8.701e-06	7063	TRUE	reported	l0AyxD	2	TRUE	364991	0.00271452	19.2194
M33380.metal.pos.txt.gz	ACNE(GCST90245818)	rs11780588	T	G	T	G	0.0114	-0.0082	0.9029	0.8735	FALSE	FALSE	FALSE	wDfHZC	0.5666	0.0143	TRUE	reported	0.0026	9.162e-06	7118	TRUE	reported	LWviY7	2	TRUE	364991	0.0026936	19.2195
M22548.metal.pos.txt.gz	ACNE(GCST90245818)	rs2820865	T	C	T	C	0.0114	0.0069	0.749	0.7821	FALSE	FALSE	FALSE	xM2yc7	0.5618	0.0118	TRUE	reported	0.0026	8.98e-06	7184	TRUE	reported	Z3KpJI	2	TRUE	364991	0.00266892	19.2195
M22189.metal.pos.txt.gz	ACNE(GCST90245818)	rs10425252	T	C	T	C	-0.0171	0.0052	0.6216	0.5285	FALSE	FALSE	FALSE	WGsiZX	0.5843	0.0095	TRUE	reported	0.0039	9.226e-06	7259	TRUE	reported	BW6bk7	2	TRUE	364991	0.00264142	19.2196
M18929.metal.pos.txt.gz	ACNE(GCST90245818)	rs225998	A	C	A	C	-0.0114	-0.0135	0.7547	0.751	FALSE	FALSE	FALSE	0iP4Jm	0.2129	0.0108	TRUE	reported	0.0026	9.006e-06	7286	TRUE	reported	QWFTcS	2	TRUE	364991	0.00263166	19.2196
M02132.metal.pos.txt.gz	ACNE(GCST90245818)	rs13105113	A	C	A	C	0.0114	0.0079	0.8769	0.8595	FALSE	FALSE	FALSE	4QXvhJ	0.5604	0.0135	TRUE	reported	0.0026	9.176e-06	7325	TRUE	reported	pO1Xhi	2	TRUE	364991	0.00261768	19.2196
M20699.metal.pos.txt.gz	ACNE(GCST90245818)	rs1869957	T	C	T	C	-0.0114	0.0047	0.2369	0.2486	FALSE	FALSE	FALSE	7QkGNX	0.6683	0.0109	TRUE	reported	0.0026	7.553e-06	7327	TRUE	reported	suoHTa	2	TRUE	364991	0.00261697	19.2196
M12035.metal.pos.txt.gz	ACNE(GCST90245818)	rs10435813	A	G	A	G	0.0114	-0.0041	0.8033	0.7743	FALSE	FALSE	FALSE	9E5uk2	0.7225	0.0115	TRUE	reported	0.0026	8.312e-06	7356	TRUE	reported	A7LkWw	2	TRUE	364991	0.00260668	19.2196
M35718.metal.pos.txt.gz	ACNE(GCST90245818)	rs1326611	A	T	A	T	0.0114	0.0098	0.6424	0.6177	FALSE	TRUE	FALSE	iizjr8	0.3133	0.0097	TRUE	reported	0.0026	9.67e-06	7358	TRUE	reported	IlEgl8	2	TRUE	364991	0.00260597	19.2196
M15650.metal.pos.txt.gz	ACNE(GCST90245818)	rs414540	A	G	A	G	-0.0057	-0.0129	0.782	0.8408	FALSE	FALSE	FALSE	x8BRn2	0.3146	0.0129	TRUE	reported	0.0013	6.97e-06	7365	TRUE	reported	8PfeNy	2	TRUE	364991	0.0026035	19.2196
M33751.metal.pos.txt.gz	ACNE(GCST90245818)	rs10510506	A	C	A	C	-0.747	-0.0194	0.9801	0.9782	FALSE	FALSE	FALSE	rrQCA2	0.5617	0.0334	TRUE	reported	0.1682	8.978e-06	79	TRUE	reported	l0AyxD	2	TRUE	364991	0.199787	19.2244
M33178.metal.pos.txt.gz	ACNE(GCST90245818)	rs7121134	T	G	T	G	-0.3388	0.0043	0.0216	0.0149	FALSE	FALSE	FALSE	HoJi8V	0.9124	0.0387	TRUE	reported	0.0741	4.903e-06	25	TRUE	reported	BCa5Gq	2	TRUE	364991	0.455397	19.2326
M33531.metal.pos.txt.gz	ACNE(GCST90245818)	rs10247235	T	G	T	G	-0.0272	0.0037	0.319	0.3384	FALSE	FALSE	FALSE	Ql4lXW	0.7051	0.0099	TRUE	reported	0.0062	9.408e-06	2859	TRUE	reported	niHtOH	2	TRUE	364991	0.00668692	19.2332
M33751.metal.pos.txt.gz	ACNE(GCST90245818)	rs7211635	A	G	A	G	0.2648	-0.0146	0.8038	0.875	FALSE	FALSE	FALSE	rrQCA2	0.313	0.0145	TRUE	reported	0.0596	8.97e-06	79	TRUE	reported	l0AyxD	2	TRUE	364991	0.199918	19.2401
M36515.metal.pos.txt.gz	ACNE(GCST90245818)	rs6860185	T	C	T	C	-0.0079	-0.0077	0.8821	0.8894	FALSE	FALSE	FALSE	9E5uk2	0.6063	0.0149	TRUE	reported	0.0018	6.509e-06	1763	TRUE	reported	A7LkWw	2	TRUE	364991	0.0108078	19.2405
M33178.metal.pos.txt.gz	ACNE(GCST90245818)	rs7912365	A	G	A	G	0.3439	0.0112	0.9765	0.9709	FALSE	FALSE	FALSE	HoJi8V	0.6906	0.028	TRUE	reported	0.0752	4.847e-06	25	TRUE	reported	BCa5Gq	2	TRUE	364991	0.455499	19.2405
M33423.metal.pos.txt.gz	ACNE(GCST90245818)	rs7672448	A	G	A	G	-1.6006	-0.0053	0.0196	0.0182	FALSE	FALSE	FALSE	W6iBnA	0.8832	0.036	TRUE	reported	0.3587	8.119e-06	60	TRUE	reported	JHxQcB	2	TRUE	364991	0.249169	19.2477
M33178.metal.pos.txt.gz	ACNE(GCST90245818)	rs11004724	T	G	T	G	0.3463	0.0175	0.9788	0.986	FALSE	FALSE	FALSE	HoJi8V	0.6772	0.0421	TRUE	reported	0.0757	4.81e-06	25	TRUE	reported	BCa5Gq	2	TRUE	364991	0.455661	19.2531
M36097.metal.pos.txt.gz	ACNE(GCST90245818)	rs11697457	A	G	A	G	1.0751	0.0154	0.9745	0.9728	FALSE	FALSE	FALSE	CIxAKM	0.5978	0.0291	TRUE	reported	0.243	9.635e-06	122	TRUE	reported	U8UYmj	2	TRUE	364991	0.138261	19.2534
M22032.metal.pos.txt.gz	ACNE(GCST90245818)	rs11170032	T	C	T	C	-0.0158	-0.0074	0.64	0.6383	FALSE	FALSE	FALSE	9E5uk2	0.4662	0.0102	TRUE	reported	0.0036	9.43e-06	5676	TRUE	reported	A7LkWw	2	TRUE	364991	0.00338217	19.2556
M35326.metal.pos.txt.gz	ACNE(GCST90245818)	rs6712429	T	C	T	C	-0.0079	0.0051	0.358	0.3071	FALSE	FALSE	FALSE	biamAc	0.6174	0.0102	TRUE	reported	0.0018	6.154e-06	5768	TRUE	reported	zFDXMQ	2	TRUE	364991	0.0033284	19.2557
M35326.metal.pos.txt.gz	ACNE(GCST90245818)	rs7897584	A	C	A	C	0.0079	0.0014	0.7453	0.7605	FALSE	FALSE	FALSE	biamAc	0.8969	0.0111	TRUE	reported	0.0018	8.92e-06	5768	TRUE	reported	zFDXMQ	2	TRUE	364991	0.0033284	19.2557
M01558.metal.pos.txt.gz	ACNE(GCST90245818)	rs164742	A	G	A	G	-0.0079	-0.0037	0.4697	0.4715	FALSE	FALSE	FALSE	9E5uk2	0.6929	0.0095	TRUE	reported	0.0018	7.375e-06	6523	TRUE	reported	A7LkWw	2	TRUE	364991	0.00294429	19.2564
M01558.metal.pos.txt.gz	ACNE(GCST90245818)	rs4687937	T	C	T	C	-0.0079	-0.0029	0.3741	0.3988	FALSE	FALSE	FALSE	9E5uk2	0.7619	0.0096	TRUE	reported	0.0018	9.469e-06	6523	TRUE	reported	A7LkWw	2	TRUE	364991	0.00294429	19.2564
M34359.metal.pos.txt.gz	ACNE(GCST90245818)	rs10898067	T	C	T	C	0.0079	-0.017	0.6618	0.6111	FALSE	FALSE	FALSE	wDfHZC	0.0785	0.0096	TRUE	reported	0.0018	9.826e-06	6755	TRUE	reported	LWviY7	2	TRUE	364991	0.00284346	19.2566
M34359.metal.pos.txt.gz	ACNE(GCST90245818)	rs293064	T	C	T	C	-0.0079	-0.0062	0.4572	0.4604	FALSE	FALSE	FALSE	wDfHZC	0.5376	0.0101	TRUE	reported	0.0018	8.583e-06	6755	TRUE	reported	LWviY7	2	TRUE	364991	0.00284346	19.2566
M34359.metal.pos.txt.gz	ACNE(GCST90245818)	rs6123329	T	C	T	C	-0.0079	0.0116	0.5275	0.5237	FALSE	FALSE	FALSE	wDfHZC	0.2156	0.0094	TRUE	reported	0.0018	7.646e-06	6755	TRUE	reported	LWviY7	2	TRUE	364991	0.00284346	19.2566
M36808.metal.pos.txt.gz	ACNE(GCST90245818)	rs11745804	T	G	T	G	-0.0079	-0.0052	0.2292	0.2603	FALSE	FALSE	FALSE	MhNOJh	0.6227	0.0107	TRUE	reported	0.0018	8.79e-06	6940	TRUE	reported	BTlu8z	2	TRUE	364991	0.00276787	19.2568
M02734.metal.pos.txt.gz	ACNE(GCST90245818)	rs3936152	T	C	T	C	0.0079	0.0061	0.6051	0.6038	FALSE	FALSE	FALSE	biamAc	0.5204	0.0096	TRUE	reported	0.0018	5.924e-06	7037	TRUE	reported	zFDXMQ	2	TRUE	364991	0.00272982	19.2569
M12067.metal.pos.txt.gz	ACNE(GCST90245818)	rs2944772	C	G	C	G	-0.0079	-0.0127	0.8193	0.8376	FALSE	TRUE	FALSE	Js9nhx	0.3242	0.0129	TRUE	reported	0.0018	7.038e-06	7081	TRUE	reported	AqPnkW	2	TRUE	364991	0.00271291	19.2569
M01585.metal.pos.txt.gz	ACNE(GCST90245818)	rs662760	A	C	A	C	0.0079	-0.0139	0.8723	0.8708	FALSE	FALSE	FALSE	rwFeCT	0.3219	0.014	TRUE	reported	0.0018	8.042e-06	7271	TRUE	reported	JeukL4	2	TRUE	364991	0.0026422	19.257
M27256.metal.pos.txt.gz	ACNE(GCST90245818)	rs7200721	A	G	A	G	-0.0079	0.0217	0.8128	0.8609	FALSE	FALSE	FALSE	MqUAwL	0.113	0.0137	TRUE	reported	0.0018	9.183e-06	7303	TRUE	reported	hgfJiA	2	TRUE	364991	0.00263065	19.2571
M34283.metal.pos.txt.gz	ACNE(GCST90245818)	rs1957025	A	G	A	G	-0.0079	0.0034	0.4666	0.4709	FALSE	FALSE	FALSE	MqUAwL	0.7158	0.0094	TRUE	reported	0.0018	8.612e-06	7316	TRUE	reported	hgfJiA	2	TRUE	364991	0.00262599	19.2571
M32740.metal.pos.txt.gz	ACNE(GCST90245818)	rs12873548	T	C	T	C	-0.0079	-0.006	0.3269	0.2977	FALSE	FALSE	FALSE	vsOWBs	0.5626	0.0103	TRUE	reported	0.0018	6.646e-06	7318	TRUE	reported	f2noEF	2	TRUE	364991	0.00262528	19.2571
M32740.metal.pos.txt.gz	ACNE(GCST90245818)	rs2869297	A	G	A	G	-0.0079	0.0011	0.7019	0.7545	FALSE	FALSE	FALSE	vsOWBs	0.9208	0.0109	TRUE	reported	0.0018	7.365e-06	7318	TRUE	reported	f2noEF	2	TRUE	364991	0.00262528	19.2571
M32740.metal.pos.txt.gz	ACNE(GCST90245818)	rs429460	A	T	A	T	0.0079	-0.0096	0.2808	0.2758	FALSE	TRUE	FALSE	vsOWBs	0.3623	0.0105	TRUE	reported	0.0018	6.814e-06	7318	TRUE	reported	f2noEF	2	TRUE	364991	0.00262528	19.2571
M32740.metal.pos.txt.gz	ACNE(GCST90245818)	rs4755524	C	G	C	G	0.0079	0.0067	0.3119	0.2809	FALSE	TRUE	FALSE	vsOWBs	0.5255	0.0105	TRUE	reported	0.0018	7.902e-06	7318	TRUE	reported	f2noEF	2	TRUE	364991	0.00262528	19.2571
M02132.metal.pos.txt.gz	ACNE(GCST90245818)	rs2350885	A	T	A	T	-0.0079	0.0149	0.3481	0.2898	FALSE	TRUE	FALSE	4QXvhJ	0.1595	0.0106	TRUE	reported	0.0018	8.717e-06	7325	TRUE	reported	pO1Xhi	2	TRUE	364991	0.00262277	19.2571
M20489.metal.pos.txt.gz	ACNE(GCST90245818)	rs300110	A	G	A	G	0.0079	-0.0229	0.8109	0.7482	FALSE	FALSE	FALSE	4QXvhJ	0.03448	0.0108	TRUE	reported	0.0018	6.372e-06	7325	TRUE	reported	pO1Xhi	2	TRUE	364991	0.00262277	19.2571
M15676.metal.pos.txt.gz	ACNE(GCST90245818)	rs938391	A	G	A	G	0.0079	0.0033	0.3682	0.4166	FALSE	FALSE	FALSE	EhjLmf	0.735	0.0097	TRUE	reported	0.0018	7.229e-06	7331	TRUE	reported	0dekSg	2	TRUE	364991	0.00262063	19.2571
M33442.metal.pos.txt.gz	ACNE(GCST90245818)	rs12197031	T	G	T	G	0.0079	0.017	0.1805	0.1838	FALSE	FALSE	FALSE	L7y0ro	0.1618	0.0122	TRUE	reported	0.0018	7.226e-06	7336	TRUE	reported	zYwj8U	2	TRUE	364991	0.00261885	19.2571
M32339.metal.pos.txt.gz	ACNE(GCST90245818)	rs1850267	T	C	T	C	0.0079	0.0113	0.5685	0.5539	FALSE	FALSE	FALSE	jsoX0g	0.2452	0.0097	TRUE	reported	0.0018	9.562e-06	7344	TRUE	reported	2Hjefc	2	TRUE	364991	0.00261601	19.2571
M32339.metal.pos.txt.gz	ACNE(GCST90245818)	rs4317609	A	G	A	G	-0.0079	0.0026	0.3375	0.3135	FALSE	FALSE	FALSE	jsoX0g	0.8092	0.0107	TRUE	reported	0.0018	7.984e-06	7344	TRUE	reported	2Hjefc	2	TRUE	364991	0.00261601	19.2571
M32339.metal.pos.txt.gz	ACNE(GCST90245818)	rs6461542	A	T	A	T	-0.0079	-0.0109	0.3911	0.3604	FALSE	TRUE	FALSE	jsoX0g	0.2646	0.0098	TRUE	reported	0.0018	6.951e-06	7344	TRUE	reported	2Hjefc	2	TRUE	364991	0.00261601	19.2571
M32339.metal.pos.txt.gz	ACNE(GCST90245818)	rs6706043	T	G	T	G	-0.0079	-0.005	0.6182	0.5058	FALSE	FALSE	FALSE	jsoX0g	0.5921	0.0094	TRUE	reported	0.0018	7.331e-06	7344	TRUE	reported	2Hjefc	2	TRUE	364991	0.00261601	19.2571
M32910.metal.pos.txt.gz	ACNE(GCST90245818)	rs2915754	T	G	T	G	-0.0079	-0.0057	0.6997	0.6956	FALSE	FALSE	FALSE	rwFeCT	0.5883	0.0106	TRUE	reported	0.0018	5.942e-06	7344	TRUE	reported	JeukL4	2	TRUE	364991	0.00261601	19.2571
M32910.metal.pos.txt.gz	ACNE(GCST90245818)	rs4846728	T	C	T	C	-0.0079	0.0266	0.2874	0.285	FALSE	FALSE	FALSE	rwFeCT	0.01026	0.0104	TRUE	reported	0.0018	8.138e-06	7344	TRUE	reported	JeukL4	2	TRUE	364991	0.00261601	19.2571
M01645.metal.pos.txt.gz	ACNE(GCST90245818)	rs11036901	A	G	A	G	-0.0079	0.0129	0.433	0.3339	FALSE	FALSE	FALSE	W6iBnA	0.1943	0.0099	TRUE	reported	0.0018	7.855e-06	7346	TRUE	reported	JHxQcB	2	TRUE	364991	0.0026153	19.2571
M01645.metal.pos.txt.gz	ACNE(GCST90245818)	rs4680878	T	G	T	G	0.0079	-0.0006	0.6552	0.6069	FALSE	FALSE	FALSE	W6iBnA	0.9476	0.0097	TRUE	reported	0.0018	9.163e-06	7346	TRUE	reported	JHxQcB	2	TRUE	364991	0.0026153	19.2571
M01645.metal.pos.txt.gz	ACNE(GCST90245818)	rs4789698	T	C	T	C	-0.0079	-0.0391	0.4508	0.4235	FALSE	FALSE	FALSE	W6iBnA	5.761e-05	0.0097	TRUE	reported	0.0018	6.828e-06	7346	TRUE	reported	JHxQcB	2	FALSE	364991	0.0026153	19.2571
M01645.metal.pos.txt.gz	ACNE(GCST90245818)	rs853907	T	C	T	C	0.0079	-0.0006	0.4778	0.3662	FALSE	FALSE	FALSE	W6iBnA	0.9527	0.0099	TRUE	reported	0.0018	7.637e-06	7346	TRUE	reported	JHxQcB	2	TRUE	364991	0.0026153	19.2571
M32315.metal.pos.txt.gz	ACNE(GCST90245818)	rs2277251	T	G	T	G	0.0079	0.0074	0.4578	0.5574	FALSE	FALSE	FALSE	PMHb2Y	0.4444	0.0097	TRUE	reported	0.0018	9.704e-06	7349	TRUE	reported	1vECKl	2	TRUE	364991	0.00261423	19.2571
M32315.metal.pos.txt.gz	ACNE(GCST90245818)	rs921516	A	G	A	G	0.0079	-0.0092	0.5075	0.5256	FALSE	FALSE	FALSE	PMHb2Y	0.3339	0.0095	TRUE	reported	0.0018	8.441e-06	7349	TRUE	reported	1vECKl	2	TRUE	364991	0.00261423	19.2571
M01125.metal.pos.txt.gz	ACNE(GCST90245818)	rs3760605	T	C	T	C	0.0079	0.0002	0.8912	0.8435	FALSE	FALSE	FALSE	MhNOJh	0.9905	0.0131	TRUE	reported	0.0018	9.799e-06	7352	TRUE	reported	BTlu8z	2	TRUE	364991	0.00261317	19.2571
M19934.metal.pos.txt.gz	ACNE(GCST90245818)	rs2504067	A	G	A	G	0.0079	-0.0026	0.4884	0.5167	FALSE	FALSE	FALSE	BufHoP	0.7866	0.0098	TRUE	reported	0.0018	8.3e-06	7354	TRUE	reported	KH0d8y	2	TRUE	364991	0.00261246	19.2571
M19934.metal.pos.txt.gz	ACNE(GCST90245818)	rs2642588	T	G	T	G	-0.0079	-0.0055	0.3129	0.2845	FALSE	FALSE	FALSE	BufHoP	0.6015	0.0106	TRUE	reported	0.0018	5.769e-06	7354	TRUE	reported	KH0d8y	2	TRUE	364991	0.00261246	19.2571
M19934.metal.pos.txt.gz	ACNE(GCST90245818)	rs6500418	T	C	T	C	-0.0079	0.012	0.3694	0.4532	FALSE	FALSE	FALSE	BufHoP	0.2086	0.0096	TRUE	reported	0.0018	5.877e-06	7354	TRUE	reported	KH0d8y	2	TRUE	364991	0.00261246	19.2571
M12035.metal.pos.txt.gz	ACNE(GCST90245818)	rs4834846	A	G	A	G	0.0079	-0.0177	0.5501	0.5401	FALSE	FALSE	FALSE	9E5uk2	0.05944	0.0094	TRUE	reported	0.0018	6.516e-06	7356	TRUE	reported	A7LkWw	2	TRUE	364991	0.00261175	19.2571
M12774.metal.pos.txt.gz	ACNE(GCST90245818)	rs716140	T	C	T	C	0.0079	-0.0028	0.4892	0.4765	FALSE	FALSE	FALSE	iizjr8	0.7674	0.0094	TRUE	reported	0.0018	8.304e-06	7356	TRUE	reported	IlEgl8	2	TRUE	364991	0.00261175	19.2571
M12774.metal.pos.txt.gz	ACNE(GCST90245818)	rs7941822	A	G	A	G	0.0079	0.0121	0.494	0.5884	FALSE	FALSE	FALSE	iizjr8	0.2083	0.0096	TRUE	reported	0.0018	8.028e-06	7356	TRUE	reported	IlEgl8	2	TRUE	364991	0.00261175	19.2571
M03141.metal.pos.txt.gz	ACNE(GCST90245818)	rs9886534	T	C	T	C	-0.0079	0.0107	0.5101	0.4889	FALSE	FALSE	FALSE	Em901J	0.2561	0.0094	TRUE	reported	0.0018	8.744e-06	7357	TRUE	reported	rYKnET	2	TRUE	364991	0.0026114	19.2571
M32634.metal.pos.txt.gz	ACNE(GCST90245818)	rs1991577	T	C	T	C	-0.0079	0.0036	0.5967	0.5323	FALSE	FALSE	FALSE	jsoX0g	0.7015	0.0095	TRUE	reported	0.0018	8.911e-06	7362	TRUE	reported	2Hjefc	2	TRUE	364991	0.00260963	19.2571
M32489.metal.pos.txt.gz	ACNE(GCST90245818)	rs1441039	A	G	A	G	-0.0079	-0.0016	0.3872	0.4694	FALSE	FALSE	FALSE	1MYwqS	0.8678	0.0094	TRUE	reported	0.0018	8.636e-06	7363	TRUE	reported	uvC9oY	2	TRUE	364991	0.00260927	19.2571
M32489.metal.pos.txt.gz	ACNE(GCST90245818)	rs6813957	A	G	A	G	-0.0079	0.007	0.6235	0.5531	FALSE	FALSE	FALSE	1MYwqS	0.4593	0.0095	TRUE	reported	0.0018	9.14e-06	7363	TRUE	reported	uvC9oY	2	TRUE	364991	0.00260927	19.2571
M32348.metal.pos.txt.gz	ACNE(GCST90245818)	rs6425496	T	C	T	C	-0.0079	0.0122	0.544	0.5563	FALSE	FALSE	FALSE	0iP4Jm	0.1944	0.0094	TRUE	reported	0.0018	7.819e-06	7365	TRUE	reported	QWFTcS	2	TRUE	364991	0.00260857	19.2571
M32348.metal.pos.txt.gz	ACNE(GCST90245818)	rs7582468	A	C	A	C	0.0079	-0.0095	0.468	0.4433	FALSE	FALSE	FALSE	0iP4Jm	0.3137	0.0095	TRUE	reported	0.0018	6.524e-06	7365	TRUE	reported	QWFTcS	2	TRUE	364991	0.00260857	19.2571
M32348.metal.pos.txt.gz	ACNE(GCST90245818)	rs860354	A	T	A	T	-0.0079	0.0092	0.6459	0.5947	FALSE	TRUE	FALSE	0iP4Jm	0.3362	0.0096	TRUE	reported	0.0018	8.353e-06	7365	TRUE	reported	QWFTcS	2	TRUE	364991	0.00260857	19.2571
M37506.metal.pos.txt.gz	ACNE(GCST90245818)	rs174541	T	C	T	C	0.0079	-0.0719	0.6443	0.6301	FALSE	FALSE	FALSE	NRGAPd	1.38e-13	0.0097	TRUE	reported	0.0018	8.257e-06	7366	TRUE	reported	ueOd2F	2	FALSE	364991	0.00260821	19.2571
M37506.metal.pos.txt.gz	ACNE(GCST90245818)	rs9655220	A	G	A	G	0.0079	0.0057	0.6451	0.6426	FALSE	FALSE	FALSE	NRGAPd	0.5636	0.0098	TRUE	reported	0.0018	8.121e-06	7366	TRUE	reported	ueOd2F	2	TRUE	364991	0.00260821	19.2571
M37506.metal.pos.txt.gz	ACNE(GCST90245818)	rs9853219	A	C	A	C	0.0079	0.0091	0.6488	0.6825	FALSE	FALSE	FALSE	NRGAPd	0.3721	0.0102	TRUE	reported	0.0018	6.945e-06	7366	TRUE	reported	ueOd2F	2	TRUE	364991	0.00260821	19.2571
M01898.metal.pos.txt.gz	ACNE(GCST90245818)	rs1564080	A	T	A	T	0.0079	-0.0055	0.324	0.3673	FALSE	TRUE	FALSE	xM2yc7	0.5771	0.0098	TRUE	reported	0.0018	7.531e-06	7367	TRUE	reported	Z3KpJI	2	TRUE	364991	0.00260786	19.2571
M01898.metal.pos.txt.gz	ACNE(GCST90245818)	rs2935623	A	G	A	G	-0.0079	-0.0289	0.6235	0.5667	FALSE	FALSE	FALSE	xM2yc7	0.002184	0.0094	TRUE	reported	0.0018	8.71e-06	7367	TRUE	reported	Z3KpJI	2	TRUE	364991	0.00260786	19.2571
M01898.metal.pos.txt.gz	ACNE(GCST90245818)	rs6769362	C	G	C	G	-0.0079	-0.0117	0.6423	0.6469	FALSE	TRUE	FALSE	xM2yc7	0.2366	0.0098	TRUE	reported	0.0018	7.756e-06	7367	TRUE	reported	Z3KpJI	2	TRUE	364991	0.00260786	19.2571
M01898.metal.pos.txt.gz	ACNE(GCST90245818)	rs7560860	A	G	A	G	0.0079	0.0142	0.4253	0.3431	FALSE	FALSE	FALSE	xM2yc7	0.1509	0.0099	TRUE	reported	0.0018	6.427e-06	7367	TRUE	reported	Z3KpJI	2	TRUE	364991	0.00260786	19.2571
M33178.metal.pos.txt.gz	ACNE(GCST90245818)	rs9504399	A	G	A	G	-0.3459	0.0235	0.024	0.0292	FALSE	FALSE	FALSE	HoJi8V	0.4059	0.0283	TRUE	reported	0.0756	4.797e-06	25	TRUE	reported	BCa5Gq	2	TRUE	364991	0.455744	19.2595
M21044.metal.pos.txt.gz	ACNE(GCST90245818)	rs1509960	A	C	A	C	0.0259	0.0153	0.0825	0.0556	FALSE	FALSE	FALSE	77lxle	0.462	0.0208	TRUE	reported	0.0059	9.639e-06	7366	TRUE	reported	ROdtaS	2	TRUE	364991	0.00260933	19.2654
M12626.metal.pos.txt.gz	ACNE(GCST90245818)	rs684748	C	G	C	G	0.018	-0.0056	0.9142	0.911	FALSE	TRUE	FALSE	77lxle	0.7346	0.0166	TRUE	reported	0.0041	8.62e-06	7258	TRUE	reported	ROdtaS	2	TRUE	364991	0.00264855	19.2689
M33423.metal.pos.txt.gz	ACNE(GCST90245818)	rs2503005	T	C	T	C	0.4363	0.0017	0.7917	0.7812	FALSE	FALSE	FALSE	W6iBnA	0.879	0.0114	TRUE	reported	0.0977	7.922e-06	60	TRUE	reported	JHxQcB	2	TRUE	364991	0.249461	19.2778
M33228.metal.pos.txt.gz	ACNE(GCST90245818)	rs11202064	A	G	A	G	-0.0202	0.0271	0.906	0.9258	FALSE	FALSE	FALSE	0iP4Jm	0.1388	0.0183	TRUE	reported	0.0046	9.496e-06	7063	TRUE	reported	QWFTcS	2	TRUE	364991	0.00272279	19.2781
M01638.metal.pos.txt.gz	ACNE(GCST90245818)	rs2916148	A	G	A	G	-0.0101	0.0108	0.4534	0.3848	FALSE	FALSE	FALSE	wDfHZC	0.2632	0.0096	TRUE	reported	0.0023	9.235e-06	7104	TRUE	reported	LWviY7	2	TRUE	364991	0.00270712	19.2781
M01638.metal.pos.txt.gz	ACNE(GCST90245818)	rs6479442	A	C	A	C	0.0101	-0.0101	0.4837	0.5233	FALSE	FALSE	FALSE	wDfHZC	0.2847	0.0094	TRUE	reported	0.0023	9.586e-06	7104	TRUE	reported	LWviY7	2	TRUE	364991	0.00270712	19.2781
M21047.metal.pos.txt.gz	ACNE(GCST90245818)	rs819566	T	C	T	C	0.0101	-0.0092	0.25	0.2716	FALSE	FALSE	FALSE	9E5uk2	0.3988	0.0109	TRUE	reported	0.0023	9.407e-06	7203	TRUE	reported	A7LkWw	2	TRUE	364991	0.00267001	19.2782
M00063.metal.pos.txt.gz	ACNE(GCST90245818)	rs11022174	A	G	A	G	0.0101	0.0058	0.295	0.4023	FALSE	FALSE	FALSE	nIXBeI	0.5627	0.01	TRUE	reported	0.0023	7.361e-06	7365	TRUE	reported	5RXYdb	2	TRUE	364991	0.00261143	19.2783
M01645.metal.pos.txt.gz	ACNE(GCST90245818)	rs699015	A	G	A	G	0.0391	0.0088	0.955	0.9608	FALSE	FALSE	FALSE	W6iBnA	0.7186	0.0243	TRUE	reported	0.0089	9.928e-06	1767	TRUE	reported	JHxQcB	2	TRUE	364991	0.0108049	19.2789
M33178.metal.pos.txt.gz	ACNE(GCST90245818)	rs16856275	T	C	T	C	0.3383	-0.0032	0.9792	0.9571	FALSE	FALSE	FALSE	HoJi8V	0.8922	0.0233	TRUE	reported	0.0739	4.746e-06	25	TRUE	reported	BCa5Gq	2	TRUE	364991	0.456005	19.2798
M33178.metal.pos.txt.gz	ACNE(GCST90245818)	rs4589673	A	G	A	G	-0.3383	0.0143	0.0208	0.0563	FALSE	FALSE	FALSE	HoJi8V	0.4821	0.0203	TRUE	reported	0.0739	4.746e-06	25	TRUE	reported	BCa5Gq	2	TRUE	364991	0.456005	19.2798
M32632.metal.pos.txt.gz	ACNE(GCST90245818)	rs653349	A	G	A	G	-0.0312	-0.0043	0.2307	0.2416	FALSE	FALSE	FALSE	9b7Gge	0.6958	0.0109	TRUE	reported	0.0071	9.507e-06	1762	TRUE	reported	7lkanb	2	TRUE	364991	0.0108406	19.2885
M34456.metal.pos.txt.gz	ACNE(GCST90245818)	rs12593036	A	G	A	G	0.0123	-0.0099	0.6948	0.6917	FALSE	FALSE	FALSE	NRGAPd	0.3296	0.0102	TRUE	reported	0.0028	9.018e-06	5207	TRUE	reported	ueOd2F	2	TRUE	364991	0.00369233	19.2898
M34456.metal.pos.txt.gz	ACNE(GCST90245818)	rs2867882	A	G	A	G	0.0123	-0.0109	0.4688	0.4682	FALSE	FALSE	FALSE	NRGAPd	0.253	0.0096	TRUE	reported	0.0028	7.307e-06	5207	TRUE	reported	ueOd2F	2	TRUE	364991	0.00369233	19.2898
M34456.metal.pos.txt.gz	ACNE(GCST90245818)	rs6964878	A	T	A	T	0.0123	0.0111	0.6693	0.6905	FALSE	TRUE	FALSE	NRGAPd	0.2765	0.0102	TRUE	reported	0.0028	8.865e-06	5207	TRUE	reported	ueOd2F	2	TRUE	364991	0.00369233	19.2898
M34322.metal.pos.txt.gz	ACNE(GCST90245818)	rs9577914	T	C	T	C	-0.0739	-0.0126	0.6467	0.6509	FALSE	FALSE	FALSE	wDfHZC	0.2039	0.0099	TRUE	reported	0.0166	8.478e-06	75	TRUE	reported	LWviY7	2	TRUE	364991	0.209016	19.2901
M25599.metal.pos.txt.gz	ACNE(GCST90245818)	rs13025976	A	T	A	T	0.0123	-0.0075	0.6885	0.7293	FALSE	TRUE	FALSE	SSja1q	0.4927	0.011	TRUE	reported	0.0028	9.607e-06	6388	TRUE	reported	UQpxmD	2	TRUE	364991	0.00301175	19.2912
M25599.metal.pos.txt.gz	ACNE(GCST90245818)	rs2123489	A	G	A	G	0.0123	0.0119	0.7611	0.7913	FALSE	FALSE	FALSE	SSja1q	0.304	0.0115	TRUE	reported	0.0028	8.274e-06	6388	TRUE	reported	UQpxmD	2	TRUE	364991	0.00301175	19.2912
M25599.metal.pos.txt.gz	ACNE(GCST90245818)	rs7181047	T	C	T	C	0.0123	0.0018	0.2848	0.3284	FALSE	FALSE	FALSE	SSja1q	0.8582	0.01	TRUE	reported	0.0028	8.016e-06	6388	TRUE	reported	UQpxmD	2	TRUE	364991	0.00301175	19.2912
M25599.metal.pos.txt.gz	ACNE(GCST90245818)	rs8057091	T	C	T	C	-0.0123	0.0108	0.2657	0.2983	FALSE	FALSE	FALSE	SSja1q	0.2945	0.0103	TRUE	reported	0.0028	7.657e-06	6388	TRUE	reported	UQpxmD	2	TRUE	364991	0.00301175	19.2912
M27513.metal.pos.txt.gz	ACNE(GCST90245818)	rs2166764	T	C	T	C	0.0123	0.007	0.4647	0.4577	FALSE	FALSE	FALSE	0iP4Jm	0.4602	0.0094	TRUE	reported	0.0028	9.652e-06	7180	TRUE	reported	QWFTcS	2	TRUE	364991	0.00268043	19.2918
M01898.metal.pos.txt.gz	ACNE(GCST90245818)	rs6798346	A	G	A	G	-0.0167	0.0098	0.627	0.5922	FALSE	FALSE	FALSE	xM2yc7	0.31	0.0097	TRUE	reported	0.0038	8.776e-06	1766	TRUE	reported	Z3KpJI	2	TRUE	364991	0.0108181	19.2918
M32672.metal.pos.txt.gz	ACNE(GCST90245818)	rs11007183	A	G	A	G	-0.0246	-0.008	0.1131	0.1324	FALSE	FALSE	FALSE	7QkGNX	0.5678	0.014	TRUE	reported	0.0056	9.791e-06	7354	TRUE	reported	suoHTa	2	TRUE	364991	0.00261717	19.2919
M15630.metal.pos.txt.gz	ACNE(GCST90245818)	rs10732645	T	C	T	C	0.0369	-0.0461	0.0603	0.0335	FALSE	FALSE	FALSE	ZbcHTT	0.08665	0.0269	TRUE	reported	0.0084	1.209e-05	7574	TRUE	reported	k2yya2	2	TRUE	364991	0.00254135	19.2921
M02342.metal.pos.txt.gz	ACNE(GCST90245818)	rs988694	A	G	A	G	-0.0145	-0.0103	0.477	0.4963	FALSE	FALSE	FALSE	rwFeCT	0.2719	0.0094	TRUE	reported	0.0033	8.39e-06	5791	TRUE	reported	JeukL4	2	TRUE	364991	0.00332284	19.3
M16821.metal.pos.txt.gz	ACNE(GCST90245818)	rs7938161	A	G	A	G	0.0145	0.0049	0.514	0.4645	FALSE	FALSE	FALSE	MhNOJh	0.6058	0.0094	TRUE	reported	0.0033	9.943e-06	6733	TRUE	reported	BTlu8z	2	TRUE	364991	0.00285928	19.301
M15500.metal.pos.txt.gz	ACNE(GCST90245818)	rs12980652	A	T	A	T	-0.0145	-0.0207	0.0318	0.0267	FALSE	TRUE	FALSE	rwFeCT	0.4909	0.03	TRUE	reported	0.0033	9.45e-06	7349	TRUE	reported	JeukL4	2	TRUE	364991	0.00262024	19.3014
M01107.metal.pos.txt.gz	ACNE(GCST90245818)	rs10492266	T	C	T	C	-0.0167	-0.0036	0.4255	0.4073	FALSE	FALSE	FALSE	wDfHZC	0.7217	0.01	TRUE	reported	0.0038	8.776e-06	5344	TRUE	reported	LWviY7	2	TRUE	364991	0.00360108	19.3065
M33939.metal.pos.txt.gz	ACNE(GCST90245818)	rs9397729	A	T	A	T	0.0167	-0.0205	0.264	0.3373	FALSE	TRUE	FALSE	rwFeCT	0.03922	0.0099	TRUE	reported	0.0038	9.985e-06	6502	TRUE	reported	JeukL4	2	TRUE	364991	0.00296163	19.3078
M32405.metal.pos.txt.gz	ACNE(GCST90245818)	rs2878559	T	C	T	C	-0.0167	-0.0122	0.6236	0.5629	FALSE	FALSE	FALSE	SELCrP	0.2005	0.0095	TRUE	reported	0.0038	8.9e-06	7358	TRUE	reported	EKlSDp	2	TRUE	364991	0.00261799	19.3085
M33178.metal.pos.txt.gz	ACNE(GCST90245818)	rs860640	T	C	T	C	-0.3427	0.0105	0.0483	0.0618	FALSE	FALSE	FALSE	HoJi8V	0.6064	0.0203	TRUE	reported	0.0748	4.691e-06	25	TRUE	reported	BCa5Gq	2	TRUE	364991	0.456411	19.3114
M34365.metal.pos.txt.gz	ACNE(GCST90245818)	rs451979	T	C	T	C	-0.1967	0.0089	0.4193	0.4862	FALSE	FALSE	FALSE	JGw8CX	0.3544	0.0097	TRUE	reported	0.0422	3.142e-06	18	TRUE	reported	KkV310	2	TRUE	364991	0.546899	19.3122
M35257.metal.pos.txt.gz	ACNE(GCST90245818)	rs1397182	A	G	A	G	0.0189	0.0135	0.1245	0.1159	FALSE	FALSE	FALSE	rrQCA2	0.3628	0.0148	TRUE	reported	0.0043	9.784e-06	6538	TRUE	reported	l0AyxD	2	TRUE	364991	0.00294619	19.3132
M32198.metal.pos.txt.gz	ACNE(GCST90245818)	rs2764907	C	G	C	G	0.0189	-0.0166	0.0855	0.167	FALSE	TRUE	FALSE	2tLa8l	0.209	0.0132	TRUE	reported	0.0043	9.953e-06	7356	TRUE	reported	Nulzox	2	TRUE	364991	0.00261942	19.3138
M15630.metal.pos.txt.gz	ACNE(GCST90245818)	rs1472473	T	C	T	C	-0.0189	-0.0069	0.2543	0.2813	FALSE	FALSE	FALSE	ZbcHTT	0.5093	0.0104	TRUE	reported	0.0043	1.414e-05	7574	TRUE	reported	k2yya2	2	TRUE	364991	0.00254422	19.314
M33178.metal.pos.txt.gz	ACNE(GCST90245818)	rs11112162	T	C	T	C	-0.3386	0.0198	0.0208	0.0151	FALSE	FALSE	FALSE	HoJi8V	0.609	0.0388	TRUE	reported	0.0739	4.6e-06	25	TRUE	reported	BCa5Gq	2	TRUE	364991	0.456445	19.314
M33178.metal.pos.txt.gz	ACNE(GCST90245818)	rs16824664	A	C	A	C	-0.3386	-0.0234	0.0208	0.0289	FALSE	FALSE	FALSE	HoJi8V	0.4141	0.0286	TRUE	reported	0.0739	4.6e-06	25	TRUE	reported	BCa5Gq	2	TRUE	364991	0.456445	19.314
M33178.metal.pos.txt.gz	ACNE(GCST90245818)	rs2029619	T	C	T	C	-0.3386	-0.0211	0.0208	0.0376	FALSE	FALSE	FALSE	HoJi8V	0.3932	0.0248	TRUE	reported	0.0739	4.6e-06	25	TRUE	reported	BCa5Gq	2	TRUE	364991	0.456445	19.314
M34322.metal.pos.txt.gz	ACNE(GCST90245818)	rs1111835	A	G	A	G	0.2508	-0.0268	0.027	0.0122	FALSE	FALSE	FALSE	wDfHZC	0.5634	0.0464	TRUE	reported	0.0563	8.523e-06	75	TRUE	reported	LWviY7	2	TRUE	364991	0.209231	19.3152
M33423.metal.pos.txt.gz	ACNE(GCST90245818)	rs9892632	A	G	A	G	-1.4923	0.0044	0.0169	0.0351	FALSE	FALSE	FALSE	W6iBnA	0.8636	0.0258	TRUE	reported	0.3338	7.825e-06	60	TRUE	reported	JHxQcB	2	TRUE	364991	0.249875	19.3204
M34123.metal.pos.txt.gz	ACNE(GCST90245818)	rs4271495	A	G	A	G	0.0233	-0.0135	0.1	0.1486	FALSE	FALSE	FALSE	biamAc	0.3043	0.0132	TRUE	reported	0.0053	9.538e-06	7049	TRUE	reported	zFDXMQ	2	TRUE	364991	0.00273428	19.3213
M35439.metal.pos.txt.gz	ACNE(GCST90245818)	rs9573172	A	G	A	G	-0.0233	0.0236	0.9488	0.9268	FALSE	FALSE	FALSE	4QVqlv	0.2028	0.0185	TRUE	reported	0.0053	9.487e-06	7256	TRUE	reported	Zff3Nb	2	TRUE	364991	0.00265649	19.3215
M32348.metal.pos.txt.gz	ACNE(GCST90245818)	rs6970514	A	G	A	G	-0.0233	0.0451	0.9601	0.9508	FALSE	FALSE	FALSE	0iP4Jm	0.03876	0.0218	TRUE	reported	0.0053	9.02e-06	7365	TRUE	reported	QWFTcS	2	TRUE	364991	0.00261727	19.3216
M37104.metal.pos.txt.gz	ACNE(GCST90245818)	rs2582379	A	G	A	G	-0.0277	-0.0093	0.2503	0.23	FALSE	FALSE	FALSE	rrQCA2	0.4038	0.0111	TRUE	reported	0.0063	9.486e-06	4520	TRUE	reported	l0AyxD	2	TRUE	364991	0.00425879	19.3235
M33178.metal.pos.txt.gz	ACNE(GCST90245818)	rs12036516	A	G	A	G	0.3396	-0.0287	0.9782	0.9586	FALSE	FALSE	FALSE	HoJi8V	0.2556	0.0252	TRUE	reported	0.0741	4.556e-06	25	TRUE	reported	BCa5Gq	2	TRUE	364991	0.456567	19.3235
M15778.metal.pos.txt.gz	ACNE(GCST90245818)	rs9382939	T	C	T	C	0.0255	-0.009	0.9661	0.9273	FALSE	FALSE	FALSE	9E5uk2	0.6236	0.0184	TRUE	reported	0.0058	9.998e-06	7308	TRUE	reported	A7LkWw	2	TRUE	364991	0.00263802	19.3244
M34527.metal.pos.txt.gz	ACNE(GCST90245818)	rs10790819	C	G	C	G	-0.0255	-0.0033	0.0904	0.1443	FALSE	TRUE	FALSE	0iP4Jm	0.8147	0.0139	TRUE	reported	0.0058	9.773e-06	7322	TRUE	reported	QWFTcS	2	TRUE	364991	0.00263299	19.3244
M32847.metal.pos.txt.gz	ACNE(GCST90245818)	rs17334856	A	G	A	G	-0.0299	0.0073	0.1082	0.1099	FALSE	FALSE	FALSE	0iP4Jm	0.6365	0.0155	TRUE	reported	0.0068	9.323e-06	6967	TRUE	reported	QWFTcS	2	TRUE	364991	0.00276742	19.3286
M32504.metal.pos.txt.gz	ACNE(GCST90245818)	rs2114655	A	G	A	G	0.0299	-0.0099	0.0708	0.0622	FALSE	FALSE	FALSE	JWYTTL	0.6121	0.0196	TRUE	reported	0.0068	9.82e-06	7373	TRUE	reported	wZTn6E	2	TRUE	364991	0.00261543	19.3289
M34322.metal.pos.txt.gz	ACNE(GCST90245818)	rs13176512	A	G	A	G	0.1108	-0.0078	0.0839	0.0417	FALSE	FALSE	FALSE	wDfHZC	0.748	0.0243	TRUE	reported	0.0251	9.775e-06	248	TRUE	reported	LWviY7	2	TRUE	364991	0.0728501	19.3293
M35527.metal.pos.txt.gz	ACNE(GCST90245818)	rs8054116	A	C	A	C	0.0352	0.0008	0.4278	0.4067	FALSE	FALSE	FALSE	9E5uk2	0.9369	0.0097	TRUE	reported	0.008	9.834e-06	1291	TRUE	reported	A7LkWw	2	TRUE	364991	0.0147746	19.33
M17799.metal.pos.txt.gz	ACNE(GCST90245818)	rs1954097	T	C	T	C	0.0926	0.0108	0.9146	0.7757	FALSE	FALSE	FALSE	MhNOJh	0.3394	0.0113	TRUE	reported	0.0202	4.639e-06	25	TRUE	reported	BTlu8z	2	TRUE	364991	0.456693	19.3333
M36589.metal.pos.txt.gz	ACNE(GCST90245818)	rs16945428	T	C	T	C	-0.0497	0.0058	0.1006	0.1154	FALSE	FALSE	FALSE	wDfHZC	0.6951	0.0148	TRUE	reported	0.0113	9.916e-06	3977	TRUE	reported	LWviY7	2	TRUE	364991	0.00484053	19.3347
M03127.metal.pos.txt.gz	ACNE(GCST90245818)	rs10847679	T	C	T	C	-0.0176	-0.02	0.4091	0.3448	FALSE	FALSE	FALSE	HoJi8V	0.05912	0.0106	TRUE	reported	0.004	9.53e-06	1745	TRUE	reported	BCa5Gq	2	TRUE	364991	0.0109728	19.3378
M34322.metal.pos.txt.gz	ACNE(GCST90245818)	rs3813761	T	C	T	C	-0.189	-0.0094	0.9476	0.9287	FALSE	FALSE	FALSE	wDfHZC	0.6079	0.0182	TRUE	reported	0.0424	8.27e-06	75	TRUE	reported	LWviY7	2	TRUE	364991	0.209442	19.3399
M33131.metal.pos.txt.gz	ACNE(GCST90245818)	rs4245188	A	G	A	G	-0.0528	-0.0106	0.9485	0.9684	FALSE	FALSE	FALSE	wDfHZC	0.6953	0.0269	TRUE	reported	0.012	9.956e-06	2773	TRUE	reported	LWviY7	2	TRUE	364991	0.0069332	19.346
M34322.metal.pos.txt.gz	ACNE(GCST90245818)	rs8096899	T	G	T	G	0.3152	-0.0211	0.026	0.0335	FALSE	FALSE	FALSE	wDfHZC	0.4324	0.0269	TRUE	reported	0.0707	8.393e-06	75	TRUE	reported	LWviY7	2	TRUE	364991	0.209496	19.3462
M33877.metal.pos.txt.gz	ACNE(GCST90245818)	rs7996156	T	C	T	C	0.4229	0.0346	0.0169	0.0128	FALSE	FALSE	FALSE	MhNOJh	0.4128	0.0423	TRUE	reported	0.0956	9.675e-06	176	TRUE	reported	BTlu8z	2	TRUE	364991	0.10006	19.3462
M34534.metal.pos.txt.gz	ACNE(GCST90245818)	rs12928583	A	G	A	G	0.0242	-0.002	0.544	0.55	FALSE	FALSE	FALSE	0iP4Jm	0.8338	0.0097	TRUE	reported	0.0055	8.977e-06	4925	TRUE	reported	QWFTcS	2	TRUE	364991	0.00391557	19.3521
M34395.metal.pos.txt.gz	ACNE(GCST90245818)	rs16881070	T	G	T	G	0.0198	-0.0121	0.7582	0.7252	FALSE	FALSE	FALSE	EhjLmf	0.2523	0.0105	TRUE	reported	0.0045	8.837e-06	5208	TRUE	reported	0dekSg	2	TRUE	364991	0.00370359	19.3526
M34344.metal.pos.txt.gz	ACNE(GCST90245818)	rs3748400	T	C	T	C	-0.0396	0.0112	0.7691	0.7514	FALSE	FALSE	FALSE	9E5uk2	0.3132	0.0111	TRUE	reported	0.009	9.882e-06	5270	TRUE	reported	A7LkWw	2	TRUE	364991	0.00366018	19.3527
M01284.metal.pos.txt.gz	ACNE(GCST90245818)	rs892051	T	C	T	C	0.011	0.0161	0.2576	0.2623	FALSE	FALSE	FALSE	9E5uk2	0.1475	0.0111	TRUE	reported	0.0025	7.667e-06	5687	TRUE	reported	A7LkWw	2	TRUE	364991	0.00339271	19.3532
M34400.metal.pos.txt.gz	ACNE(GCST90245818)	rs4724785	T	C	T	C	0.0198	0.0051	0.6803	0.7119	FALSE	FALSE	FALSE	biamAc	0.6344	0.0107	TRUE	reported	0.0045	9.592e-06	5689	TRUE	reported	zFDXMQ	2	TRUE	364991	0.00339152	19.3532
M35326.metal.pos.txt.gz	ACNE(GCST90245818)	rs1882903	C	G	C	G	0.011	0.0001	0.2012	0.2284	FALSE	TRUE	FALSE	biamAc	0.9952	0.0118	TRUE	reported	0.0025	6.961e-06	5768	TRUE	reported	zFDXMQ	2	TRUE	364991	0.00334522	19.3533
M35326.metal.pos.txt.gz	ACNE(GCST90245818)	rs4878377	A	T	A	T	0.0154	-0.0008	0.9346	0.9416	FALSE	TRUE	FALSE	biamAc	0.9682	0.0201	TRUE	reported	0.0035	8.592e-06	5768	TRUE	reported	zFDXMQ	2	TRUE	364991	0.00334522	19.3533
M33666.metal.pos.txt.gz	ACNE(GCST90245818)	rs7009544	T	C	T	C	-0.011	-0.0078	0.7345	0.6331	FALSE	FALSE	FALSE	EhjLmf	0.4252	0.0098	TRUE	reported	0.0025	9.064e-06	6279	TRUE	reported	0dekSg	2	TRUE	364991	0.00307382	19.3538
M22177.metal.pos.txt.gz	ACNE(GCST90245818)	rs10514491	T	C	T	C	0.0088	0.0131	0.6719	0.6689	FALSE	FALSE	FALSE	BufHoP	0.1937	0.0101	TRUE	reported	0.002	7.285e-06	6535	TRUE	reported	KH0d8y	2	TRUE	364991	0.00295376	19.3541
M33509.metal.pos.txt.gz	ACNE(GCST90245818)	rs12991373	A	G	A	G	0.0154	0.0088	0.4195	0.4042	FALSE	FALSE	FALSE	MhNOJh	0.3593	0.0096	TRUE	reported	0.0035	9.132e-06	7044	TRUE	reported	BTlu8z	2	TRUE	364991	0.00274091	19.3545
M22548.metal.pos.txt.gz	ACNE(GCST90245818)	rs11134486	T	C	T	C	-0.0154	0.0123	0.8302	0.8415	FALSE	FALSE	FALSE	xM2yc7	0.3376	0.0128	TRUE	reported	0.0035	9.082e-06	7184	TRUE	reported	Z3KpJI	2	TRUE	364991	0.00268763	19.3546
M01561.metal.pos.txt.gz	ACNE(GCST90245818)	rs10163969	T	G	T	G	-0.0352	0.0228	0.0412	0.0677	FALSE	FALSE	FALSE	SSja1q	0.2349	0.0192	TRUE	reported	0.008	9.385e-06	7276	TRUE	reported	UQpxmD	2	TRUE	364991	0.00265374	19.3547
M01493.metal.pos.txt.gz	ACNE(GCST90245818)	rs10945970	T	C	T	C	-0.011	0.0113	0.3103	0.3451	FALSE	FALSE	FALSE	9E5uk2	0.2524	0.0099	TRUE	reported	0.0025	7.379e-06	7307	TRUE	reported	A7LkWw	2	TRUE	364991	0.00264251	19.3547
M32698.metal.pos.txt.gz	ACNE(GCST90245818)	rs12659397	T	C	T	C	0.011	0.0119	0.7796	0.7506	FALSE	FALSE	FALSE	iizjr8	0.276	0.011	TRUE	reported	0.0025	8.069e-06	7308	TRUE	reported	IlEgl8	2	TRUE	364991	0.00264215	19.3547
M33140.metal.pos.txt.gz	ACNE(GCST90245818)	rs10033353	T	G	T	G	-0.0154	0.0054	0.3189	0.2427	FALSE	FALSE	FALSE	rrQCA2	0.6393	0.0116	TRUE	reported	0.0035	8.891e-06	7319	TRUE	reported	l0AyxD	2	TRUE	364991	0.00263819	19.3547
M01359.metal.pos.txt.gz	ACNE(GCST90245818)	rs4654501	A	G	A	G	0.011	0.0097	0.7667	0.7988	FALSE	FALSE	FALSE	Ql4lXW	0.4103	0.0118	TRUE	reported	0.0025	7.407e-06	7323	TRUE	reported	niHtOH	2	TRUE	364991	0.00263675	19.3547
M20699.metal.pos.txt.gz	ACNE(GCST90245818)	rs356119	T	C	T	C	0.0154	0.0056	0.1068	0.0709	FALSE	FALSE	FALSE	7QkGNX	0.7641	0.0188	TRUE	reported	0.0035	9.197e-06	7327	TRUE	reported	suoHTa	2	TRUE	364991	0.00263532	19.3547
M33447.metal.pos.txt.gz	ACNE(GCST90245818)	rs2916164	T	C	T	C	0.0154	0.004	0.334	0.3021	FALSE	FALSE	FALSE	wDfHZC	0.6963	0.0102	TRUE	reported	0.0035	9.187e-06	7327	TRUE	reported	LWviY7	2	TRUE	364991	0.00263532	19.3547
M32425.metal.pos.txt.gz	ACNE(GCST90245818)	rs3802037	A	G	A	G	-0.022	0.0051	0.7114	0.6717	FALSE	FALSE	FALSE	rrQCA2	0.6133	0.0101	TRUE	reported	0.005	9.927e-06	7346	TRUE	reported	l0AyxD	2	TRUE	364991	0.00262852	19.3547
M32315.metal.pos.txt.gz	ACNE(GCST90245818)	rs9373846	A	G	A	G	0.011	0.0002	0.807	0.7977	FALSE	FALSE	FALSE	PMHb2Y	0.9873	0.0117	TRUE	reported	0.0025	8.855e-06	7349	TRUE	reported	1vECKl	2	TRUE	364991	0.00262745	19.3547
M32338.metal.pos.txt.gz	ACNE(GCST90245818)	rs1992854	T	C	T	C	-0.011	0.0127	0.3742	0.3794	FALSE	FALSE	FALSE	cZ7Yn1	0.1871	0.0096	TRUE	reported	0.0025	6.979e-06	7356	TRUE	reported	j6J89R	2	TRUE	364991	0.00262496	19.3547
M35718.metal.pos.txt.gz	ACNE(GCST90245818)	rs1195226	T	C	T	C	0.0154	-0.0072	0.8642	0.8402	FALSE	FALSE	FALSE	iizjr8	0.581	0.013	TRUE	reported	0.0035	8.149e-06	7358	TRUE	reported	IlEgl8	2	TRUE	364991	0.00262424	19.3547
M33821.metal.pos.txt.gz	ACNE(GCST90245818)	rs2720495	C	G	C	G	0.0154	0.0166	0.3666	0.4111	FALSE	TRUE	FALSE	BufHoP	0.1156	0.0106	TRUE	reported	0.0035	9.611e-06	7362	TRUE	reported	KH0d8y	2	TRUE	364991	0.00262282	19.3547
M33178.metal.pos.txt.gz	ACNE(GCST90245818)	rs17263168	T	C	T	C	0.3422	-0.0049	0.9785	0.974	FALSE	FALSE	FALSE	HoJi8V	0.8741	0.031	TRUE	reported	0.0746	4.485e-06	25	TRUE	reported	BCa5Gq	2	TRUE	364991	0.457015	19.3584
M33178.metal.pos.txt.gz	ACNE(GCST90245818)	rs12599655	C	G	C	G	0.1693	0.0463	0.9583	0.9753	FALSE	TRUE	FALSE	HoJi8V	0.1377	0.0312	TRUE	reported	0.0369	4.599e-06	25	TRUE	reported	BCa5Gq	2	TRUE	364991	0.457117	19.3664
M34329.metal.pos.txt.gz	ACNE(GCST90245818)	rs9965173	A	G	A	G	0.0643	-0.0115	0.8936	0.9204	FALSE	FALSE	FALSE	EhjLmf	0.5305	0.0184	TRUE	reported	0.0146	9.911e-06	1492	TRUE	reported	0dekSg	2	TRUE	364991	0.0128333	19.3702
M33877.metal.pos.txt.gz	ACNE(GCST90245818)	rs6794638	A	T	A	T	-0.3484	-0.0057	0.9677	0.9272	FALSE	TRUE	FALSE	MhNOJh	0.765	0.019	TRUE	reported	0.0788	9.695e-06	228	TRUE	reported	BTlu8z	2	TRUE	364991	0.0789668	19.3766
M34322.metal.pos.txt.gz	ACNE(GCST90245818)	rs2425619	C	G	C	G	0.0968	-0.0131	0.1195	0.1322	FALSE	TRUE	FALSE	wDfHZC	0.3617	0.0143	TRUE	reported	0.0219	9.912e-06	248	TRUE	reported	LWviY7	2	TRUE	364991	0.0730261	19.3796
M34289.metal.pos.txt.gz	ACNE(GCST90245818)	rs6929665	A	G	A	G	-0.0207	0.0039	0.6775	0.6792	FALSE	FALSE	FALSE	xM2yc7	0.7142	0.0108	TRUE	reported	0.0047	8.915e-06	2278	TRUE	reported	Z3KpJI	2	TRUE	364991	0.00844323	19.3804
M33178.metal.pos.txt.gz	ACNE(GCST90245818)	rs7295522	T	C	T	C	-0.3392	-0.1018	0.0217	0.0176	FALSE	FALSE	FALSE	HoJi8V	0.01779	0.043	TRUE	reported	0.0739	4.428e-06	25	TRUE	reported	BCa5Gq	2	TRUE	364991	0.457324	19.3825
M17799.metal.pos.txt.gz	ACNE(GCST90245818)	rs13035089	T	G	T	G	0.063	-0.0177	0.8393	0.8591	FALSE	FALSE	FALSE	MhNOJh	0.1995	0.0138	TRUE	reported	0.0143	9.807e-06	1739	TRUE	reported	BTlu8z	2	TRUE	364991	0.011038	19.3869
M34322.metal.pos.txt.gz	ACNE(GCST90245818)	rs17797732	T	C	T	C	0.1238	0.0113	0.0526	0.0515	FALSE	FALSE	FALSE	wDfHZC	0.6012	0.0215	TRUE	reported	0.028	9.533e-06	248	TRUE	reported	LWviY7	2	TRUE	364991	0.0730671	19.3914
M34533.metal.pos.txt.gz	ACNE(GCST90245818)	rs12026640	A	C	A	C	-0.0392	-0.0049	0.9001	0.9084	FALSE	FALSE	FALSE	MhNOJh	0.7672	0.0164	TRUE	reported	0.0089	9.542e-06	5856	TRUE	reported	BTlu8z	2	TRUE	364991	0.00330183	19.3929
M33178.metal.pos.txt.gz	ACNE(GCST90245818)	rs247858	A	C	A	C	-0.3421	0.0126	0.0218	0.0664	FALSE	FALSE	FALSE	HoJi8V	0.525	0.0199	TRUE	reported	0.0745	4.427e-06	25	TRUE	reported	BCa5Gq	2	TRUE	364991	0.457536	19.3991
M34350.metal.pos.txt.gz	ACNE(GCST90245818)	rs10893653	A	G	A	G	-0.0771	-0.0087	0.9309	0.9129	FALSE	FALSE	FALSE	MhNOJh	0.6017	0.0167	TRUE	reported	0.0175	9.874e-06	3491	TRUE	reported	BTlu8z	2	TRUE	364991	0.00552936	19.3992
M18474.metal.pos.txt.gz	ACNE(GCST90245818)	rs12483707	C	G	C	G	0.0849	-0.002	0.3543	0.3386	FALSE	TRUE	FALSE	rrQCA2	0.8446	0.01	TRUE	reported	0.0192	9.185e-06	257	TRUE	reported	l0AyxD	2	TRUE	364991	0.0707025	19.4008
M34123.metal.pos.txt.gz	ACNE(GCST90245818)	rs164100	T	C	T	C	0.0238	0.0009	0.3925	0.3991	FALSE	FALSE	FALSE	biamAc	0.9299	0.0098	TRUE	reported	0.0054	9.251e-06	1644	TRUE	reported	zFDXMQ	2	TRUE	364991	0.0116779	19.4016
M35854.metal.pos.txt.gz	ACNE(GCST90245818)	rs4669658	T	C	T	C	0.0163	0.004	0.3738	0.4366	FALSE	FALSE	FALSE	uoPhMZ	0.6691	0.0094	TRUE	reported	0.0037	8.139e-06	6960	TRUE	reported	RtN9Fv	2	TRUE	364991	0.00278069	19.402
M35626.metal.pos.txt.gz	ACNE(GCST90245818)	rs2490288	T	C	T	C	0.0163	-0.0044	0.3284	0.2871	FALSE	FALSE	FALSE	wDfHZC	0.6778	0.0106	TRUE	reported	0.0037	8.062e-06	7364	TRUE	reported	LWviY7	2	TRUE	364991	0.00262854	19.4023
M34878.metal.pos.txt.gz	ACNE(GCST90245818)	rs2800903	T	C	T	C	-0.026	-0.0071	0.4619	0.4778	FALSE	FALSE	FALSE	MqUAwL	0.4611	0.0096	TRUE	reported	0.0059	9.185e-06	2474	TRUE	reported	hgfJiA	2	TRUE	364991	0.00778838	19.404
M35240.metal.pos.txt.gz	ACNE(GCST90245818)	rs6981610	A	G	A	G	0.0141	0.0221	0.708	0.6333	FALSE	FALSE	FALSE	JWYTTL	0.02629	0.01	TRUE	reported	0.0032	7.911e-06	5694	TRUE	reported	wZTn6E	2	TRUE	364991	0.00339815	19.4082
M01638.metal.pos.txt.gz	ACNE(GCST90245818)	rs12985777	T	C	T	C	-0.0141	0.0007	0.2402	0.2611	FALSE	FALSE	FALSE	wDfHZC	0.954	0.0116	TRUE	reported	0.0032	8.861e-06	7104	TRUE	reported	LWviY7	2	TRUE	364991	0.00272552	19.4096
M33178.metal.pos.txt.gz	ACNE(GCST90245818)	rs436268	T	C	T	C	-0.339	-0.0093	0.0208	0.0484	FALSE	FALSE	FALSE	HoJi8V	0.6748	0.0222	TRUE	reported	0.0738	4.365e-06	25	TRUE	reported	BCa5Gq	2	TRUE	364991	0.457703	19.4122
M33178.metal.pos.txt.gz	ACNE(GCST90245818)	rs4441723	T	C	T	C	0.1695	0.0015	0.9583	0.9185	FALSE	FALSE	FALSE	HoJi8V	0.934	0.0187	TRUE	reported	0.0369	4.319e-06	25	TRUE	reported	BCa5Gq	2	TRUE	364991	0.457703	19.4122
M33178.metal.pos.txt.gz	ACNE(GCST90245818)	rs6677918	T	C	T	C	-0.339	-0.0154	0.0208	0.0726	FALSE	FALSE	FALSE	HoJi8V	0.4043	0.0184	TRUE	reported	0.0738	4.365e-06	25	TRUE	reported	BCa5Gq	2	TRUE	364991	0.457703	19.4122
M33178.metal.pos.txt.gz	ACNE(GCST90245818)	rs9944753	T	C	T	C	-0.339	-0.0163	0.0208	0.035	FALSE	FALSE	FALSE	HoJi8V	0.5286	0.0259	TRUE	reported	0.0738	4.365e-06	25	TRUE	reported	BCa5Gq	2	TRUE	364991	0.457703	19.4122
M33423.metal.pos.txt.gz	ACNE(GCST90245818)	rs16891501	A	G	A	G	-0.6946	0.0144	0.0932	0.0387	FALSE	FALSE	FALSE	W6iBnA	0.5534	0.0243	TRUE	reported	0.155	7.444e-06	60	TRUE	reported	JHxQcB	2	TRUE	364991	0.250768	19.4126
M32518.metal.pos.txt.gz	ACNE(GCST90245818)	rs9471920	T	G	T	G	0.026	-0.0164	0.0252	0.0264	FALSE	FALSE	FALSE	MhNOJh	0.5798	0.0297	TRUE	reported	0.0059	9.328e-06	7350	TRUE	reported	BTlu8z	2	TRUE	364991	0.00263517	19.4144
M35451.metal.pos.txt.gz	ACNE(GCST90245818)	rs1495673	A	C	A	C	-0.056	-0.0054	0.3834	0.3731	FALSE	FALSE	FALSE	77lxle	0.5909	0.01	TRUE	reported	0.0127	9.76e-06	1383	TRUE	reported	ROdtaS	2	TRUE	364991	0.0138638	19.4151
M34674.metal.pos.txt.gz	ACNE(GCST90245818)	rs2099919	T	C	T	C	0.0432	0.023	0.9196	0.9128	FALSE	FALSE	FALSE	9E5uk2	0.1851	0.0174	TRUE	reported	0.0098	9.722e-06	2545	TRUE	reported	A7LkWw	2	TRUE	364991	0.00757747	19.4166
M34539.metal.pos.txt.gz	ACNE(GCST90245818)	rs837767	A	G	A	G	0.0238	0.0284	0.1777	0.1504	FALSE	FALSE	FALSE	vsOWBs	0.03381	0.0134	TRUE	reported	0.0054	9.601e-06	4800	TRUE	reported	f2noEF	2	TRUE	364991	0.00403061	19.4171
M34539.metal.pos.txt.gz	ACNE(GCST90245818)	rs11117202	T	C	T	C	-0.0353	-0.0013	0.6066	0.6235	FALSE	FALSE	FALSE	vsOWBs	0.8936	0.0097	TRUE	reported	0.008	9.756e-06	738	TRUE	reported	f2noEF	2	TRUE	364991	0.0257042	19.4174
M37253.metal.pos.txt.gz	ACNE(GCST90245818)	rs16977497	A	G	A	G	0.0538	-0.0209	0.0448	0.0298	FALSE	FALSE	FALSE	9E5uk2	0.4557	0.028	TRUE	reported	0.0122	9.914e-06	1411	TRUE	reported	A7LkWw	2	TRUE	364991	0.0135948	19.4191
M36399.metal.pos.txt.gz	ACNE(GCST90245818)	rs1893625	A	T	A	T	-0.0238	-0.0084	0.2284	0.2258	FALSE	TRUE	FALSE	BufHoP	0.4543	0.0112	TRUE	reported	0.0054	9.855e-06	6486	TRUE	reported	KH0d8y	2	TRUE	364991	0.00298601	19.4193
M37058.metal.pos.txt.gz	ACNE(GCST90245818)	rs12513213	A	G	A	G	0.0119	-0.0166	0.222	0.203	FALSE	FALSE	FALSE	BufHoP	0.1527	0.0116	TRUE	reported	0.0027	8.398e-06	6552	TRUE	reported	KH0d8y	2	TRUE	364991	0.00295602	19.4193
M21188.metal.pos.txt.gz	ACNE(GCST90245818)	rs17436977	T	C	T	C	-0.0119	-0.0055	0.492	0.5697	FALSE	FALSE	FALSE	biamAc	0.5616	0.0095	TRUE	reported	0.0027	8.096e-06	6556	TRUE	reported	zFDXMQ	2	TRUE	364991	0.00295422	19.4193
M21188.metal.pos.txt.gz	ACNE(GCST90245818)	rs9964067	T	C	T	C	-0.0119	-0.0104	0.6778	0.6605	FALSE	FALSE	FALSE	biamAc	0.2926	0.0099	TRUE	reported	0.0027	9.326e-06	6556	TRUE	reported	zFDXMQ	2	TRUE	364991	0.00295422	19.4193
M12129.metal.pos.txt.gz	ACNE(GCST90245818)	rs10494270	A	G	A	G	0.0119	0.0075	0.7114	0.741	FALSE	FALSE	FALSE	77lxle	0.4839	0.0107	TRUE	reported	0.0027	8.63e-06	6864	TRUE	reported	ROdtaS	2	TRUE	364991	0.00282203	19.4196
M18349.metal.pos.txt.gz	ACNE(GCST90245818)	rs10759811	A	T	A	T	-0.0119	-0.0016	0.653	0.6303	FALSE	TRUE	FALSE	BufHoP	0.8706	0.0097	TRUE	reported	0.0027	7.025e-06	6939	TRUE	reported	KH0d8y	2	TRUE	364991	0.00279161	19.4196
M18349.metal.pos.txt.gz	ACNE(GCST90245818)	rs2689672	T	G	T	G	0.0119	0.0178	0.7286	0.7264	FALSE	FALSE	FALSE	BufHoP	0.09433	0.0107	TRUE	reported	0.0027	9.5e-06	6939	TRUE	reported	KH0d8y	2	TRUE	364991	0.00279161	19.4196
M35431.metal.pos.txt.gz	ACNE(GCST90245818)	rs9492253	A	G	A	G	-0.0119	-0.004	0.8019	0.8164	FALSE	FALSE	FALSE	7QkGNX	0.7401	0.0121	TRUE	reported	0.0027	8.622e-06	7007	TRUE	reported	suoHTa	2	TRUE	364991	0.0027646	19.4197
M12768.metal.pos.txt.gz	ACNE(GCST90245818)	rs11734331	A	G	A	G	-0.0119	0.0115	0.3779	0.3574	FALSE	FALSE	FALSE	EhjLmf	0.2775	0.0106	TRUE	reported	0.0027	7.813e-06	7034	TRUE	reported	0dekSg	2	TRUE	364991	0.00275402	19.4197
M35439.metal.pos.txt.gz	ACNE(GCST90245818)	rs12745456	T	C	T	C	0.0119	0.0095	0.7303	0.7514	FALSE	FALSE	FALSE	4QVqlv	0.3848	0.0109	TRUE	reported	0.0027	7.322e-06	7256	TRUE	reported	Zff3Nb	2	TRUE	364991	0.00266998	19.4199
M35439.metal.pos.txt.gz	ACNE(GCST90245818)	rs16837061	A	G	A	G	0.0119	0.0147	0.7977	0.8168	FALSE	FALSE	FALSE	4QVqlv	0.2313	0.0123	TRUE	reported	0.0027	9.776e-06	7256	TRUE	reported	Zff3Nb	2	TRUE	364991	0.00266998	19.4199
M35631.metal.pos.txt.gz	ACNE(GCST90245818)	rs179070	A	G	A	G	0.0119	0.0139	0.4773	0.4549	FALSE	FALSE	FALSE	EhjLmf	0.1434	0.0095	TRUE	reported	0.0027	7.428e-06	7317	TRUE	reported	0dekSg	2	TRUE	364991	0.00264778	19.4199
M35631.metal.pos.txt.gz	ACNE(GCST90245818)	rs4459648	A	T	A	T	-0.0119	0.0128	0.6753	0.6855	FALSE	TRUE	FALSE	EhjLmf	0.207	0.0101	TRUE	reported	0.0027	6.641e-06	7317	TRUE	reported	0dekSg	2	TRUE	364991	0.00264778	19.4199
M34244.metal.pos.txt.gz	ACNE(GCST90245818)	rs4566308	C	G	C	G	-0.0119	0.0019	0.3608	0.3858	FALSE	TRUE	FALSE	wDfHZC	0.8419	0.0097	TRUE	reported	0.0027	9.439e-06	7347	TRUE	reported	LWviY7	2	TRUE	364991	0.002637	19.42
M32518.metal.pos.txt.gz	ACNE(GCST90245818)	rs9367334	A	C	A	C	0.0119	0.0074	0.1437	0.1467	FALSE	FALSE	FALSE	MhNOJh	0.582	0.0134	TRUE	reported	0.0027	7.629e-06	7350	TRUE	reported	BTlu8z	2	TRUE	364991	0.00263592	19.42
M35186.metal.pos.txt.gz	ACNE(GCST90245818)	rs2033371	A	G	A	G	-0.0119	0.0203	0.2609	0.2251	FALSE	FALSE	FALSE	4QVqlv	0.07054	0.0112	TRUE	reported	0.0027	7.886e-06	7350	TRUE	reported	Zff3Nb	2	TRUE	364991	0.00263592	19.42
M33955.metal.pos.txt.gz	ACNE(GCST90245818)	rs10283250	A	C	A	C	0.0119	0.0095	0.1254	0.0874	FALSE	FALSE	FALSE	jAQWW9	0.5876	0.0175	TRUE	reported	0.0027	9.118e-06	7354	TRUE	reported	rY28de	2	TRUE	364991	0.00263449	19.42
M01644.metal.pos.txt.gz	ACNE(GCST90245818)	rs17002476	T	C	T	C	-0.0119	-0.0226	0.1459	0.1798	FALSE	FALSE	FALSE	rwFeCT	0.0751	0.0127	TRUE	reported	0.0027	8.317e-06	7355	TRUE	reported	JeukL4	2	TRUE	364991	0.00263414	19.42
M35718.metal.pos.txt.gz	ACNE(GCST90245818)	rs908259	A	G	A	G	0.0119	-0.0072	0.2156	0.2313	FALSE	FALSE	FALSE	iizjr8	0.5235	0.0113	TRUE	reported	0.0027	8.69e-06	7358	TRUE	reported	IlEgl8	2	TRUE	364991	0.00263306	19.42
M32654.metal.pos.txt.gz	ACNE(GCST90245818)	rs6429601	A	C	A	C	0.0119	-0.0052	0.1819	0.166	FALSE	FALSE	FALSE	JWYTTL	0.6817	0.0127	TRUE	reported	0.0027	7.078e-06	7361	TRUE	reported	wZTn6E	2	TRUE	364991	0.00263199	19.42
M33132.metal.pos.txt.gz	ACNE(GCST90245818)	rs11813961	A	G	A	G	-0.0119	0.001	0.0801	0.0827	FALSE	FALSE	FALSE	rrQCA2	0.957	0.0177	TRUE	reported	0.0027	9.124e-06	7362	TRUE	reported	l0AyxD	2	TRUE	364991	0.00263164	19.42
M32709.metal.pos.txt.gz	ACNE(GCST90245818)	rs4973517	T	C	T	C	-0.0119	-0.0038	0.7143	0.739	FALSE	FALSE	FALSE	9E5uk2	0.7226	0.0106	TRUE	reported	0.0027	9.099e-06	7363	TRUE	reported	A7LkWw	2	TRUE	364991	0.00263128	19.42
M33178.metal.pos.txt.gz	ACNE(GCST90245818)	rs17020850	C	G	C	G	0.3377	-0.0314	0.9774	0.9672	FALSE	TRUE	FALSE	HoJi8V	0.231	0.0262	TRUE	reported	0.0735	4.344e-06	25	TRUE	reported	BCa5Gq	2	TRUE	364991	0.457818	19.4212
M33178.metal.pos.txt.gz	ACNE(GCST90245818)	rs5747033	A	G	A	G	0.3391	-0.0138	0.9792	0.8913	FALSE	FALSE	FALSE	HoJi8V	0.4053	0.0166	TRUE	reported	0.0738	4.319e-06	25	TRUE	reported	BCa5Gq	2	TRUE	364991	0.457849	19.4236
M33178.metal.pos.txt.gz	ACNE(GCST90245818)	rs8089286	A	G	A	G	-0.3391	0.0401	0.0208	0.0123	FALSE	FALSE	FALSE	HoJi8V	0.3466	0.0426	TRUE	reported	0.0738	4.319e-06	25	TRUE	reported	BCa5Gq	2	TRUE	364991	0.457849	19.4236
M33883.metal.pos.txt.gz	ACNE(GCST90245818)	rs11110563	T	G	T	G	-0.0485	0.0038	0.417	0.431	FALSE	FALSE	FALSE	jsoX0g	0.6907	0.0095	TRUE	reported	0.011	9.876e-06	2725	TRUE	reported	2Hjefc	2	TRUE	364991	0.00708344	19.4258
M02132.metal.pos.txt.gz	ACNE(GCST90245818)	rs13208172	T	C	T	C	0.0216	0.0139	0.9562	0.934	FALSE	FALSE	FALSE	4QXvhJ	0.4679	0.0192	TRUE	reported	0.0049	9.915e-06	7325	TRUE	reported	pO1Xhi	2	TRUE	364991	0.0026458	19.4266
M34441.metal.pos.txt.gz	ACNE(GCST90245818)	rs11153306	A	G	A	G	-0.0194	-0.0031	0.4827	0.4832	FALSE	FALSE	FALSE	biamAc	0.7465	0.0095	TRUE	reported	0.0044	8.831e-06	4442	TRUE	reported	zFDXMQ	2	TRUE	364991	0.00435736	19.4313
M27710.metal.pos.txt.gz	ACNE(GCST90245818)	rs1701843	A	G	A	G	-0.0194	-0.0147	0.6074	0.5345	FALSE	FALSE	FALSE	KpXNPG	0.119	0.0094	TRUE	reported	0.0044	8.903e-06	6715	TRUE	reported	d6QG7O	2	TRUE	364991	0.00288667	19.4343
M34040.metal.pos.txt.gz	ACNE(GCST90245818)	rs862225	T	C	T	C	-0.0291	0.0355	0.0912	0.0611	FALSE	FALSE	FALSE	CIxAKM	0.0816	0.0204	TRUE	reported	0.0066	9.278e-06	7132	TRUE	reported	U8UYmj	2	TRUE	364991	0.00271835	19.4346
M02730.metal.pos.txt.gz	ACNE(GCST90245818)	rs1832664	T	C	T	C	-0.0097	-0.0038	0.2818	0.3402	FALSE	FALSE	FALSE	9E5uk2	0.7126	0.0102	TRUE	reported	0.0022	7.735e-06	7226	TRUE	reported	A7LkWw	2	TRUE	364991	0.00268308	19.4347
M35628.metal.pos.txt.gz	ACNE(GCST90245818)	rs2179170	T	C	T	C	0.0194	0.0071	0.1945	0.2414	FALSE	FALSE	FALSE	CIxAKM	0.5332	0.0113	TRUE	reported	0.0044	9.673e-06	7302	TRUE	reported	U8UYmj	2	TRUE	364991	0.00265523	19.4348
M32709.metal.pos.txt.gz	ACNE(GCST90245818)	rs9959803	T	C	T	C	-0.0291	-0.0294	0.96	0.9164	FALSE	FALSE	FALSE	9E5uk2	0.08935	0.0173	TRUE	reported	0.0066	9.742e-06	7363	TRUE	reported	A7LkWw	2	TRUE	364991	0.00263329	19.4348
M24074.metal.pos.txt.gz	ACNE(GCST90245818)	rs7988423	T	C	T	C	0.0397	-0.0356	0.952	0.9539	FALSE	FALSE	FALSE	EhjLmf	0.1197	0.0229	TRUE	reported	0.009	9.283e-06	1751	TRUE	reported	0dekSg	2	TRUE	364991	0.0109903	19.4357
M32869.metal.pos.txt.gz	ACNE(GCST90245818)	rs2732573	T	C	T	C	-0.0247	0.007	0.2225	0.2556	FALSE	FALSE	FALSE	Knyrzk	0.5188	0.0108	TRUE	reported	0.0056	9e-06	2148	TRUE	reported	99tKRi	2	TRUE	364991	0.00897569	19.4363
M17799.metal.pos.txt.gz	ACNE(GCST90245818)	rs12133462	A	G	A	G	-0.0547	-0.0226	0.5082	0.4651	FALSE	FALSE	FALSE	MhNOJh	0.02094	0.0098	TRUE	reported	0.0124	9.515e-06	1739	TRUE	reported	BTlu8z	2	TRUE	364991	0.0110662	19.4371
M33883.metal.pos.txt.gz	ACNE(GCST90245818)	rs1671152	T	G	T	G	-0.0666	0.0161	0.1503	0.109	FALSE	FALSE	FALSE	jsoX0g	0.3008	0.0156	TRUE	reported	0.0151	9.749e-06	2725	TRUE	reported	2Hjefc	2	TRUE	364991	0.00708824	19.4391
M33178.metal.pos.txt.gz	ACNE(GCST90245818)	rs8082603	C	G	C	G	-0.3384	0.0085	0.024	0.0195	FALSE	TRUE	FALSE	HoJi8V	0.8082	0.0349	TRUE	reported	0.0736	4.225e-06	25	TRUE	reported	BCa5Gq	2	TRUE	364991	0.458171	19.4488
M01336.metal.pos.txt.gz	ACNE(GCST90245818)	rs802993	A	G	A	G	-0.0278	0.0012	0.0685	0.0982	FALSE	FALSE	FALSE	jAQWW9	0.9388	0.0161	TRUE	reported	0.0063	9.106e-06	1766	TRUE	reported	rY28de	2	TRUE	364991	0.0109057	19.4499
M33447.metal.pos.txt.gz	ACNE(GCST90245818)	rs10098688	A	C	A	C	0.0278	0.0003	0.3373	0.4037	FALSE	FALSE	FALSE	wDfHZC	0.9788	0.0096	TRUE	reported	0.0063	9.681e-06	1766	TRUE	reported	LWviY7	2	TRUE	364991	0.0109057	19.4499
M36589.metal.pos.txt.gz	ACNE(GCST90245818)	rs2251480	T	G	T	G	0.0375	-0.0058	0.7426	0.7285	FALSE	FALSE	FALSE	wDfHZC	0.5866	0.0107	TRUE	reported	0.0085	9.838e-06	3977	TRUE	reported	LWviY7	2	TRUE	364991	0.00487022	19.4539
M33178.metal.pos.txt.gz	ACNE(GCST90245818)	rs734054	T	C	T	C	-0.3449	-0.0199	0.0258	0.0282	FALSE	FALSE	FALSE	HoJi8V	0.4905	0.0289	TRUE	reported	0.075	4.223e-06	25	TRUE	reported	BCa5Gq	2	TRUE	364991	0.458262	19.4559
M32854.metal.pos.txt.gz	ACNE(GCST90245818)	rs7559623	A	G	A	G	0.0631	-0.0228	0.0545	0.0407	FALSE	FALSE	FALSE	rrQCA2	0.3425	0.024	TRUE	reported	0.0143	9.58e-06	2684	TRUE	reported	l0AyxD	2	TRUE	364991	0.0072022	19.4564
M33453.metal.pos.txt.gz	ACNE(GCST90245818)	rs1296812	C	G	C	G	0.0225	-0.03	0.8004	0.7849	FALSE	TRUE	FALSE	4QVqlv	0.009276	0.0115	TRUE	reported	0.0051	9.116e-06	5717	TRUE	reported	Zff3Nb	2	TRUE	364991	0.00339297	19.4569
M35114.metal.pos.txt.gz	ACNE(GCST90245818)	rs6981309	A	G	A	G	0.015	-0.0066	0.7122	0.7509	FALSE	FALSE	FALSE	K30kxt	0.5454	0.0109	TRUE	reported	0.0034	7.471e-06	5804	TRUE	reported	5Sgsl9	2	TRUE	364991	0.00334228	19.457
M34409.metal.pos.txt.gz	ACNE(GCST90245818)	rs7015612	A	G	A	G	0.015	-0.0092	0.4132	0.4098	FALSE	FALSE	FALSE	9p7Ibc	0.3359	0.0095	TRUE	reported	0.0034	8.169e-06	6768	TRUE	reported	DvQhDF	2	TRUE	364991	0.00286759	19.4579
M34530.metal.pos.txt.gz	ACNE(GCST90245818)	rs11577980	T	C	T	C	0.0503	-0.007	0.0809	0.0854	FALSE	FALSE	FALSE	iizjr8	0.6983	0.0181	TRUE	reported	0.0114	9.864e-06	3813	TRUE	reported	IlEgl8	2	TRUE	364991	0.00507981	19.458
M33380.metal.pos.txt.gz	ACNE(GCST90245818)	rs10986087	T	C	T	C	-0.0075	-0.0089	0.3105	0.3771	FALSE	FALSE	FALSE	wDfHZC	0.3566	0.0097	TRUE	reported	0.0017	9.541e-06	7118	TRUE	reported	LWviY7	2	TRUE	364991	0.00272697	19.4582
M01585.metal.pos.txt.gz	ACNE(GCST90245818)	rs2993308	A	G	A	G	0.0075	0.0025	0.338	0.3551	FALSE	FALSE	FALSE	rwFeCT	0.7971	0.0099	TRUE	reported	0.0017	6.833e-06	7271	TRUE	reported	JeukL4	2	TRUE	364991	0.00266974	19.4583
M36776.metal.pos.txt.gz	ACNE(GCST90245818)	rs16750	A	G	A	G	-0.015	0.0135	0.8674	0.8473	FALSE	FALSE	FALSE	wDfHZC	0.3054	0.0131	TRUE	reported	0.0034	7.591e-06	7335	TRUE	reported	LWviY7	2	TRUE	364991	0.00264651	19.4584
M33442.metal.pos.txt.gz	ACNE(GCST90245818)	rs12041762	T	C	T	C	-0.0075	0.0037	0.2706	0.2665	FALSE	FALSE	FALSE	L7y0ro	0.7252	0.0106	TRUE	reported	0.0017	7.845e-06	7336	TRUE	reported	zYwj8U	2	TRUE	364991	0.00264615	19.4584
M32675.metal.pos.txt.gz	ACNE(GCST90245818)	rs11059810	T	C	T	C	-0.0075	-0.0115	0.7772	0.6671	FALSE	FALSE	FALSE	9E5uk2	0.2533	0.01	TRUE	reported	0.0017	8.865e-06	7338	TRUE	reported	A7LkWw	2	TRUE	364991	0.00264543	19.4584
M00584.metal.pos.txt.gz	ACNE(GCST90245818)	rs7007251	A	G	A	G	-0.015	0.0184	0.1057	0.0841	FALSE	FALSE	FALSE	KpXNPG	0.2816	0.0171	TRUE	reported	0.0034	8.76e-06	7345	TRUE	reported	d6QG7O	2	TRUE	364991	0.00264292	19.4584
M01712.metal.pos.txt.gz	ACNE(GCST90245818)	rs11013837	A	T	A	T	-0.015	0.002	0.2463	0.2148	FALSE	TRUE	FALSE	wDfHZC	0.8612	0.0116	TRUE	reported	0.0034	8.163e-06	7346	TRUE	reported	LWviY7	2	TRUE	364991	0.00264256	19.4584
M01302.metal.pos.txt.gz	ACNE(GCST90245818)	rs11760350	A	G	A	G	-0.0075	0.0059	0.1238	0.1241	FALSE	FALSE	FALSE	77lxle	0.6796	0.0142	TRUE	reported	0.0017	7.77e-06	7347	TRUE	reported	ROdtaS	2	TRUE	364991	0.0026422	19.4584
M15500.metal.pos.txt.gz	ACNE(GCST90245818)	rs10130689	T	C	T	C	-0.0075	-0.0176	0.1587	0.1651	FALSE	FALSE	FALSE	rwFeCT	0.1614	0.0126	TRUE	reported	0.0017	4.991e-06	7349	TRUE	reported	JeukL4	2	TRUE	364991	0.00264148	19.4584
M00060.metal.pos.txt.gz	ACNE(GCST90245818)	rs7366464	T	C	T	C	-0.0075	0.0033	0.1258	0.1491	FALSE	FALSE	FALSE	BufHoP	0.8046	0.0134	TRUE	reported	0.0017	7.783e-06	7351	TRUE	reported	KH0d8y	2	TRUE	364991	0.00264077	19.4584
M18369.metal.pos.txt.gz	ACNE(GCST90245818)	rs11866781	T	C	T	C	0.0075	0.007	0.4199	0.3884	FALSE	FALSE	FALSE	4QVqlv	0.4701	0.0097	TRUE	reported	0.0017	9.429e-06	7354	TRUE	reported	Zff3Nb	2	TRUE	364991	0.00263969	19.4584
M18369.metal.pos.txt.gz	ACNE(GCST90245818)	rs2312933	T	C	T	C	-0.015	-0.0291	0.9259	0.9357	FALSE	FALSE	FALSE	4QVqlv	0.1309	0.0192	TRUE	reported	0.0034	8.486e-06	7354	TRUE	reported	Zff3Nb	2	TRUE	364991	0.00263969	19.4584
M32492.metal.pos.txt.gz	ACNE(GCST90245818)	rs6913428	T	C	T	C	0.015	-0.0011	0.8901	0.8511	FALSE	FALSE	FALSE	HoJi8V	0.9363	0.0132	TRUE	reported	0.0034	9.106e-06	7355	TRUE	reported	BCa5Gq	2	TRUE	364991	0.00263933	19.4584
M01299.metal.pos.txt.gz	ACNE(GCST90245818)	rs1536564	T	C	T	C	0.0075	0.0082	0.2644	0.3011	FALSE	FALSE	FALSE	jsoX0g	0.4292	0.0104	TRUE	reported	0.0017	7.048e-06	7358	TRUE	reported	2Hjefc	2	TRUE	364991	0.00263826	19.4584
M37112.metal.pos.txt.gz	ACNE(GCST90245818)	rs3908007	A	G	A	G	-0.1406	-0.0051	0.2651	0.246	FALSE	FALSE	FALSE	9E5uk2	0.6388	0.0109	TRUE	reported	0.0318	9.568e-06	437	TRUE	reported	A7LkWw	2	TRUE	364991	0.0428183	19.4592
M34339.metal.pos.txt.gz	ACNE(GCST90245818)	rs6794734	A	C	A	C	-0.049	0.0224	0.6977	0.7215	FALSE	FALSE	FALSE	SSja1q	0.03572	0.0107	TRUE	reported	0.0111	9.808e-06	1649	TRUE	reported	UQpxmD	2	TRUE	364991	0.0116795	19.4634
M15753.metal.pos.txt.gz	ACNE(GCST90245818)	rs4524676	A	G	A	G	-0.0278	0.0153	0.1852	0.2458	FALSE	FALSE	FALSE	rwFeCT	0.1632	0.011	TRUE	reported	0.0063	9.311e-06	7357	TRUE	reported	JeukL4	2	TRUE	364991	0.00263973	19.4666
M18494.metal.pos.txt.gz	ACNE(GCST90245818)	rs1608165	C	G	C	G	-0.0406	-0.0161	0.1352	0.1881	FALSE	TRUE	FALSE	CIxAKM	0.1828	0.012	TRUE	reported	0.0092	9.607e-06	5376	TRUE	reported	U8UYmj	2	TRUE	364991	0.0036095	19.4677
M31536.metal.pos.txt.gz	ACNE(GCST90245818)	rs11158090	A	G	A	G	0.0787	0.0021	0.1877	0.2505	FALSE	FALSE	FALSE	CIxAKM	0.8467	0.011	TRUE	reported	0.0178	9.636e-06	522	TRUE	reported	U8UYmj	2	TRUE	364991	0.0360971	19.4734
M33178.metal.pos.txt.gz	ACNE(GCST90245818)	rs2047682	T	C	T	C	0.34	0.0072	0.9778	0.9364	FALSE	FALSE	FALSE	HoJi8V	0.7106	0.0194	TRUE	reported	0.0739	4.141e-06	25	TRUE	reported	BCa5Gq	2	TRUE	364991	0.458493	19.4741
M33178.metal.pos.txt.gz	ACNE(GCST90245818)	rs305550	T	C	T	C	-0.34	0.0134	0.0227	0.089	FALSE	FALSE	FALSE	HoJi8V	0.4162	0.0164	TRUE	reported	0.0739	4.194e-06	25	TRUE	reported	BCa5Gq	2	TRUE	364991	0.458493	19.4741
M33204.metal.pos.txt.gz	ACNE(GCST90245818)	rs822531	T	C	T	C	0.0181	0.0018	0.7832	0.8085	FALSE	FALSE	FALSE	rwFeCT	0.8819	0.0121	TRUE	reported	0.0041	9.473e-06	2683	TRUE	reported	JeukL4	2	TRUE	364991	0.0072115	19.4745
M22177.metal.pos.txt.gz	ACNE(GCST90245818)	rs446125	T	G	T	G	-0.0128	0.0063	0.1991	0.177	FALSE	FALSE	FALSE	BufHoP	0.6177	0.0127	TRUE	reported	0.0029	9.272e-06	6535	TRUE	reported	KH0d8y	2	TRUE	364991	0.00297225	19.4756
M35754.metal.pos.txt.gz	ACNE(GCST90245818)	rs11004433	T	C	T	C	0.0128	0.005	0.8602	0.854	FALSE	FALSE	FALSE	Em901J	0.7078	0.0132	TRUE	reported	0.0029	9.054e-06	6604	TRUE	reported	rYKnET	2	TRUE	364991	0.00294129	19.4757
M35331.metal.pos.txt.gz	ACNE(GCST90245818)	rs17305086	T	G	T	G	-0.0181	-0.0139	0.178	0.1854	FALSE	FALSE	FALSE	jsoX0g	0.2528	0.0122	TRUE	reported	0.0041	8.209e-06	3007	TRUE	reported	2Hjefc	2	TRUE	364991	0.00643947	19.476
M27738.metal.pos.txt.gz	ACNE(GCST90245818)	rs892429	A	G	A	G	0.0839	-0.0645	0.9571	0.9546	FALSE	FALSE	FALSE	R4kgGu	0.005859	0.0234	TRUE	reported	0.019	9.855e-06	1758	TRUE	reported	ZWYkl1	2	TRUE	364991	0.01097	19.477
M33178.metal.pos.txt.gz	ACNE(GCST90245818)	rs9995884	A	G	A	G	-0.3405	-0.0206	0.0229	0.0706	FALSE	FALSE	FALSE	HoJi8V	0.2793	0.0191	TRUE	reported	0.074	4.2e-06	25	TRUE	reported	BCa5Gq	2	TRUE	364991	0.458551	19.4786
M34441.metal.pos.txt.gz	ACNE(GCST90245818)	rs1566888	T	C	T	C	0.0362	0.0213	0.8498	0.8168	FALSE	FALSE	FALSE	biamAc	0.0962	0.0128	TRUE	reported	0.0082	9.86e-06	4442	TRUE	reported	zFDXMQ	2	TRUE	364991	0.00436827	19.4802
M33423.metal.pos.txt.gz	ACNE(GCST90245818)	rs7231643	A	G	A	G	-0.5075	-0.0243	0.0297	0.0283	FALSE	FALSE	FALSE	W6iBnA	0.3971	0.0287	TRUE	reported	0.1149	9.967e-06	1391	TRUE	reported	JHxQcB	2	TRUE	364991	0.0138311	19.4808
M33178.metal.pos.txt.gz	ACNE(GCST90245818)	rs10415374	A	G	A	G	-0.3327	0.0266	0.027	0.069	FALSE	FALSE	FALSE	HoJi8V	0.1552	0.0187	TRUE	reported	0.0723	4.228e-06	25	TRUE	reported	BCa5Gq	2	TRUE	364991	0.458585	19.4813
M32691.metal.pos.txt.gz	ACNE(GCST90245818)	rs11140542	A	T	A	T	0.034	-0.0076	0.1939	0.2537	FALSE	TRUE	FALSE	9E5uk2	0.4806	0.0108	TRUE	reported	0.0077	8.873e-06	2575	TRUE	reported	A7LkWw	2	TRUE	364991	0.0075149	19.4822
M33488.metal.pos.txt.gz	ACNE(GCST90245818)	rs2325470	C	G	C	G	-0.0548	-0.0043	0.7906	0.7501	FALSE	TRUE	FALSE	DvpFeM	0.6954	0.011	TRUE	reported	0.0124	9.143e-06	834	TRUE	reported	KtPQl6	2	TRUE	364991	0.0228822	19.4839
M32814.metal.pos.txt.gz	ACNE(GCST90245818)	rs697473	T	C	T	C	-0.0159	-0.0005	0.3149	0.3861	FALSE	FALSE	FALSE	rrQCA2	0.9576	0.0098	TRUE	reported	0.0036	8.388e-06	1757	TRUE	reported	l0AyxD	2	TRUE	364991	0.0109805	19.4847
M33637.metal.pos.txt.gz	ACNE(GCST90245818)	rs12723593	C	G	C	G	0.0234	0.0117	0.7407	0.6814	FALSE	TRUE	FALSE	wDfHZC	0.2543	0.0102	TRUE	reported	0.0053	8.455e-06	5080	TRUE	reported	LWviY7	2	TRUE	364991	0.00382255	19.4854
M33653.metal.pos.txt.gz	ACNE(GCST90245818)	rs12692453	A	G	A	G	0.0287	0.0044	0.2156	0.2011	FALSE	FALSE	FALSE	vsOWBs	0.7123	0.0118	TRUE	reported	0.0065	9.308e-06	4807	TRUE	reported	f2noEF	2	TRUE	364991	0.00403929	19.4875
M27513.metal.pos.txt.gz	ACNE(GCST90245818)	rs17788495	A	G	A	G	0.0234	-0.0182	0.9087	0.8827	FALSE	FALSE	FALSE	0iP4Jm	0.2129	0.0146	TRUE	reported	0.0053	9.293e-06	7180	TRUE	reported	QWFTcS	2	TRUE	364991	0.00270756	19.4876
M33178.metal.pos.txt.gz	ACNE(GCST90245818)	rs6693659	A	C	A	C	-0.3392	-0.0498	0.0208	0.0255	FALSE	FALSE	FALSE	HoJi8V	0.09409	0.0297	TRUE	reported	0.0737	4.229e-06	25	TRUE	reported	BCa5Gq	2	TRUE	364991	0.458669	19.4879
M31536.metal.pos.txt.gz	ACNE(GCST90245818)	rs17180489	C	G	C	G	0.611	-0.0172	0.012	0.1196	FALSE	TRUE	FALSE	CIxAKM	0.2612	0.0153	TRUE	reported	0.137	8.202e-06	99	TRUE	reported	U8UYmj	2	TRUE	364991	0.1673	19.4885
M34499.metal.pos.txt.gz	ACNE(GCST90245818)	rs1936458	A	G	A	G	-0.0393	0.0141	0.3221	0.3712	FALSE	FALSE	FALSE	wDfHZC	0.1507	0.0098	TRUE	reported	0.0089	9.967e-06	4296	TRUE	reported	LWviY7	2	TRUE	364991	0.00451829	19.4896
M17799.metal.pos.txt.gz	ACNE(GCST90245818)	rs16834234	T	C	T	C	-0.1418	0.007	0.0372	0.0337	FALSE	FALSE	FALSE	MhNOJh	0.7884	0.026	TRUE	reported	0.0321	9.918e-06	1739	TRUE	reported	BTlu8z	2	TRUE	364991	0.0110968	19.4914
M32651.metal.pos.txt.gz	ACNE(GCST90245818)	rs1517049	A	G	A	G	0.0296	0.0096	0.5559	0.5496	FALSE	FALSE	FALSE	JhF9NT	0.3084	0.0094	TRUE	reported	0.0067	9.975e-06	1508	TRUE	reported	If6nSf	2	TRUE	364991	0.0127775	19.492
M33178.metal.pos.txt.gz	ACNE(GCST90245818)	rs4313653	T	C	T	C	-0.3397	-0.0172	0.0217	0.0372	FALSE	FALSE	FALSE	HoJi8V	0.4998	0.0256	TRUE	reported	0.0738	4.145e-06	25	TRUE	reported	BCa5Gq	2	TRUE	364991	0.458727	19.4924
M25599.metal.pos.txt.gz	ACNE(GCST90245818)	rs11864324	T	G	T	G	0.0327	-0.0107	0.7671	0.7647	FALSE	FALSE	FALSE	SSja1q	0.3367	0.0111	TRUE	reported	0.0074	9.394e-06	1358	TRUE	reported	UQpxmD	2	TRUE	364991	0.0141753	19.4981
M34534.metal.pos.txt.gz	ACNE(GCST90245818)	rs4900991	C	G	C	G	0.0212	-0.0148	0.5971	0.6019	FALSE	TRUE	FALSE	0iP4Jm	0.1236	0.0096	TRUE	reported	0.0048	9.883e-06	4925	TRUE	reported	QWFTcS	2	TRUE	364991	0.00394517	19.499
M34390.metal.pos.txt.gz	ACNE(GCST90245818)	rs12711494	A	T	A	T	-0.0265	0.0006	0.2932	0.3254	FALSE	TRUE	FALSE	rrQCA2	0.9519	0.01	TRUE	reported	0.006	9.883e-06	5561	TRUE	reported	l0AyxD	2	TRUE	364991	0.00349555	19.4999
M01284.metal.pos.txt.gz	ACNE(GCST90245818)	rs1466785	T	C	T	C	-0.0106	0.0185	0.4409	0.463	FALSE	FALSE	FALSE	9E5uk2	0.04897	0.0094	TRUE	reported	0.0024	5.934e-06	5687	TRUE	reported	A7LkWw	2	TRUE	364991	0.00341837	19.5001
M34400.metal.pos.txt.gz	ACNE(GCST90245818)	rs10959207	T	C	T	C	-0.0265	-0.0021	0.814	0.7344	FALSE	FALSE	FALSE	biamAc	0.8444	0.0107	TRUE	reported	0.006	9.393e-06	5689	TRUE	reported	zFDXMQ	2	TRUE	364991	0.00341717	19.5001
M32754.metal.pos.txt.gz	ACNE(GCST90245818)	rs2460621	T	C	T	C	0.0795	0.0019	0.9207	0.9104	FALSE	FALSE	FALSE	wDfHZC	0.9118	0.017	TRUE	reported	0.018	9.836e-06	6379	TRUE	reported	LWviY7	2	TRUE	364991	0.00304867	19.5008
M35193.metal.pos.txt.gz	ACNE(GCST90245818)	rs9588850	A	G	A	G	0.0159	0.0038	0.2225	0.2482	FALSE	FALSE	FALSE	rwFeCT	0.7273	0.0108	TRUE	reported	0.0036	8.823e-06	6543	TRUE	reported	JeukL4	2	TRUE	364991	0.00297248	19.501
M34416.metal.pos.txt.gz	ACNE(GCST90245818)	rs1522209	T	G	T	G	0.0159	0.022	0.3257	0.3114	FALSE	FALSE	FALSE	66GRsR	0.03319	0.0103	TRUE	reported	0.0036	8.276e-06	6929	TRUE	reported	1zj2Ym	2	TRUE	364991	0.00280736	19.5013
M32564.metal.pos.txt.gz	ACNE(GCST90245818)	rs12820694	A	G	A	G	-0.0371	-0.0119	0.2682	0.3304	FALSE	FALSE	FALSE	rrQCA2	0.2392	0.0101	TRUE	reported	0.0084	9.318e-06	6970	TRUE	reported	l0AyxD	2	TRUE	364991	0.00279089	19.5013
M16818.metal.pos.txt.gz	ACNE(GCST90245818)	rs10966194	A	G	A	G	0.0159	-0.0149	0.7354	0.7048	FALSE	FALSE	FALSE	4QVqlv	0.147	0.0103	TRUE	reported	0.0036	9.766e-06	7055	TRUE	reported	Zff3Nb	2	TRUE	364991	0.00275736	19.5014
M35254.metal.pos.txt.gz	ACNE(GCST90245818)	rs530792	T	C	T	C	0.0159	-0.02	0.1536	0.1719	FALSE	FALSE	FALSE	JWYTTL	0.1106	0.0126	TRUE	reported	0.0036	9.463e-06	7100	TRUE	reported	wZTn6E	2	TRUE	364991	0.00273993	19.5014
M32698.metal.pos.txt.gz	ACNE(GCST90245818)	rs2590763	T	C	T	C	0.0106	0.0039	0.4813	0.5298	FALSE	FALSE	FALSE	iizjr8	0.6758	0.0094	TRUE	reported	0.0024	9.843e-06	7308	TRUE	reported	IlEgl8	2	TRUE	364991	0.00266215	19.5016
M32315.metal.pos.txt.gz	ACNE(GCST90245818)	rs12663563	C	G	C	G	-0.0212	0.0071	0.0469	0.0493	FALSE	TRUE	FALSE	PMHb2Y	0.7442	0.0218	TRUE	reported	0.0048	8.226e-06	7349	TRUE	reported	1vECKl	2	TRUE	364991	0.00264734	19.5016
M00527.metal.pos.txt.gz	ACNE(GCST90245818)	rs1876100	A	T	A	T	-0.0106	0.0029	0.2626	0.295	FALSE	TRUE	FALSE	x8BRn2	0.7902	0.0108	TRUE	reported	0.0024	9.204e-06	7365	TRUE	reported	8PfeNy	2	TRUE	364991	0.0026416	19.5016
M33884.metal.pos.txt.gz	ACNE(GCST90245818)	rs9552232	A	G	A	G	0.076	-0.021	0.0599	0.0731	FALSE	FALSE	FALSE	2bEVZy	0.2538	0.0184	TRUE	reported	0.0172	9.682e-06	1766	TRUE	reported	o1w7GA	2	TRUE	364991	0.0109346	19.502
M33353.metal.pos.txt.gz	ACNE(GCST90245818)	rs11782826	T	C	T	C	-0.0579	-0.0206	0.1295	0.1401	FALSE	FALSE	FALSE	9E5uk2	0.1288	0.0136	TRUE	reported	0.0131	9.76e-06	1273	TRUE	reported	A7LkWw	2	TRUE	364991	0.0151137	19.5044
M33391.metal.pos.txt.gz	ACNE(GCST90245818)	rs10784422	T	C	T	C	0.1355	0.0127	0.625	0.6691	FALSE	FALSE	FALSE	rwFeCT	0.2104	0.0101	TRUE	reported	0.0305	8.928e-06	171	TRUE	reported	JeukL4	2	TRUE	364991	0.103477	19.5061
M36585.metal.pos.txt.gz	ACNE(GCST90245818)	rs4074801	T	C	T	C	-0.0296	0.009	0.5824	0.5449	FALSE	FALSE	FALSE	rwFeCT	0.341	0.0094	TRUE	reported	0.0067	8.475e-06	3346	TRUE	reported	JeukL4	2	TRUE	364991	0.00579938	19.5063
M33192.metal.pos.txt.gz	ACNE(GCST90245818)	rs944495	T	C	T	C	-0.0906	-0.0151	0.5131	0.4843	FALSE	FALSE	FALSE	iizjr8	0.1521	0.0106	TRUE	reported	0.0205	9.762e-06	1546	TRUE	reported	IlEgl8	2	TRUE	364991	0.0124763	19.5068
M32616.metal.pos.txt.gz	ACNE(GCST90245818)	rs1322374	A	G	A	G	-0.0455	0.035	0.7628	0.6934	FALSE	FALSE	FALSE	rwFeCT	0.0005935	0.0102	TRUE	reported	0.0103	9.722e-06	6904	TRUE	reported	JeukL4	2	FALSE	364991	0.00281852	19.5084
M35255.metal.pos.txt.gz	ACNE(GCST90245818)	rs1667944	A	G	A	G	-0.0274	-0.0073	0.5248	0.5118	FALSE	FALSE	FALSE	wDfHZC	0.4446	0.0096	TRUE	reported	0.0062	8.579e-06	1767	TRUE	reported	LWviY7	2	TRUE	364991	0.0109322	19.5086
M34441.metal.pos.txt.gz	ACNE(GCST90245818)	rs1327014	A	G	A	G	-0.0243	0.0158	0.8126	0.773	FALSE	FALSE	FALSE	biamAc	0.1699	0.0115	TRUE	reported	0.0055	8.809e-06	4442	TRUE	reported	zFDXMQ	2	TRUE	364991	0.00437526	19.5115
M34245.metal.pos.txt.gz	ACNE(GCST90245818)	rs12234425	A	C	A	C	-0.0243	-0.0115	0.8416	0.8433	FALSE	FALSE	FALSE	Em901J	0.4051	0.0138	TRUE	reported	0.0055	9.326e-06	4908	TRUE	reported	rYKnET	2	TRUE	364991	0.00396149	19.5124
M35322.metal.pos.txt.gz	ACNE(GCST90245818)	rs4751073	T	C	T	C	-0.3234	-0.0504	0.9844	0.9722	FALSE	FALSE	FALSE	rrQCA2	0.08364	0.0291	TRUE	reported	0.073	9.428e-06	349	TRUE	reported	l0AyxD	2	TRUE	364991	0.0532412	19.5136
M27278.metal.pos.txt.gz	ACNE(GCST90245818)	rs4462847	T	G	T	G	0.0221	0.0165	0.6479	0.5897	FALSE	FALSE	FALSE	EhjLmf	0.08975	0.0097	TRUE	reported	0.005	9.821e-06	1760	TRUE	reported	0dekSg	2	TRUE	364991	0.0109784	19.5142
M15365.metal.pos.txt.gz	ACNE(GCST90245818)	rs7813124	A	T	A	T	-0.0433	0.0135	0.9866	0.9751	FALSE	TRUE	FALSE	0iP4Jm	0.6617	0.0308	TRUE	reported	0.0098	9.412e-06	7337	TRUE	reported	QWFTcS	2	TRUE	364991	0.0026537	19.5166
M34035.metal.pos.txt.gz	ACNE(GCST90245818)	rs1348656	T	C	T	C	-0.019	-0.0215	0.798	0.8255	FALSE	FALSE	FALSE	wDfHZC	0.1036	0.0132	TRUE	reported	0.0043	9.688e-06	7338	TRUE	reported	LWviY7	2	TRUE	364991	0.00265362	19.5187
M16823.metal.pos.txt.gz	ACNE(GCST90245818)	rs11721313	T	C	T	C	-0.0959	0.0027	0.0704	0.0751	FALSE	FALSE	FALSE	biamAc	0.8819	0.0182	TRUE	reported	0.0217	9.834e-06	3393	TRUE	reported	zFDXMQ	2	TRUE	364991	0.00572323	19.5192
M33192.metal.pos.txt.gz	ACNE(GCST90245818)	rs13374698	T	C	T	C	0.1171	0.0722	0.0326	0.0319	FALSE	FALSE	FALSE	iizjr8	0.006542	0.0266	TRUE	reported	0.0265	9.889e-06	5716	TRUE	reported	IlEgl8	2	TRUE	364991	0.00340446	19.5196
M31591.metal.pos.txt.gz	ACNE(GCST90245818)	rs6948536	T	C	T	C	-0.0327	0.0083	0.2462	0.3083	FALSE	FALSE	FALSE	wDfHZC	0.4199	0.0103	TRUE	reported	0.0074	9.686e-06	7338	TRUE	reported	LWviY7	2	TRUE	364991	0.002654	19.5215
M33204.metal.pos.txt.gz	ACNE(GCST90245818)	rs280302	T	C	T	C	0.0221	0.0199	0.8923	0.8679	FALSE	FALSE	FALSE	rwFeCT	0.1608	0.0142	TRUE	reported	0.005	8.36e-06	2683	TRUE	reported	JeukL4	2	TRUE	364991	0.00722891	19.5218
M34322.metal.pos.txt.gz	ACNE(GCST90245818)	rs10811676	T	C	T	C	0.1666	0.0092	0.0885	0.1591	FALSE	FALSE	FALSE	wDfHZC	0.4822	0.0131	TRUE	reported	0.0372	7.559e-06	75	TRUE	reported	LWviY7	2	TRUE	364991	0.210999	19.5221
M33420.metal.pos.txt.gz	ACNE(GCST90245818)	rs10492212	T	C	T	C	-0.0274	-0.0121	0.1606	0.1781	FALSE	FALSE	FALSE	rrQCA2	0.3217	0.0122	TRUE	reported	0.0062	8.656e-06	5822	TRUE	reported	l0AyxD	2	TRUE	364991	0.00334342	19.524
M32346.metal.pos.txt.gz	ACNE(GCST90245818)	rs803294	C	G	C	G	-0.0411	0.0223	0.234	0.3007	FALSE	TRUE	FALSE	R4kgGu	0.0363	0.0106	TRUE	reported	0.0093	9.21e-06	6687	TRUE	reported	ZWYkl1	2	TRUE	364991	0.00291219	19.5249
M35464.metal.pos.txt.gz	ACNE(GCST90245818)	rs2973167	A	C	A	C	0.0137	-0.02	0.7175	0.752	FALSE	FALSE	FALSE	iizjr8	0.06459	0.0108	TRUE	reported	0.0031	7.288e-06	6883	TRUE	reported	IlEgl8	2	TRUE	364991	0.0028295	19.525
M01494.metal.pos.txt.gz	ACNE(GCST90245818)	rs2068157	T	C	T	C	0.0137	-0.0136	0.9144	0.9248	FALSE	FALSE	FALSE	rrQCA2	0.4516	0.018	TRUE	reported	0.0031	8.989e-06	7354	TRUE	reported	l0AyxD	2	TRUE	364991	0.00264876	19.5254
M33821.metal.pos.txt.gz	ACNE(GCST90245818)	rs12431406	C	G	C	G	-0.0274	0.0299	0.0744	0.1092	FALSE	TRUE	FALSE	BufHoP	0.05064	0.0153	TRUE	reported	0.0062	8.387e-06	7362	TRUE	reported	KH0d8y	2	TRUE	364991	0.00264589	19.5254
M35193.metal.pos.txt.gz	ACNE(GCST90245818)	rs6734857	A	T	A	T	-0.0221	0.0015	0.1629	0.2078	FALSE	TRUE	FALSE	rwFeCT	0.8994	0.0117	TRUE	reported	0.005	8.509e-06	6543	TRUE	reported	JeukL4	2	TRUE	364991	0.00297696	19.5304
M32758.metal.pos.txt.gz	ACNE(GCST90245818)	rs4854192	A	G	A	G	0.0221	0.0003	0.6878	0.7257	FALSE	FALSE	FALSE	biamAc	0.9812	0.0111	TRUE	reported	0.005	9.686e-06	6642	TRUE	reported	zFDXMQ	2	TRUE	364991	0.00293272	19.5305
M17807.metal.pos.txt.gz	ACNE(GCST90245818)	rs895569	T	C	T	C	0.0221	-0.0015	0.458	0.4681	FALSE	FALSE	FALSE	MhNOJh	0.8717	0.0094	TRUE	reported	0.005	8.665e-06	7226	TRUE	reported	BTlu8z	2	TRUE	364991	0.00269634	19.531
M17805.metal.pos.txt.gz	ACNE(GCST90245818)	rs1027175	A	G	A	G	0.0221	0.0298	0.8735	0.9018	FALSE	FALSE	FALSE	2zjTYp	0.06566	0.0162	TRUE	reported	0.005	9.558e-06	7353	TRUE	reported	fFkUG9	2	TRUE	364991	0.00264989	19.5311
M27716.metal.pos.txt.gz	ACNE(GCST90245818)	rs3848289	A	G	A	G	-0.0694	0.0144	0.0421	0.0493	FALSE	FALSE	FALSE	0iP4Jm	0.5074	0.0217	TRUE	reported	0.0157	9.413e-06	6393	TRUE	reported	QWFTcS	2	TRUE	364991	0.00304712	19.5337
M32593.metal.pos.txt.gz	ACNE(GCST90245818)	rs2393983	C	G	C	G	-0.0641	-0.0076	0.0264	0.0276	FALSE	TRUE	FALSE	MhNOJh	0.7954	0.0291	TRUE	reported	0.0145	9.397e-06	5955	TRUE	reported	BTlu8z	2	TRUE	364991	0.00327096	19.5359
M33683.metal.pos.txt.gz	ACNE(GCST90245818)	rs16851075	A	G	A	G	-0.2919	0.0077	0.9762	0.9854	FALSE	FALSE	FALSE	vsOWBs	0.8468	0.0401	TRUE	reported	0.0659	9.331e-06	477	TRUE	reported	f2noEF	2	TRUE	364991	0.0395069	19.5377
M35137.metal.pos.txt.gz	ACNE(GCST90245818)	rs2036152	A	G	A	G	-0.0084	0.0072	0.3028	0.3146	FALSE	FALSE	FALSE	biamAc	0.4769	0.0101	TRUE	reported	0.0019	9.418e-06	4900	TRUE	reported	zFDXMQ	2	TRUE	364991	0.00397307	19.5377
M33084.metal.pos.txt.gz	ACNE(GCST90245818)	rs6496511	C	G	C	G	-0.0336	-0.0094	0.8711	0.8412	FALSE	TRUE	FALSE	BufHoP	0.4735	0.0131	TRUE	reported	0.0076	9.81e-06	5425	TRUE	reported	KH0d8y	2	TRUE	364991	0.00358996	19.5385
M32729.metal.pos.txt.gz	ACNE(GCST90245818)	rs12827532	T	G	T	G	-0.0084	-0.0241	0.3678	0.4383	FALSE	FALSE	FALSE	7QkGNX	0.01091	0.0095	TRUE	reported	0.0019	8.345e-06	6497	TRUE	reported	suoHTa	2	TRUE	364991	0.0029994	19.5397
M32729.metal.pos.txt.gz	ACNE(GCST90245818)	rs3913305	A	G	A	G	-0.0084	-0.0019	0.4228	0.4442	FALSE	FALSE	FALSE	7QkGNX	0.8417	0.0094	TRUE	reported	0.0019	6.648e-06	6497	TRUE	reported	suoHTa	2	TRUE	364991	0.0029994	19.5397
M32729.metal.pos.txt.gz	ACNE(GCST90245818)	rs7554924	A	T	A	T	0.0084	0.0201	0.6149	0.6274	FALSE	TRUE	FALSE	7QkGNX	0.04099	0.0098	TRUE	reported	0.0019	8.575e-06	6497	TRUE	reported	suoHTa	2	TRUE	364991	0.0029994	19.5397
M36559.metal.pos.txt.gz	ACNE(GCST90245818)	rs12281635	A	G	A	G	0.023	0.0067	0.6214	0.613	FALSE	FALSE	FALSE	iizjr8	0.4956	0.0098	TRUE	reported	0.0052	8.965e-06	1636	TRUE	reported	IlEgl8	2	TRUE	364991	0.0118169	19.5397
M37058.metal.pos.txt.gz	ACNE(GCST90245818)	rs10835105	T	G	T	G	-0.0084	0.0084	0.3498	0.3139	FALSE	FALSE	FALSE	BufHoP	0.4051	0.0101	TRUE	reported	0.0019	5.822e-06	6552	TRUE	reported	KH0d8y	2	TRUE	364991	0.00297429	19.5397
M37058.metal.pos.txt.gz	ACNE(GCST90245818)	rs2374752	A	C	A	C	-0.0084	-0.011	0.6354	0.6338	FALSE	FALSE	FALSE	BufHoP	0.2601	0.0098	TRUE	reported	0.0019	6.319e-06	6552	TRUE	reported	KH0d8y	2	TRUE	364991	0.00297429	19.5397
M37058.metal.pos.txt.gz	ACNE(GCST90245818)	rs6774623	A	G	A	G	-0.0084	0.0095	0.3843	0.3983	FALSE	FALSE	FALSE	BufHoP	0.3342	0.0099	TRUE	reported	0.0019	6.649e-06	6552	TRUE	reported	KH0d8y	2	TRUE	364991	0.00297429	19.5397
M35977.metal.pos.txt.gz	ACNE(GCST90245818)	rs6582090	T	G	T	G	-0.0168	-0.0006	0.745	0.771	FALSE	FALSE	FALSE	jAQWW9	0.9542	0.0112	TRUE	reported	0.0038	7.416e-06	6901	TRUE	reported	rY28de	2	TRUE	364991	0.0028243	19.54
M36808.metal.pos.txt.gz	ACNE(GCST90245818)	rs4654403	T	C	T	C	0.0168	0.0156	0.0556	0.0662	FALSE	FALSE	FALSE	MhNOJh	0.4201	0.0194	TRUE	reported	0.0038	8.514e-06	6940	TRUE	reported	BTlu8z	2	TRUE	364991	0.00280847	19.5401
M33353.metal.pos.txt.gz	ACNE(GCST90245818)	rs11151898	A	G	A	G	0.0407	0.0032	0.3841	0.417	FALSE	FALSE	FALSE	9E5uk2	0.7419	0.0097	TRUE	reported	0.0092	9.227e-06	1273	TRUE	reported	A7LkWw	2	TRUE	364991	0.0151411	19.5403
M32644.metal.pos.txt.gz	ACNE(GCST90245818)	rs9388675	T	G	T	G	-0.0084	0.0014	0.6925	0.7551	FALSE	FALSE	FALSE	rrQCA2	0.8982	0.0109	TRUE	reported	0.0019	5.809e-06	7229	TRUE	reported	l0AyxD	2	TRUE	364991	0.0026965	19.5403
M01585.metal.pos.txt.gz	ACNE(GCST90245818)	rs11606364	T	C	T	C	0.0084	0.0087	0.1149	0.0854	FALSE	FALSE	FALSE	rwFeCT	0.6118	0.0172	TRUE	reported	0.0019	9.266e-06	7271	TRUE	reported	JeukL4	2	TRUE	364991	0.00268097	19.5403
M15778.metal.pos.txt.gz	ACNE(GCST90245818)	rs11013865	T	C	T	C	0.0084	0.0072	0.214	0.2096	FALSE	FALSE	FALSE	9E5uk2	0.5344	0.0116	TRUE	reported	0.0019	5.422e-06	7308	TRUE	reported	A7LkWw	2	TRUE	364991	0.00266743	19.5404
M33389.metal.pos.txt.gz	ACNE(GCST90245818)	rs2265217	A	C	A	C	0.0084	0.0023	0.7395	0.7744	FALSE	FALSE	FALSE	rrQCA2	0.8454	0.0116	TRUE	reported	0.0019	8.395e-06	7315	TRUE	reported	l0AyxD	2	TRUE	364991	0.00266488	19.5404
M33389.metal.pos.txt.gz	ACNE(GCST90245818)	rs2514285	A	C	A	C	-0.0084	-0.0053	0.4794	0.4052	FALSE	FALSE	FALSE	rrQCA2	0.5823	0.0096	TRUE	reported	0.0019	6.722e-06	7315	TRUE	reported	l0AyxD	2	TRUE	364991	0.00266488	19.5404
M35675.metal.pos.txt.gz	ACNE(GCST90245818)	rs12476705	C	G	C	G	-0.0084	-0.0018	0.2856	0.2599	FALSE	TRUE	FALSE	9E5uk2	0.8671	0.0107	TRUE	reported	0.0019	6.38e-06	7348	TRUE	reported	A7LkWw	2	TRUE	364991	0.00265295	19.5404
M35675.metal.pos.txt.gz	ACNE(GCST90245818)	rs1470254	A	G	A	G	-0.0084	0.0047	0.2515	0.299	FALSE	FALSE	FALSE	9E5uk2	0.6598	0.0107	TRUE	reported	0.0019	6.765e-06	7348	TRUE	reported	A7LkWw	2	TRUE	364991	0.00265295	19.5404
M35675.metal.pos.txt.gz	ACNE(GCST90245818)	rs7253352	A	G	A	G	0.0084	-0.0173	0.4862	0.4532	FALSE	FALSE	FALSE	9E5uk2	0.07536	0.0098	TRUE	reported	0.0019	7.984e-06	7348	TRUE	reported	A7LkWw	2	TRUE	364991	0.00265295	19.5404
M32518.metal.pos.txt.gz	ACNE(GCST90245818)	rs10924121	A	G	A	G	-0.0084	-0.0015	0.8146	0.8083	FALSE	FALSE	FALSE	MhNOJh	0.9011	0.012	TRUE	reported	0.0019	7.073e-06	7350	TRUE	reported	BTlu8z	2	TRUE	364991	0.00265223	19.5404
M32518.metal.pos.txt.gz	ACNE(GCST90245818)	rs2426412	A	G	A	G	-0.0084	0.0251	0.8152	0.799	FALSE	FALSE	FALSE	MhNOJh	0.03759	0.0121	TRUE	reported	0.0019	6.704e-06	7350	TRUE	reported	BTlu8z	2	TRUE	364991	0.00265223	19.5404
M01644.metal.pos.txt.gz	ACNE(GCST90245818)	rs9607028	T	G	T	G	-0.0084	0.0034	0.4268	0.4064	FALSE	FALSE	FALSE	rwFeCT	0.7213	0.0095	TRUE	reported	0.0019	7.286e-06	7355	TRUE	reported	JeukL4	2	TRUE	364991	0.00265043	19.5404
M34062.metal.pos.txt.gz	ACNE(GCST90245818)	rs6124759	C	G	C	G	0.0084	-0.004	0.8895	0.8904	FALSE	TRUE	FALSE	0iP4Jm	0.7918	0.015	TRUE	reported	0.0019	6.502e-06	7362	TRUE	reported	QWFTcS	2	TRUE	364991	0.00264792	19.5404
M37506.metal.pos.txt.gz	ACNE(GCST90245818)	rs11627310	A	G	A	G	0.0084	0.0039	0.251	0.3385	FALSE	FALSE	FALSE	NRGAPd	0.6981	0.01	TRUE	reported	0.0019	7.06e-06	7366	TRUE	reported	ueOd2F	2	TRUE	364991	0.00264648	19.5404
M15140.metal.pos.txt.gz	ACNE(GCST90245818)	rs12490394	T	G	T	G	0.0084	0.0051	0.4967	0.5448	FALSE	FALSE	FALSE	jsoX0g	0.5901	0.0095	TRUE	reported	0.0019	8.014e-06	7368	TRUE	reported	2Hjefc	2	TRUE	364991	0.00264576	19.5404
M15140.metal.pos.txt.gz	ACNE(GCST90245818)	rs7843776	T	C	T	C	-0.0084	-0.0102	0.4038	0.3382	FALSE	FALSE	FALSE	jsoX0g	0.3203	0.0103	TRUE	reported	0.0019	7.409e-06	7368	TRUE	reported	2Hjefc	2	TRUE	364991	0.00264576	19.5404
M33178.metal.pos.txt.gz	ACNE(GCST90245818)	rs17680579	A	G	A	G	0.1031	0.0022	0.8817	0.902	FALSE	FALSE	FALSE	HoJi8V	0.8917	0.0159	TRUE	reported	0.0233	9.405e-06	1017	TRUE	reported	BCa5Gq	2	TRUE	364991	0.0188887	19.5412
M33884.metal.pos.txt.gz	ACNE(GCST90245818)	rs7826057	A	G	A	G	-0.0345	-0.016	0.6661	0.6503	FALSE	FALSE	FALSE	2bEVZy	0.1047	0.0099	TRUE	reported	0.0078	9.429e-06	1766	TRUE	reported	o1w7GA	2	TRUE	364991	0.0109565	19.5415
M33178.metal.pos.txt.gz	ACNE(GCST90245818)	rs13061003	T	C	T	C	-0.3406	0.0045	0.0223	0.1778	FALSE	FALSE	FALSE	HoJi8V	0.7126	0.0123	TRUE	reported	0.0739	4.068e-06	25	TRUE	reported	BCa5Gq	2	TRUE	364991	0.459369	19.5429
M33587.metal.pos.txt.gz	ACNE(GCST90245818)	rs1115214	A	G	A	G	0.0451	-0.005	0.961	0.9178	FALSE	FALSE	FALSE	wDfHZC	0.7716	0.0172	TRUE	reported	0.0102	9.611e-06	7352	TRUE	reported	LWviY7	2	TRUE	364991	0.00265212	19.545
M34339.metal.pos.txt.gz	ACNE(GCST90245818)	rs6837910	A	G	A	G	0.0522	0.0068	0.7634	0.7162	FALSE	FALSE	FALSE	SSja1q	0.5116	0.0104	TRUE	reported	0.0118	9.497e-06	1649	TRUE	reported	UQpxmD	2	TRUE	364991	0.0117282	19.5456
M33178.metal.pos.txt.gz	ACNE(GCST90245818)	rs6915443	T	C	T	C	-0.177	0.0023	0.0707	0.1188	FALSE	FALSE	FALSE	HoJi8V	0.877	0.0146	TRUE	reported	0.0384	3.99e-06	25	TRUE	reported	BCa5Gq	2	TRUE	364991	0.459417	19.5466
M34389.metal.pos.txt.gz	ACNE(GCST90245818)	rs1445437	A	G	A	G	0.0199	-0.0239	0.4167	0.4178	FALSE	FALSE	FALSE	4QVqlv	0.01251	0.0096	TRUE	reported	0.0045	7.869e-06	5195	TRUE	reported	Zff3Nb	2	TRUE	364991	0.00375028	19.5485
M36589.metal.pos.txt.gz	ACNE(GCST90245818)	rs2512378	T	C	T	C	0.0314	-0.0089	0.4444	0.4892	FALSE	FALSE	FALSE	wDfHZC	0.3448	0.0094	TRUE	reported	0.0071	8.477e-06	3977	TRUE	reported	LWviY7	2	TRUE	364991	0.00489391	19.549
M18281.metal.pos.txt.gz	ACNE(GCST90245818)	rs11824477	T	C	T	C	0.0951	0.0097	0.5787	0.5631	FALSE	FALSE	FALSE	0iP4Jm	0.3049	0.0095	TRUE	reported	0.0215	9.593e-06	2433	TRUE	reported	QWFTcS	2	TRUE	364991	0.00797744	19.5491
M27513.metal.pos.txt.gz	ACNE(GCST90245818)	rs16994074	T	C	T	C	0.0199	-0.0133	0.8549	0.8082	FALSE	FALSE	FALSE	0iP4Jm	0.2707	0.0121	TRUE	reported	0.0045	7.859e-06	7180	TRUE	reported	QWFTcS	2	TRUE	364991	0.00271629	19.5506
M32578.metal.pos.txt.gz	ACNE(GCST90245818)	rs9318571	A	G	A	G	-0.0199	-0.0128	0.5614	0.518	FALSE	FALSE	FALSE	X3kEBX	0.1788	0.0095	TRUE	reported	0.0045	7.674e-06	7322	TRUE	reported	Tj5sjb	2	TRUE	364991	0.00266375	19.5507
M32445.metal.pos.txt.gz	ACNE(GCST90245818)	rs2026089	A	G	A	G	-0.0314	0.0085	0.8438	0.8279	FALSE	FALSE	FALSE	X3kEBX	0.4974	0.0125	TRUE	reported	0.0071	9.665e-06	5080	TRUE	reported	Tj5sjb	2	TRUE	364991	0.00383539	19.5511
M32593.metal.pos.txt.gz	ACNE(GCST90245818)	rs10026261	A	T	A	T	-0.1345	-0.0535	0.0221	0.0336	FALSE	TRUE	FALSE	MhNOJh	0.04396	0.0265	TRUE	reported	0.0304	9.729e-06	1687	TRUE	reported	BTlu8z	2	TRUE	364991	0.0114702	19.5516
M00063.metal.pos.txt.gz	ACNE(GCST90245818)	rs4602115	T	G	T	G	0.0146	-0.0075	0.7133	0.7298	FALSE	FALSE	FALSE	nIXBeI	0.4888	0.0108	TRUE	reported	0.0033	7.651e-06	1763	TRUE	reported	5RXYdb	2	TRUE	364991	0.0109807	19.5517
M33969.metal.pos.txt.gz	ACNE(GCST90245818)	rs12583004	T	C	T	C	-0.0314	0.0098	0.0726	0.058	FALSE	FALSE	FALSE	biamAc	0.6294	0.0204	TRUE	reported	0.0071	9.901e-06	7330	TRUE	reported	zFDXMQ	2	TRUE	364991	0.00266122	19.5535
M34400.metal.pos.txt.gz	ACNE(GCST90245818)	rs11586387	A	T	A	T	0.1381	0.0136	0.9458	0.9876	FALSE	TRUE	FALSE	biamAc	0.766	0.0458	TRUE	reported	0.0312	9.456e-06	1018	TRUE	reported	zFDXMQ	2	TRUE	364991	0.0188822	19.5535
M12261.metal.pos.txt.gz	ACNE(GCST90245818)	rs10975331	T	C	T	C	0.1208	0.0005	0.0361	0.0425	FALSE	FALSE	FALSE	iizjr8	0.9837	0.0236	TRUE	reported	0.0273	9.601e-06	1543	TRUE	reported	IlEgl8	2	TRUE	364991	0.0125304	19.5544
M36097.metal.pos.txt.gz	ACNE(GCST90245818)	rs6080482	A	G	A	G	-0.2681	-0.0192	0.2177	0.155	FALSE	FALSE	FALSE	CIxAKM	0.1515	0.0134	TRUE	reported	0.0605	9.478e-06	488	TRUE	reported	U8UYmj	2	TRUE	364991	0.0386838	19.5569
M34516.metal.pos.txt.gz	ACNE(GCST90245818)	rs1546239	A	T	A	T	-0.1774	-0.0025	0.6914	0.7272	FALSE	TRUE	FALSE	rrQCA2	0.8126	0.0106	TRUE	reported	0.0398	8.256e-06	128	TRUE	reported	l0AyxD	2	TRUE	364991	0.13436	19.557
M32846.metal.pos.txt.gz	ACNE(GCST90245818)	rs10107576	C	G	C	G	0.046	-0.0024	0.1392	0.1764	FALSE	TRUE	FALSE	MhNOJh	0.8476	0.0126	TRUE	reported	0.0104	8.746e-06	6250	TRUE	reported	BTlu8z	2	TRUE	364991	0.00312041	19.5573
M22649.metal.pos.txt.gz	ACNE(GCST90245818)	rs2186912	A	G	A	G	0.023	0.0048	0.0475	0.0518	FALSE	FALSE	FALSE	0iP4Jm	0.8299	0.0223	TRUE	reported	0.0052	8.724e-06	6517	TRUE	reported	QWFTcS	2	TRUE	364991	0.00299295	19.5576
M01558.metal.pos.txt.gz	ACNE(GCST90245818)	rs7943587	A	C	A	C	-0.0115	0.0053	0.1515	0.1725	FALSE	FALSE	FALSE	9E5uk2	0.6694	0.0124	TRUE	reported	0.0026	6.326e-06	6523	TRUE	reported	A7LkWw	2	TRUE	364991	0.00299021	19.5576
M19368.metal.pos.txt.gz	ACNE(GCST90245818)	rs2277324	A	G	A	G	0.0115	0.0317	0.4138	0.3665	FALSE	FALSE	FALSE	MqUAwL	0.001185	0.0098	TRUE	reported	0.0026	8.957e-06	6678	TRUE	reported	hgfJiA	2	FALSE	364991	0.002921	19.5578
M19368.metal.pos.txt.gz	ACNE(GCST90245818)	rs2826649	T	G	T	G	-0.0115	0.0078	0.3649	0.3727	FALSE	FALSE	FALSE	MqUAwL	0.4267	0.0098	TRUE	reported	0.0026	8.562e-06	6678	TRUE	reported	hgfJiA	2	TRUE	364991	0.002921	19.5578
M33415.metal.pos.txt.gz	ACNE(GCST90245818)	rs335124	A	G	A	G	0.023	0.0203	0.285	0.3129	FALSE	FALSE	FALSE	9E5uk2	0.04386	0.0101	TRUE	reported	0.0052	8.615e-06	6797	TRUE	reported	A7LkWw	2	TRUE	364991	0.00287001	19.5579
M19364.metal.pos.txt.gz	ACNE(GCST90245818)	rs7037931	A	G	A	G	-0.0115	-0.0073	0.3274	0.4179	FALSE	FALSE	FALSE	JWYTTL	0.4444	0.0096	TRUE	reported	0.0026	9.438e-06	6929	TRUE	reported	wZTn6E	2	TRUE	364991	0.00281549	19.558
M18474.metal.pos.txt.gz	ACNE(GCST90245818)	rs16904525	T	C	T	C	0.1461	-0.0361	0.0297	0.0349	FALSE	FALSE	FALSE	rrQCA2	0.1605	0.0258	TRUE	reported	0.033	9.4e-06	917	TRUE	reported	l0AyxD	2	TRUE	364991	0.0209275	19.558
M35431.metal.pos.txt.gz	ACNE(GCST90245818)	rs2552122	A	C	A	C	0.0115	-0.0099	0.6693	0.7478	FALSE	FALSE	FALSE	7QkGNX	0.3687	0.011	TRUE	reported	0.0026	6.286e-06	7007	TRUE	reported	suoHTa	2	TRUE	364991	0.00278424	19.558
M32814.metal.pos.txt.gz	ACNE(GCST90245818)	rs11630571	A	C	A	C	0.0115	-0.004	0.4793	0.4747	FALSE	FALSE	FALSE	rrQCA2	0.6725	0.0094	TRUE	reported	0.0026	8.048e-06	7063	TRUE	reported	l0AyxD	2	TRUE	364991	0.00276222	19.5581
M32814.metal.pos.txt.gz	ACNE(GCST90245818)	rs6752286	C	G	C	G	-0.0115	-0.0023	0.4034	0.4135	FALSE	TRUE	FALSE	rrQCA2	0.8105	0.0097	TRUE	reported	0.0026	9.566e-06	7063	TRUE	reported	l0AyxD	2	TRUE	364991	0.00276222	19.5581
M32814.metal.pos.txt.gz	ACNE(GCST90245818)	rs7531022	A	G	A	G	-0.0115	0.0081	0.505	0.496	FALSE	FALSE	FALSE	rrQCA2	0.3882	0.0094	TRUE	reported	0.0026	8.746e-06	7063	TRUE	reported	l0AyxD	2	TRUE	364991	0.00276222	19.5581
M01508.metal.pos.txt.gz	ACNE(GCST90245818)	rs3949865	C	G	C	G	-0.0115	0.0101	0.6187	0.6568	FALSE	TRUE	FALSE	MqUAwL	0.3047	0.0099	TRUE	reported	0.0026	9.491e-06	7160	TRUE	reported	hgfJiA	2	TRUE	364991	0.0027249	19.5581
M12626.metal.pos.txt.gz	ACNE(GCST90245818)	rs6904862	T	C	T	C	0.0115	-0.0054	0.7427	0.7668	FALSE	FALSE	FALSE	77lxle	0.6333	0.0112	TRUE	reported	0.0026	9.425e-06	7258	TRUE	reported	ROdtaS	2	TRUE	364991	0.00268821	19.5582
M34283.metal.pos.txt.gz	ACNE(GCST90245818)	rs7822643	A	G	A	G	0.0115	0.0241	0.8305	0.8579	FALSE	FALSE	FALSE	MqUAwL	0.07427	0.0135	TRUE	reported	0.0026	8.144e-06	7316	TRUE	reported	hgfJiA	2	TRUE	364991	0.00266695	19.5583
M01572.metal.pos.txt.gz	ACNE(GCST90245818)	rs17011367	T	C	T	C	0.0115	-0.0201	0.7325	0.7028	FALSE	FALSE	FALSE	HoJi8V	0.05191	0.0103	TRUE	reported	0.0026	7.378e-06	7333	TRUE	reported	BCa5Gq	2	TRUE	364991	0.00266079	19.5583
M32910.metal.pos.txt.gz	ACNE(GCST90245818)	rs2188839	A	G	A	G	0.0115	0.0022	0.8722	0.8513	FALSE	FALSE	FALSE	rwFeCT	0.8642	0.0131	TRUE	reported	0.0026	7.473e-06	7344	TRUE	reported	JeukL4	2	TRUE	364991	0.00265681	19.5583
M01670.metal.pos.txt.gz	ACNE(GCST90245818)	rs6074893	A	C	A	C	-0.0115	0.0123	0.7512	0.7456	FALSE	FALSE	FALSE	KpXNPG	0.2591	0.0109	TRUE	reported	0.0026	8.524e-06	7348	TRUE	reported	d6QG7O	2	TRUE	364991	0.00265537	19.5583
M18369.metal.pos.txt.gz	ACNE(GCST90245818)	rs11151740	A	G	A	G	-0.0115	0.0162	0.839	0.7764	FALSE	FALSE	FALSE	4QVqlv	0.164	0.0116	TRUE	reported	0.0026	9.284e-06	7354	TRUE	reported	Zff3Nb	2	TRUE	364991	0.00265321	19.5583
M01644.metal.pos.txt.gz	ACNE(GCST90245818)	rs13002121	A	G	A	G	0.0115	0.0025	0.766	0.7356	FALSE	FALSE	FALSE	rwFeCT	0.8117	0.0106	TRUE	reported	0.0026	6.943e-06	7355	TRUE	reported	JeukL4	2	TRUE	364991	0.00265285	19.5583
M03141.metal.pos.txt.gz	ACNE(GCST90245818)	rs11943623	A	G	A	G	-0.0115	0.0029	0.1709	0.1777	FALSE	FALSE	FALSE	Em901J	0.8229	0.0128	TRUE	reported	0.0026	8.402e-06	7357	TRUE	reported	rYKnET	2	TRUE	364991	0.00265213	19.5583
M32654.metal.pos.txt.gz	ACNE(GCST90245818)	rs17488228	A	T	A	T	-0.0115	-0.0185	0.2892	0.2813	FALSE	TRUE	FALSE	JWYTTL	0.09582	0.0111	TRUE	reported	0.0026	6.514e-06	7361	TRUE	reported	wZTn6E	2	TRUE	364991	0.00265069	19.5583
M32654.metal.pos.txt.gz	ACNE(GCST90245818)	rs927907	A	G	A	G	-0.0115	-0.0018	0.235	0.2825	FALSE	FALSE	FALSE	JWYTTL	0.8627	0.0104	TRUE	reported	0.0026	7.725e-06	7361	TRUE	reported	wZTn6E	2	TRUE	364991	0.00265069	19.5583
M01365.metal.pos.txt.gz	ACNE(GCST90245818)	rs6665988	A	C	A	C	-0.0115	0.0035	0.7127	0.675	FALSE	FALSE	FALSE	9E5uk2	0.737	0.0103	TRUE	reported	0.0026	9.113e-06	7362	TRUE	reported	A7LkWw	2	TRUE	364991	0.00265033	19.5583
M00584.metal.pos.txt.gz	ACNE(GCST90245818)	rs10982244	A	G	A	G	-0.0177	0.0017	0.6098	0.57	FALSE	FALSE	FALSE	KpXNPG	0.8562	0.0095	TRUE	reported	0.004	8.931e-06	1754	TRUE	reported	d6QG7O	2	TRUE	364991	0.0110402	19.5583
M01604.metal.pos.txt.gz	ACNE(GCST90245818)	rs16953268	A	C	A	C	-0.0115	0.0039	0.0689	0.0741	FALSE	FALSE	FALSE	JWYTTL	0.8276	0.018	TRUE	reported	0.0026	7.726e-06	7371	TRUE	reported	wZTn6E	2	TRUE	364991	0.00264711	19.5583
M15630.metal.pos.txt.gz	ACNE(GCST90245818)	rs6817090	T	C	T	C	0.023	-0.0205	0.8347	0.8577	FALSE	FALSE	FALSE	ZbcHTT	0.1299	0.0135	TRUE	reported	0.0052	1.013e-05	7574	TRUE	reported	k2yya2	2	TRUE	364991	0.00257634	19.5584
M34674.metal.pos.txt.gz	ACNE(GCST90245818)	rs12150661	A	G	A	G	0.0593	0.0039	0.0778	0.0864	FALSE	FALSE	FALSE	9E5uk2	0.8265	0.0177	TRUE	reported	0.0134	9.212e-06	1560	TRUE	reported	A7LkWw	2	TRUE	364991	0.0123982	19.5588
M35331.metal.pos.txt.gz	ACNE(GCST90245818)	rs6695423	A	G	A	G	-0.0146	0.0117	0.7148	0.7374	FALSE	FALSE	FALSE	jsoX0g	0.2718	0.0107	TRUE	reported	0.0033	7.476e-06	3007	TRUE	reported	2Hjefc	2	TRUE	364991	0.00646735	19.5609
M32412.metal.pos.txt.gz	ACNE(GCST90245818)	rs10979172	T	C	T	C	-0.1703	0.0318	0.0218	0.0242	FALSE	FALSE	FALSE	biamAc	0.3359	0.0331	TRUE	reported	0.0385	9.655e-06	7796	TRUE	reported	zFDXMQ	2	TRUE	364991	0.0025035	19.5612
M03141.metal.pos.txt.gz	ACNE(GCST90245818)	rs7781104	T	C	T	C	0.0208	0.0022	0.2683	0.257	FALSE	FALSE	FALSE	Em901J	0.8347	0.0108	TRUE	reported	0.0047	7.755e-06	1759	TRUE	reported	rYKnET	2	TRUE	364991	0.0110117	19.5631
M32425.metal.pos.txt.gz	ACNE(GCST90245818)	rs878983	T	C	T	C	-0.0261	-0.0122	0.2265	0.2792	FALSE	FALSE	FALSE	rrQCA2	0.2461	0.0105	TRUE	reported	0.0059	9.497e-06	7346	TRUE	reported	l0AyxD	2	TRUE	364991	0.00265687	19.564
M36097.metal.pos.txt.gz	ACNE(GCST90245818)	rs7950414	A	G	A	G	-0.7051	0.0238	0.0385	0.0299	FALSE	FALSE	FALSE	CIxAKM	0.4024	0.0284	TRUE	reported	0.1581	8.246e-06	122	TRUE	reported	U8UYmj	2	TRUE	364991	0.14018	19.5641
M32847.metal.pos.txt.gz	ACNE(GCST90245818)	rs361798	C	G	C	G	0.0447	-0.0119	0.9005	0.8197	FALSE	TRUE	FALSE	0iP4Jm	0.3636	0.0131	TRUE	reported	0.0101	9.272e-06	1727	TRUE	reported	QWFTcS	2	TRUE	364991	0.0112146	19.5645
M00553.metal.pos.txt.gz	ACNE(GCST90245818)	rs1556938	T	G	T	G	-0.1815	0.0077	0.0466	0.0748	FALSE	FALSE	FALSE	EhjLmf	0.6662	0.0179	TRUE	reported	0.041	9.589e-06	1233	TRUE	reported	0dekSg	2	TRUE	364991	0.015645	19.565
M32497.metal.pos.txt.gz	ACNE(GCST90245818)	rs12435939	T	C	T	C	-0.0686	0.0007	0.0335	0.0457	FALSE	FALSE	FALSE	mAGXF1	0.9748	0.0228	TRUE	reported	0.0155	9.797e-06	1767	TRUE	reported	P6W7hk	2	TRUE	364991	0.0109638	19.5656
M33178.metal.pos.txt.gz	ACNE(GCST90245818)	rs17628684	A	G	A	G	0.2143	-0.0197	0.9726	0.9425	FALSE	FALSE	FALSE	HoJi8V	0.3379	0.0206	TRUE	reported	0.0484	9.748e-06	1017	TRUE	reported	BCa5Gq	2	TRUE	364991	0.0189121	19.5658
M33203.metal.pos.txt.gz	ACNE(GCST90245818)	rs10805908	A	T	A	T	-0.0823	0.009	0.8889	0.8824	FALSE	TRUE	FALSE	BufHoP	0.5415	0.0148	TRUE	reported	0.0186	9.855e-06	3221	TRUE	reported	KH0d8y	2	TRUE	364991	0.00604159	19.5661
M12261.metal.pos.txt.gz	ACNE(GCST90245818)	rs17022499	A	T	A	T	0.054	-0.0018	0.2267	0.2621	FALSE	TRUE	FALSE	iizjr8	0.8682	0.0109	TRUE	reported	0.0122	9.71e-06	1543	TRUE	reported	IlEgl8	2	TRUE	364991	0.0125378	19.5661
M33359.metal.pos.txt.gz	ACNE(GCST90245818)	rs12731852	T	C	T	C	0.0447	0.0335	0.2589	0.2675	FALSE	FALSE	FALSE	iizjr8	0.001749	0.0107	TRUE	reported	0.0101	9.504e-06	1863	TRUE	reported	IlEgl8	2	FALSE	364991	0.0104044	19.5662
M02342.metal.pos.txt.gz	ACNE(GCST90245818)	rs9953702	A	G	A	G	0.0146	-0.0033	0.3601	0.3703	FALSE	FALSE	FALSE	rwFeCT	0.7369	0.0097	TRUE	reported	0.0033	9.22e-06	5791	TRUE	reported	JeukL4	2	TRUE	364991	0.00336867	19.5672
M01359.metal.pos.txt.gz	ACNE(GCST90245818)	rs4573205	T	G	T	G	-0.0146	0.0058	0.8698	0.8827	FALSE	FALSE	FALSE	Ql4lXW	0.6968	0.0149	TRUE	reported	0.0033	8.717e-06	7323	TRUE	reported	niHtOH	2	TRUE	364991	0.00266581	19.5686
M00584.metal.pos.txt.gz	ACNE(GCST90245818)	rs17061914	A	G	A	G	-0.0146	-0.0081	0.8581	0.844	FALSE	FALSE	FALSE	KpXNPG	0.5349	0.0131	TRUE	reported	0.0033	8.766e-06	7345	TRUE	reported	d6QG7O	2	TRUE	364991	0.00265785	19.5686
M01645.metal.pos.txt.gz	ACNE(GCST90245818)	rs12862464	T	C	T	C	0.0146	0.0011	0.0842	0.1006	FALSE	FALSE	FALSE	W6iBnA	0.9424	0.0156	TRUE	reported	0.0033	9.825e-06	7346	TRUE	reported	JHxQcB	2	TRUE	364991	0.00265749	19.5686
M33423.metal.pos.txt.gz	ACNE(GCST90245818)	rs7663974	A	T	A	T	0.2125	-0.0016	0.2455	0.3872	FALSE	TRUE	FALSE	W6iBnA	0.8657	0.0096	TRUE	reported	0.048	9.422e-06	1391	TRUE	reported	JHxQcB	2	TRUE	364991	0.0138941	19.5709
M35114.metal.pos.txt.gz	ACNE(GCST90245818)	rs6969207	A	G	A	G	-0.0332	-0.0219	0.1665	0.1703	FALSE	FALSE	FALSE	K30kxt	0.0802	0.0125	TRUE	reported	0.0075	9.603e-06	1657	TRUE	reported	5Sgsl9	2	TRUE	364991	0.0116876	19.5717
M27447.metal.pos.txt.gz	ACNE(GCST90245818)	rs7490538	T	C	T	C	-0.0447	-0.0117	0.8854	0.8788	FALSE	FALSE	FALSE	biamAc	0.4183	0.0145	TRUE	reported	0.0101	8.79e-06	2759	TRUE	reported	zFDXMQ	2	TRUE	364991	0.00704934	19.573
M36673.metal.pos.txt.gz	ACNE(GCST90245818)	rs13155413	A	C	A	C	0.0177	0.0054	0.2859	0.2603	FALSE	FALSE	FALSE	jsoX0g	0.6139	0.0107	TRUE	reported	0.004	9.975e-06	5292	TRUE	reported	2Hjefc	2	TRUE	364991	0.0036864	19.5732
M34390.metal.pos.txt.gz	ACNE(GCST90245818)	rs999445	T	C	T	C	0.0354	-0.0006	0.1044	0.0847	FALSE	FALSE	FALSE	rrQCA2	0.9737	0.017	TRUE	reported	0.008	9.096e-06	5561	TRUE	reported	l0AyxD	2	TRUE	364991	0.00350871	19.5736
M31555.metal.pos.txt.gz	ACNE(GCST90245818)	rs11125947	T	C	T	C	0.0177	0.0304	0.3238	0.2328	FALSE	FALSE	FALSE	rrQCA2	0.006186	0.0111	TRUE	reported	0.004	9.817e-06	7263	TRUE	reported	l0AyxD	2	TRUE	364991	0.00268869	19.5752
M35127.metal.pos.txt.gz	ACNE(GCST90245818)	rs1957252	C	G	C	G	0.0177	-0.0262	0.1428	0.1178	FALSE	TRUE	FALSE	iizjr8	0.07112	0.0145	TRUE	reported	0.004	9.845e-06	7344	TRUE	reported	IlEgl8	2	TRUE	364991	0.00265912	19.5753
M32319.metal.pos.txt.gz	ACNE(GCST90245818)	rs9863850	A	G	A	G	-0.0177	-0.0081	0.6414	0.7046	FALSE	FALSE	FALSE	1MYwqS	0.4588	0.0109	TRUE	reported	0.004	8.548e-06	7356	TRUE	reported	uvC9oY	2	TRUE	364991	0.00265479	19.5753
M33531.metal.pos.txt.gz	ACNE(GCST90245818)	rs7855332	T	G	T	G	0.0563	-0.0063	0.5306	0.513	FALSE	FALSE	FALSE	Ql4lXW	0.4988	0.0094	TRUE	reported	0.0127	8.706e-06	516	TRUE	reported	niHtOH	2	TRUE	364991	0.0366882	19.5759
M34314.metal.pos.txt.gz	ACNE(GCST90245818)	rs9935968	A	G	A	G	0.0425	-0.0206	0.3282	0.3457	FALSE	FALSE	FALSE	x8BRn2	0.04374	0.0102	TRUE	reported	0.0096	8.905e-06	1766	TRUE	reported	8PfeNy	2	TRUE	364991	0.0109762	19.5769
M32616.metal.pos.txt.gz	ACNE(GCST90245818)	rs6879662	T	C	T	C	-0.0385	0.003	0.4073	0.4413	FALSE	FALSE	FALSE	rwFeCT	0.7499	0.0095	TRUE	reported	0.0087	9.266e-06	6904	TRUE	reported	JeukL4	2	TRUE	364991	0.00282847	19.5775
M36673.metal.pos.txt.gz	ACNE(GCST90245818)	rs3935974	A	G	A	G	-0.0208	-0.0182	0.8298	0.8682	FALSE	FALSE	FALSE	jsoX0g	0.1874	0.0138	TRUE	reported	0.0047	9.41e-06	5292	TRUE	reported	2Hjefc	2	TRUE	364991	0.00368729	19.5779
M15630.metal.pos.txt.gz	ACNE(GCST90245818)	rs16950622	A	C	A	C	-0.0385	0.0082	0.062	0.0263	FALSE	FALSE	FALSE	ZbcHTT	0.7792	0.0292	TRUE	reported	0.0087	1.04e-05	7574	TRUE	reported	k2yya2	2	TRUE	364991	0.00257891	19.578
M32847.metal.pos.txt.gz	ACNE(GCST90245818)	rs1353050	A	G	A	G	-0.0208	0.0002	0.7319	0.7172	FALSE	FALSE	FALSE	0iP4Jm	0.9885	0.0104	TRUE	reported	0.0047	8.926e-06	6967	TRUE	reported	QWFTcS	2	TRUE	364991	0.00280328	19.5797
M33638.metal.pos.txt.gz	ACNE(GCST90245818)	rs902092	A	G	A	G	-0.0642	-0.0057	0.1236	0.1473	FALSE	FALSE	FALSE	4QVqlv	0.6807	0.0137	TRUE	reported	0.0145	9.421e-06	1660	TRUE	reported	Zff3Nb	2	TRUE	364991	0.0116715	19.5799
M33610.metal.pos.txt.gz	ACNE(GCST90245818)	rs1596834	A	C	A	C	0.1944	-0.0038	0.1181	0.0955	FALSE	FALSE	FALSE	rrQCA2	0.818	0.0165	TRUE	reported	0.0435	7.868e-06	102	TRUE	reported	l0AyxD	2	TRUE	364991	0.16374	19.5801
M33178.metal.pos.txt.gz	ACNE(GCST90245818)	rs10805325	C	G	C	G	-0.0815	0.0051	0.3578	0.3724	FALSE	TRUE	FALSE	HoJi8V	0.6042	0.0099	TRUE	reported	0.0184	9.81e-06	1017	TRUE	reported	BCa5Gq	2	TRUE	364991	0.0189261	19.5805
M15749.metal.pos.txt.gz	ACNE(GCST90245818)	rs2441128	A	T	A	T	0.0239	-0.0024	0.2361	0.2552	FALSE	TRUE	FALSE	MhNOJh	0.8234	0.0109	TRUE	reported	0.0054	8.573e-06	5829	TRUE	reported	BTlu8z	2	TRUE	364991	0.00334932	19.5821
M32762.metal.pos.txt.gz	ACNE(GCST90245818)	rs2862259	A	C	A	C	0.0394	0.0137	0.4547	0.4612	FALSE	FALSE	FALSE	rrQCA2	0.147	0.0095	TRUE	reported	0.0089	9.937e-06	2537	TRUE	reported	l0AyxD	2	TRUE	364991	0.00766567	19.5826
M18392.metal.pos.txt.gz	ACNE(GCST90245818)	rs9349565	A	T	A	T	0.0478	-0.0259	0.088	0.0558	FALSE	TRUE	FALSE	EVwGkr	0.2113	0.0207	TRUE	reported	0.0108	9.44e-06	7322	TRUE	reported	ir79GV	2	TRUE	364991	0.0026682	19.5835
M32578.metal.pos.txt.gz	ACNE(GCST90245818)	rs1043147	A	G	A	G	0.0239	-0.0122	0.8032	0.7859	FALSE	FALSE	FALSE	X3kEBX	0.2855	0.0114	TRUE	reported	0.0054	8.246e-06	7322	TRUE	reported	Tj5sjb	2	TRUE	364991	0.0026682	19.5835
M33652.metal.pos.txt.gz	ACNE(GCST90245818)	rs4915719	A	G	A	G	-0.027	0.0046	0.5398	0.5834	FALSE	FALSE	FALSE	4QVqlv	0.6343	0.0096	TRUE	reported	0.0061	8.194e-06	5328	TRUE	reported	Zff3Nb	2	TRUE	364991	0.00366361	19.5842
M17799.metal.pos.txt.gz	ACNE(GCST90245818)	rs7708256	T	C	T	C	-0.1541	0.0039	0.0274	0.0332	FALSE	FALSE	FALSE	MhNOJh	0.8826	0.0265	TRUE	reported	0.0348	9.602e-06	1739	TRUE	reported	BTlu8z	2	TRUE	364991	0.0111501	19.5861
M32445.metal.pos.txt.gz	ACNE(GCST90245818)	rs214785	T	C	T	C	0.0629	-0.0036	0.8379	0.8406	FALSE	FALSE	FALSE	X3kEBX	0.7917	0.0135	TRUE	reported	0.0142	9.298e-06	1120	TRUE	reported	Tj5sjb	2	TRUE	364991	0.0172173	19.5861
M18281.metal.pos.txt.gz	ACNE(GCST90245818)	rs1484976	T	C	T	C	-0.3427	-0.0344	0.9823	0.9739	FALSE	FALSE	FALSE	0iP4Jm	0.2461	0.0297	TRUE	reported	0.0774	9.532e-06	2433	TRUE	reported	QWFTcS	2	TRUE	364991	0.00799317	19.588
M36097.metal.pos.txt.gz	ACNE(GCST90245818)	rs12886515	A	T	A	T	0.3885	0.0077	0.8922	0.8652	FALSE	TRUE	FALSE	CIxAKM	0.5851	0.0142	TRUE	reported	0.0876	9.191e-06	488	TRUE	reported	U8UYmj	2	TRUE	364991	0.038743	19.588
M32735.metal.pos.txt.gz	ACNE(GCST90245818)	rs16958414	T	G	T	G	0.0332	-0.0026	0.7925	0.8096	FALSE	FALSE	FALSE	xM2yc7	0.8255	0.0119	TRUE	reported	0.0075	9.111e-06	6000	TRUE	reported	Z3KpJI	2	TRUE	364991	0.00325526	19.5888
M35322.metal.pos.txt.gz	ACNE(GCST90245818)	rs11924406	T	C	T	C	-0.0692	-0.0124	0.8796	0.8736	FALSE	FALSE	FALSE	rrQCA2	0.3898	0.0144	TRUE	reported	0.0156	8.67e-06	448	TRUE	reported	l0AyxD	2	TRUE	364991	0.0420743	19.5893
M01638.metal.pos.txt.gz	ACNE(GCST90245818)	rs7036499	T	C	T	C	0.0217	0.0149	0.8519	0.8697	FALSE	FALSE	FALSE	wDfHZC	0.3288	0.0153	TRUE	reported	0.0049	8.857e-06	1735	TRUE	reported	LWviY7	2	TRUE	364991	0.0111775	19.5896
M15677.metal.pos.txt.gz	ACNE(GCST90245818)	rs8048366	A	G	A	G	-0.0363	0.0138	0.4796	0.411	FALSE	FALSE	FALSE	uEsogz	0.1649	0.0099	TRUE	reported	0.0082	9.744e-06	5502	TRUE	reported	P13tRl	2	TRUE	364991	0.00354912	19.5897
M01712.metal.pos.txt.gz	ACNE(GCST90245818)	rs1173842	A	G	A	G	-0.0217	-0.0117	0.567	0.5154	FALSE	FALSE	FALSE	wDfHZC	0.2359	0.0098	TRUE	reported	0.0049	8.343e-06	1753	TRUE	reported	LWviY7	2	TRUE	364991	0.011064	19.5899
M36099.metal.pos.txt.gz	ACNE(GCST90245818)	rs12412942	A	G	A	G	-0.0363	0.02	0.5839	0.6129	FALSE	FALSE	FALSE	MhNOJh	0.03884	0.0097	TRUE	reported	0.0082	8.676e-06	5696	TRUE	reported	BTlu8z	2	TRUE	364991	0.00342866	19.5899
M32754.metal.pos.txt.gz	ACNE(GCST90245818)	rs555851	A	G	A	G	-0.0363	0.0015	0.549	0.5569	FALSE	FALSE	FALSE	wDfHZC	0.8725	0.0094	TRUE	reported	0.0082	9.227e-06	6379	TRUE	reported	LWviY7	2	TRUE	364991	0.00306267	19.5907
M34289.metal.pos.txt.gz	ACNE(GCST90245818)	rs2172831	A	G	A	G	-0.0691	0.0068	0.0644	0.038	FALSE	FALSE	FALSE	xM2yc7	0.7914	0.0255	TRUE	reported	0.0156	9.24e-06	1379	TRUE	reported	Z3KpJI	2	TRUE	364991	0.0140284	19.5919
M21049.metal.pos.txt.gz	ACNE(GCST90245818)	rs6882058	T	C	T	C	-0.0741	-0.0043	0.7724	0.8234	FALSE	FALSE	FALSE	rwFeCT	0.724	0.0123	TRUE	reported	0.0167	9.366e-06	413	TRUE	reported	JeukL4	2	TRUE	364991	0.0455018	19.5927
M34516.metal.pos.txt.gz	ACNE(GCST90245818)	rs1045530	C	G	C	G	0.0969	-0.0146	0.6148	0.5976	FALSE	TRUE	FALSE	rrQCA2	0.128	0.0096	TRUE	reported	0.0218	8.791e-06	241	TRUE	reported	l0AyxD	2	TRUE	364991	0.07577	19.5937
M15753.metal.pos.txt.gz	ACNE(GCST90245818)	rs2102	A	G	A	G	0.0425	0	0.0768	0.065	FALSE	FALSE	FALSE	rwFeCT	0.9987	0.0195	TRUE	reported	0.0096	9.452e-06	7357	TRUE	reported	JeukL4	2	TRUE	364991	0.00265692	19.5937
M32729.metal.pos.txt.gz	ACNE(GCST90245818)	rs2282040	A	G	A	G	0.0381	-0.0035	0.8981	0.8723	FALSE	FALSE	FALSE	7QkGNX	0.8055	0.0141	TRUE	reported	0.0086	9.288e-06	1298	TRUE	reported	suoHTa	2	TRUE	364991	0.0148957	19.5967
M34365.metal.pos.txt.gz	ACNE(GCST90245818)	rs4477518	A	G	A	G	-0.239	-0.021	0.4979	0.453	FALSE	FALSE	FALSE	JGw8CX	0.02595	0.0095	TRUE	reported	0.0509	2.613e-06	18	TRUE	reported	KkV310	2	TRUE	364991	0.550534	19.5978
M33150.metal.pos.txt.gz	ACNE(GCST90245818)	rs2139212	T	C	T	C	0.0372	-0.0155	0.5848	0.6133	FALSE	FALSE	FALSE	BufHoP	0.1121	0.0097	TRUE	reported	0.0084	9.625e-06	2777	TRUE	reported	KH0d8y	2	TRUE	364991	0.00701286	19.5981
M32560.metal.pos.txt.gz	ACNE(GCST90245818)	rs3219080	T	C	T	C	0.2532	0.0428	0.0219	0.0208	FALSE	FALSE	FALSE	0iP4Jm	0.1998	0.0334	TRUE	reported	0.0571	9.188e-06	604	TRUE	reported	QWFTcS	2	TRUE	364991	0.0315286	19.5981
M34221.metal.pos.txt.gz	ACNE(GCST90245818)	rs7148806	A	G	A	G	-0.0474	-0.0122	0.8294	0.8207	FALSE	FALSE	FALSE	9E5uk2	0.329	0.0125	TRUE	reported	0.0107	9.78e-06	1559	TRUE	reported	A7LkWw	2	TRUE	364991	0.0124311	19.5989
M33408.metal.pos.txt.gz	ACNE(GCST90245818)	rs1518434	T	C	T	C	-0.031	-0.0075	0.4027	0.3646	FALSE	FALSE	FALSE	9E5uk2	0.4442	0.0098	TRUE	reported	0.007	8.091e-06	3890	TRUE	reported	A7LkWw	2	TRUE	364991	0.00501642	19.6022
M22138.metal.pos.txt.gz	ACNE(GCST90245818)	rs6534307	T	G	T	G	-0.0248	0.0055	0.8647	0.8823	FALSE	FALSE	FALSE	biamAc	0.7078	0.0147	TRUE	reported	0.0056	8.236e-06	3950	TRUE	reported	zFDXMQ	2	TRUE	364991	0.00494059	19.6023
M34109.metal.pos.txt.gz	ACNE(GCST90245818)	rs2588032	T	G	T	G	-0.5461	0.0142	0.0324	0.0289	FALSE	FALSE	FALSE	2bEVZy	0.6249	0.029	TRUE	reported	0.1229	8.908e-06	282	TRUE	reported	o1w7GA	2	TRUE	364991	0.0654337	19.6042
M38768.metal.pos.txt.gz	ACNE(GCST90245818)	rs1190713	T	G	T	G	0.031	0.013	0.94	0.9397	FALSE	FALSE	FALSE	vsOWBs	0.5304	0.0208	TRUE	reported	0.007	9.486e-06	5183	TRUE	reported	f2noEF	2	TRUE	364991	0.00376969	19.6047
M34456.metal.pos.txt.gz	ACNE(GCST90245818)	rs1372856	A	G	A	G	-0.0124	0.0147	0.3629	0.3783	FALSE	FALSE	FALSE	NRGAPd	0.1439	0.0101	TRUE	reported	0.0028	6.907e-06	5207	TRUE	reported	ueOd2F	2	TRUE	364991	0.00375238	19.6047
M15506.metal.pos.txt.gz	ACNE(GCST90245818)	rs8003323	C	G	C	G	0.031	-0.0126	0.987	0.9869	FALSE	TRUE	FALSE	22UwD2	0.7604	0.0413	TRUE	reported	0.007	9.486e-06	5548	TRUE	reported	baHyTG	2	TRUE	364991	0.00352256	19.6052
M22130.metal.pos.txt.gz	ACNE(GCST90245818)	rs12970549	A	G	A	G	-0.0124	-0.014	0.7921	0.8041	FALSE	FALSE	FALSE	rrQCA2	0.2439	0.012	TRUE	reported	0.0028	8.158e-06	5702	TRUE	reported	l0AyxD	2	TRUE	364991	0.00342775	19.6054
M34912.metal.pos.txt.gz	ACNE(GCST90245818)	rs10902096	T	C	T	C	0.0124	-0.0024	0.1601	0.1689	FALSE	FALSE	FALSE	vsOWBs	0.8529	0.0129	TRUE	reported	0.0028	9.752e-06	5885	TRUE	reported	f2noEF	2	TRUE	364991	0.00332151	19.6056
M32729.metal.pos.txt.gz	ACNE(GCST90245818)	rs2523096	T	C	T	C	-0.0124	-0.0065	0.8553	0.8666	FALSE	FALSE	FALSE	7QkGNX	0.637	0.0138	TRUE	reported	0.0028	8.95e-06	6497	TRUE	reported	suoHTa	2	TRUE	364991	0.00300958	19.6062
M16822.metal.pos.txt.gz	ACNE(GCST90245818)	rs2372342	A	G	A	G	0.0217	0.0034	0.9307	0.9492	FALSE	FALSE	FALSE	jsoX0g	0.8787	0.0224	TRUE	reported	0.0049	9.435e-06	6549	TRUE	reported	2Hjefc	2	TRUE	364991	0.00298575	19.6063
M19368.metal.pos.txt.gz	ACNE(GCST90245818)	rs2467042	T	G	T	G	-0.0186	0.0163	0.8651	0.8878	FALSE	FALSE	FALSE	MqUAwL	0.2719	0.0149	TRUE	reported	0.0042	7.84e-06	6678	TRUE	reported	hgfJiA	2	TRUE	364991	0.00292824	19.6064
M32759.metal.pos.txt.gz	ACNE(GCST90245818)	rs1076160	T	C	T	C	-0.0186	-0.0038	0.4749	0.5073	FALSE	FALSE	FALSE	rrQCA2	0.6965	0.0097	TRUE	reported	0.0042	8.688e-06	6712	TRUE	reported	l0AyxD	2	TRUE	364991	0.00291345	19.6064
M38768.metal.pos.txt.gz	ACNE(GCST90245818)	rs6544157	A	G	A	G	-0.0186	-0.0061	0.9035	0.9338	FALSE	FALSE	FALSE	vsOWBs	0.7499	0.0192	TRUE	reported	0.0042	7.826e-06	6942	TRUE	reported	f2noEF	2	TRUE	364991	0.0028172	19.6066
M12768.metal.pos.txt.gz	ACNE(GCST90245818)	rs4239564	A	G	A	G	-0.0155	-0.0132	0.1652	0.1884	FALSE	FALSE	FALSE	EhjLmf	0.2732	0.0121	TRUE	reported	0.0035	7.621e-06	7034	TRUE	reported	0dekSg	2	TRUE	364991	0.00278045	19.6067
M34123.metal.pos.txt.gz	ACNE(GCST90245818)	rs3782411	T	C	T	C	-0.0124	-0.0146	0.3241	0.3201	FALSE	FALSE	FALSE	biamAc	0.1655	0.0105	TRUE	reported	0.0028	7.53e-06	7049	TRUE	reported	zFDXMQ	2	TRUE	364991	0.00277455	19.6067
M17807.metal.pos.txt.gz	ACNE(GCST90245818)	rs17289436	A	G	A	G	-0.0248	0.0093	0.5235	0.4932	FALSE	FALSE	FALSE	MhNOJh	0.3256	0.0094	TRUE	reported	0.0056	9.626e-06	7226	TRUE	reported	BTlu8z	2	TRUE	364991	0.00270678	19.6068
M33973.metal.pos.txt.gz	ACNE(GCST90245818)	rs807019	T	C	T	C	0.0372	0.0122	0.1495	0.1799	FALSE	FALSE	FALSE	4QVqlv	0.3497	0.013	TRUE	reported	0.0084	9.526e-06	7326	TRUE	reported	Zff3Nb	2	TRUE	364991	0.00266993	19.6069
M33447.metal.pos.txt.gz	ACNE(GCST90245818)	rs868028	C	G	C	G	-0.0155	-0.0095	0.3352	0.3687	FALSE	TRUE	FALSE	wDfHZC	0.3283	0.0097	TRUE	reported	0.0035	8.083e-06	7327	TRUE	reported	LWviY7	2	TRUE	364991	0.00266956	19.6069
M32867.metal.pos.txt.gz	ACNE(GCST90245818)	rs6707419	A	G	A	G	-0.0062	-0.0055	0.3273	0.2717	FALSE	FALSE	FALSE	rrQCA2	0.6067	0.0107	TRUE	reported	0.0014	5.368e-06	7329	TRUE	reported	l0AyxD	2	TRUE	364991	0.00266884	19.6069
M33969.metal.pos.txt.gz	ACNE(GCST90245818)	rs6473533	T	G	T	G	-0.0217	-0.0026	0.807	0.7233	FALSE	FALSE	FALSE	biamAc	0.8102	0.0107	TRUE	reported	0.0049	9.075e-06	7330	TRUE	reported	zFDXMQ	2	TRUE	364991	0.00266847	19.6069
M37203.metal.pos.txt.gz	ACNE(GCST90245818)	rs7321271	C	G	C	G	0.0217	-0.0094	0.2543	0.2359	FALSE	TRUE	FALSE	MqUAwL	0.3923	0.011	TRUE	reported	0.0049	8.962e-06	7333	TRUE	reported	hgfJiA	2	TRUE	364991	0.00266738	19.6069
M31591.metal.pos.txt.gz	ACNE(GCST90245818)	rs10785657	A	G	A	G	-0.0434	-0.0123	0.1202	0.1017	FALSE	FALSE	FALSE	wDfHZC	0.4378	0.0158	TRUE	reported	0.0098	8.958e-06	7338	TRUE	reported	LWviY7	2	TRUE	364991	0.00266557	19.6069
M34244.metal.pos.txt.gz	ACNE(GCST90245818)	rs11183616	A	C	A	C	-0.0155	-0.0097	0.8054	0.7772	FALSE	FALSE	FALSE	wDfHZC	0.3883	0.0113	TRUE	reported	0.0035	9.015e-06	7347	TRUE	reported	LWviY7	2	TRUE	364991	0.00266232	19.6069
M35186.metal.pos.txt.gz	ACNE(GCST90245818)	rs2072583	A	G	A	G	0.0186	0.0056	0.1954	0.2584	FALSE	FALSE	FALSE	4QVqlv	0.6102	0.0111	TRUE	reported	0.0042	8.706e-06	7350	TRUE	reported	Zff3Nb	2	TRUE	364991	0.00266123	19.6069
M17805.metal.pos.txt.gz	ACNE(GCST90245818)	rs1709851	A	C	A	C	-0.0155	0.0169	0.6588	0.6715	FALSE	FALSE	FALSE	2zjTYp	0.09035	0.01	TRUE	reported	0.0035	7.62e-06	7353	TRUE	reported	fFkUG9	2	TRUE	364991	0.00266015	19.6069
M12035.metal.pos.txt.gz	ACNE(GCST90245818)	rs11734565	T	C	T	C	0.0248	-0.0069	0.0402	0.0744	FALSE	FALSE	FALSE	9E5uk2	0.7015	0.0179	TRUE	reported	0.0056	9.288e-06	7356	TRUE	reported	A7LkWw	2	TRUE	364991	0.00265907	19.6069
M03141.metal.pos.txt.gz	ACNE(GCST90245818)	rs6908726	C	G	C	G	0.0155	0.0989	0.9098	0.9165	FALSE	TRUE	FALSE	Em901J	5.551e-07	0.0198	TRUE	reported	0.0035	7.173e-06	7357	TRUE	reported	rYKnET	2	FALSE	364991	0.00265871	19.6069
M15753.metal.pos.txt.gz	ACNE(GCST90245818)	rs554900	A	G	A	G	0.062	-0.0083	0.0339	0.0154	FALSE	FALSE	FALSE	rwFeCT	0.8388	0.0407	TRUE	reported	0.014	9.284e-06	7357	TRUE	reported	JeukL4	2	TRUE	364991	0.00265871	19.6069
M32497.metal.pos.txt.gz	ACNE(GCST90245818)	rs11704875	T	C	T	C	-0.0186	0.0071	0.1373	0.111	FALSE	FALSE	FALSE	mAGXF1	0.6327	0.0149	TRUE	reported	0.0042	8.547e-06	7358	TRUE	reported	P6W7hk	2	TRUE	364991	0.00265835	19.6069
M35320.metal.pos.txt.gz	ACNE(GCST90245818)	rs769805	T	C	T	C	0.0248	-0.0018	0.1812	0.2344	FALSE	FALSE	FALSE	EhjLmf	0.8704	0.0111	TRUE	reported	0.0056	8.786e-06	7359	TRUE	reported	0dekSg	2	TRUE	364991	0.00265799	19.6069
M21044.metal.pos.txt.gz	ACNE(GCST90245818)	rs304729	A	G	A	G	0.0155	0.0055	0.1958	0.1983	FALSE	FALSE	FALSE	77lxle	0.6475	0.012	TRUE	reported	0.0035	9.176e-06	7366	TRUE	reported	ROdtaS	2	TRUE	364991	0.00265547	19.6069
M32635.metal.pos.txt.gz	ACNE(GCST90245818)	rs10876239	T	G	T	G	0.0155	0.0074	0.3759	0.3607	FALSE	FALSE	FALSE	z5zWTD	0.4652	0.0102	TRUE	reported	0.0035	9.306e-06	7369	TRUE	reported	Q1dq9T	2	TRUE	364991	0.00265439	19.6069
M35626.metal.pos.txt.gz	ACNE(GCST90245818)	rs249619	T	C	T	C	-0.0319	-0.0023	0.5624	0.5734	FALSE	FALSE	FALSE	wDfHZC	0.8082	0.0095	TRUE	reported	0.0072	8.87e-06	1766	TRUE	reported	LWviY7	2	TRUE	364991	0.0109932	19.6076
M01645.metal.pos.txt.gz	ACNE(GCST90245818)	rs2140495	T	C	T	C	0.0638	0.0024	0.0158	0.0297	FALSE	FALSE	FALSE	W6iBnA	0.9347	0.0291	TRUE	reported	0.0144	9.505e-06	1767	TRUE	reported	JHxQcB	2	TRUE	364991	0.0109871	19.6076
M21151.metal.pos.txt.gz	ACNE(GCST90245818)	rs12903092	A	T	A	T	0.1524	-0.0171	0.0282	0.0488	FALSE	TRUE	FALSE	0iP4Jm	0.4338	0.0219	TRUE	reported	0.0344	9.587e-06	2339	TRUE	reported	QWFTcS	2	TRUE	364991	0.00832135	19.6102
M32754.metal.pos.txt.gz	ACNE(GCST90245818)	rs13073145	C	G	C	G	-0.097	-0.0012	0.0616	0.0762	FALSE	TRUE	FALSE	wDfHZC	0.9437	0.0177	TRUE	reported	0.0219	9.479e-06	6379	TRUE	reported	LWviY7	2	TRUE	364991	0.00306598	19.6119
M34359.metal.pos.txt.gz	ACNE(GCST90245818)	rs6925949	A	G	A	G	-0.0226	0.0091	0.1696	0.1224	FALSE	FALSE	FALSE	wDfHZC	0.5312	0.0145	TRUE	reported	0.0051	8.714e-06	1576	TRUE	reported	LWviY7	2	TRUE	364991	0.0123067	19.6121
M34344.metal.pos.txt.gz	ACNE(GCST90245818)	rs9870766	A	G	A	G	0.1228	-0.0074	0.1247	0.1801	FALSE	FALSE	FALSE	9E5uk2	0.5549	0.0125	TRUE	reported	0.0277	9.137e-06	955	TRUE	reported	A7LkWw	2	TRUE	364991	0.0201645	19.6122
M33883.metal.pos.txt.gz	ACNE(GCST90245818)	rs12429941	A	G	A	G	-0.1462	-0.0549	0.029	0.0257	FALSE	FALSE	FALSE	jsoX0g	0.07412	0.0307	TRUE	reported	0.033	9.293e-06	2725	TRUE	reported	2Hjefc	2	TRUE	364991	0.00715127	19.6132
M36103.metal.pos.txt.gz	ACNE(GCST90245818)	rs12579447	A	T	A	T	0.0536	-0.0166	0.0531	0.0698	FALSE	TRUE	FALSE	vsOWBs	0.3697	0.0185	TRUE	reported	0.0121	9.585e-06	7311	TRUE	reported	f2noEF	2	TRUE	364991	0.00267681	19.6173
M33150.metal.pos.txt.gz	ACNE(GCST90245818)	rs2964195	C	G	C	G	-0.0833	0.0143	0.0511	0.0633	FALSE	TRUE	FALSE	BufHoP	0.4646	0.0196	TRUE	reported	0.0188	9.029e-06	2777	TRUE	reported	KH0d8y	2	TRUE	364991	0.00702003	19.6183
M01365.metal.pos.txt.gz	ACNE(GCST90245818)	rs670365	A	G	A	G	0.039	-0.0077	0.0903	0.1471	FALSE	FALSE	FALSE	9E5uk2	0.5632	0.0132	TRUE	reported	0.0088	9.48e-06	1768	TRUE	reported	A7LkWw	2	TRUE	364991	0.0109871	19.6188
M33178.metal.pos.txt.gz	ACNE(GCST90245818)	rs17167552	T	C	T	C	0.1704	0.0236	0.9545	0.9822	FALSE	FALSE	FALSE	HoJi8V	0.5142	0.0361	TRUE	reported	0.0369	3.807e-06	25	TRUE	reported	BCa5Gq	2	TRUE	364991	0.460333	19.6189
M31555.metal.pos.txt.gz	ACNE(GCST90245818)	rs7531679	T	G	T	G	0.0492	0.0109	0.897	0.8998	FALSE	FALSE	FALSE	rrQCA2	0.4899	0.0158	TRUE	reported	0.0111	8.961e-06	1713	TRUE	reported	l0AyxD	2	TRUE	364991	0.011339	19.6235
M33883.metal.pos.txt.gz	ACNE(GCST90245818)	rs10869731	T	C	T	C	-0.0647	-0.0055	0.7861	0.7439	FALSE	FALSE	FALSE	jsoX0g	0.6157	0.0109	TRUE	reported	0.0146	9.011e-06	2725	TRUE	reported	2Hjefc	2	TRUE	364991	0.00715513	19.6238
M33885.metal.pos.txt.gz	ACNE(GCST90245818)	rs1122407	A	G	A	G	-0.0802	0.0416	0.9521	0.9652	FALSE	FALSE	FALSE	rrQCA2	0.1041	0.0256	TRUE	reported	0.0181	9.724e-06	4999	TRUE	reported	l0AyxD	2	TRUE	364991	0.00391207	19.6254
M33901.metal.pos.txt.gz	ACNE(GCST90245818)	rs17057341	A	G	A	G	0.0771	-0.0004	0.0187	0.0238	FALSE	FALSE	FALSE	JWYTTL	0.9885	0.0307	TRUE	reported	0.0174	9.615e-06	4533	TRUE	reported	wZTn6E	2	TRUE	364991	0.00431268	19.6254
M34516.metal.pos.txt.gz	ACNE(GCST90245818)	rs1504269	A	T	A	T	-0.4943	-0.0404	0.9766	0.9844	FALSE	TRUE	FALSE	rrQCA2	0.31	0.0398	TRUE	reported	0.1107	7.957e-06	128	TRUE	reported	l0AyxD	2	TRUE	364991	0.134774	19.6267
M33884.metal.pos.txt.gz	ACNE(GCST90245818)	rs7621575	A	C	A	C	-0.0257	-0.0301	0.1276	0.0982	FALSE	FALSE	FALSE	2bEVZy	0.06277	0.0162	TRUE	reported	0.0058	7.757e-06	7334	TRUE	reported	o1w7GA	2	TRUE	364991	0.00266998	19.6287
M36756.metal.pos.txt.gz	ACNE(GCST90245818)	rs10794603	A	G	A	G	-0.0195	0.0005	0.4222	0.4722	FALSE	FALSE	FALSE	EhjLmf	0.9551	0.0096	TRUE	reported	0.0044	8.141e-06	3248	TRUE	reported	0dekSg	2	TRUE	364991	0.00601076	19.6289
M34106.metal.pos.txt.gz	ACNE(GCST90245818)	rs2228069	A	G	A	G	-0.0226	0.025	0.6086	0.5986	FALSE	FALSE	FALSE	EVwGkr	0.009057	0.0096	TRUE	reported	0.0051	8.741e-06	4961	TRUE	reported	ir79GV	2	FALSE	364991	0.00394268	19.6291
M32787.metal.pos.txt.gz	ACNE(GCST90245818)	rs6437043	T	C	T	C	0.0483	-0.0165	0.9712	0.927	FALSE	FALSE	FALSE	iizjr8	0.3713	0.0185	TRUE	reported	0.0109	8.625e-06	6857	TRUE	reported	IlEgl8	2	TRUE	364991	0.00285539	19.6297
M33423.metal.pos.txt.gz	ACNE(GCST90245818)	rs4468280	A	G	A	G	0.1441	0.0002	0.6096	0.5893	FALSE	FALSE	FALSE	W6iBnA	0.9842	0.0098	TRUE	reported	0.0325	9.413e-06	1391	TRUE	reported	JHxQcB	2	TRUE	364991	0.013936	19.6307
M36589.metal.pos.txt.gz	ACNE(GCST90245818)	rs12412323	T	C	T	C	-0.117	-0.0361	0.9827	0.9648	FALSE	FALSE	FALSE	wDfHZC	0.1735	0.0266	TRUE	reported	0.0264	9.632e-06	3977	TRUE	reported	LWviY7	2	TRUE	364991	0.00491438	19.6311
M00599.metal.pos.txt.gz	ACNE(GCST90245818)	rs10237319	T	C	T	C	0.0226	-0.0166	0.1467	0.1703	FALSE	FALSE	FALSE	jsoX0g	0.1831	0.0125	TRUE	reported	0.0051	9.785e-06	7237	TRUE	reported	2Hjefc	2	TRUE	364991	0.00270608	19.6316
M01670.metal.pos.txt.gz	ACNE(GCST90245818)	rs9646626	T	C	T	C	-0.0226	0.0115	0.948	0.9478	FALSE	FALSE	FALSE	KpXNPG	0.5906	0.0215	TRUE	reported	0.0051	7.979e-06	7348	TRUE	reported	d6QG7O	2	TRUE	364991	0.00266531	19.6317
M20699.metal.pos.txt.gz	ACNE(GCST90245818)	rs2295357	T	G	T	G	0.0266	0.0065	0.1554	0.1528	FALSE	FALSE	FALSE	7QkGNX	0.6228	0.0132	TRUE	reported	0.006	9.215e-06	1748	TRUE	reported	suoHTa	2	TRUE	364991	0.0111189	19.632
M33864.metal.pos.txt.gz	ACNE(GCST90245818)	rs2789615	A	G	A	G	-0.047	-0.0491	0.1728	0.1753	FALSE	FALSE	FALSE	E6UZyd	9.703e-05	0.0126	TRUE	reported	0.0106	8.919e-06	1428	TRUE	reported	tlOyt7	2	FALSE	364991	0.0135806	19.6325
M34109.metal.pos.txt.gz	ACNE(GCST90245818)	rs7967284	A	G	A	G	-0.1045	0.0128	0.4004	0.4528	FALSE	FALSE	FALSE	2bEVZy	0.1751	0.0095	TRUE	reported	0.0235	9.021e-06	282	TRUE	reported	o1w7GA	2	TRUE	364991	0.0655262	19.6339
M27513.metal.pos.txt.gz	ACNE(GCST90245818)	rs12591854	A	G	A	G	0.1135	0.0387	0.02	0.0245	FALSE	FALSE	FALSE	0iP4Jm	0.2098	0.0309	TRUE	reported	0.0256	8.888e-06	1738	TRUE	reported	QWFTcS	2	TRUE	364991	0.0111835	19.6341
M16823.metal.pos.txt.gz	ACNE(GCST90245818)	rs11111705	A	G	A	G	-0.0492	0.0099	0.6141	0.5748	FALSE	FALSE	FALSE	biamAc	0.296	0.0095	TRUE	reported	0.0111	8.902e-06	3393	TRUE	reported	zFDXMQ	2	TRUE	364991	0.00575696	19.6349
M27710.metal.pos.txt.gz	ACNE(GCST90245818)	rs2997201	A	G	A	G	-0.0195	0.0007	0.614	0.5764	FALSE	FALSE	FALSE	KpXNPG	0.9371	0.0095	TRUE	reported	0.0044	7.415e-06	6715	TRUE	reported	d6QG7O	2	TRUE	364991	0.00291642	19.6352
M27278.metal.pos.txt.gz	ACNE(GCST90245818)	rs4739066	A	G	A	G	-0.0195	-0.0037	0.9318	0.9254	FALSE	FALSE	FALSE	EhjLmf	0.8339	0.0179	TRUE	reported	0.0044	9.508e-06	7347	TRUE	reported	0dekSg	2	TRUE	364991	0.00266621	19.6357
M35126.metal.pos.txt.gz	ACNE(GCST90245818)	rs2073123	T	C	T	C	0.0195	0.0137	0.5214	0.4976	FALSE	FALSE	FALSE	wDfHZC	0.1611	0.0098	TRUE	reported	0.0044	9.62e-06	7364	TRUE	reported	LWviY7	2	TRUE	364991	0.00266007	19.6357
M35114.metal.pos.txt.gz	ACNE(GCST90245818)	rs3949795	A	G	A	G	-0.0235	0.0077	0.383	0.3891	FALSE	FALSE	FALSE	K30kxt	0.449	0.0101	TRUE	reported	0.0053	8.078e-06	1657	TRUE	reported	5Sgsl9	2	TRUE	364991	0.0117257	19.6363
M32802.metal.pos.txt.gz	ACNE(GCST90245818)	rs1952618	C	G	C	G	0.1144	-0.0393	0.0297	0.0206	FALSE	TRUE	FALSE	wDfHZC	0.2896	0.0371	TRUE	reported	0.0258	9.554e-06	1600	TRUE	reported	LWviY7	2	TRUE	364991	0.0121392	19.6367
M35255.metal.pos.txt.gz	ACNE(GCST90245818)	rs1431465	A	G	A	G	0.0235	-0.0044	0.4602	0.4979	FALSE	FALSE	FALSE	wDfHZC	0.6406	0.0094	TRUE	reported	0.0053	9.405e-06	1767	TRUE	reported	LWviY7	2	TRUE	364991	0.0110038	19.6378
M34245.metal.pos.txt.gz	ACNE(GCST90245818)	rs16852455	T	G	T	G	-0.0164	-0.0073	0.4794	0.4876	FALSE	FALSE	FALSE	Em901J	0.437	0.0094	TRUE	reported	0.0037	8.816e-06	4908	TRUE	reported	rYKnET	2	TRUE	364991	0.00398699	19.6385
M33194.metal.pos.txt.gz	ACNE(GCST90245818)	rs12607750	C	G	C	G	-0.0492	0.0152	0.297	0.3423	FALSE	TRUE	FALSE	rrQCA2	0.125	0.0099	TRUE	reported	0.0111	9.743e-06	5064	TRUE	reported	l0AyxD	2	TRUE	364991	0.00386464	19.6387
M18335.metal.pos.txt.gz	ACNE(GCST90245818)	rs521504	T	C	T	C	0.1015	-0.0148	0.0327	0.0521	FALSE	FALSE	FALSE	MhNOJh	0.4914	0.0215	TRUE	reported	0.0229	9.538e-06	5899	TRUE	reported	BTlu8z	2	TRUE	364991	0.00331924	19.6388
M36009.metal.pos.txt.gz	ACNE(GCST90245818)	rs2467285	T	C	T	C	0.0266	0.001	0.6632	0.6173	FALSE	FALSE	FALSE	bPhIYK	0.9205	0.0097	TRUE	reported	0.006	9.537e-06	2651	TRUE	reported	35D75A	2	TRUE	364991	0.00735941	19.6396
M33203.metal.pos.txt.gz	ACNE(GCST90245818)	rs992907	T	C	T	C	0.0563	-0.0006	0.5555	0.4723	FALSE	FALSE	FALSE	BufHoP	0.9508	0.0095	TRUE	reported	0.0127	9.535e-06	3221	TRUE	reported	KH0d8y	2	TRUE	364991	0.00606425	19.6399
M35854.metal.pos.txt.gz	ACNE(GCST90245818)	rs4880258	A	G	A	G	0.0164	-0.001	0.5404	0.5453	FALSE	FALSE	FALSE	uoPhMZ	0.916	0.0096	TRUE	reported	0.0037	8.103e-06	6960	TRUE	reported	RtN9Fv	2	TRUE	364991	0.00281482	19.6408
M21047.metal.pos.txt.gz	ACNE(GCST90245818)	rs7814548	T	G	T	G	0.0164	0.0368	0.0725	0.0956	FALSE	FALSE	FALSE	9E5uk2	0.02127	0.016	TRUE	reported	0.0037	8.813e-06	7203	TRUE	reported	A7LkWw	2	TRUE	364991	0.00272012	19.641
M37190.metal.pos.txt.gz	ACNE(GCST90245818)	rs10836291	T	C	T	C	0.0461	-0.0375	0.9	0.8693	FALSE	FALSE	FALSE	0iP4Jm	0.007105	0.0139	TRUE	reported	0.0104	9.835e-06	6934	TRUE	reported	QWFTcS	2	TRUE	364991	0.00282568	19.6431
M33892.metal.pos.txt.gz	ACNE(GCST90245818)	rs12356268	A	G	A	G	-0.0297	-0.005	0.9452	0.9529	FALSE	FALSE	FALSE	wDfHZC	0.8226	0.0222	TRUE	reported	0.0067	8.31e-06	6004	TRUE	reported	LWviY7	2	TRUE	364991	0.00326215	19.6435
M33190.metal.pos.txt.gz	ACNE(GCST90245818)	rs12104569	T	C	T	C	0.2036	-0.009	0.0335	0.0871	FALSE	FALSE	FALSE	KpXNPG	0.5919	0.0167	TRUE	reported	0.0459	9.247e-06	1229	TRUE	reported	d6QG7O	2	TRUE	364991	0.0157573	19.6437
M36131.metal.pos.txt.gz	ACNE(GCST90245818)	rs12599099	T	C	T	C	0.0581	0.0075	0.0768	0.0834	FALSE	FALSE	FALSE	wDfHZC	0.6681	0.0175	TRUE	reported	0.0131	9.316e-06	1489	TRUE	reported	LWviY7	2	TRUE	364991	0.0130381	19.6438
M33408.metal.pos.txt.gz	ACNE(GCST90245818)	rs16845462	T	C	T	C	-0.0798	0.0263	0.9572	0.9583	FALSE	FALSE	FALSE	9E5uk2	0.2644	0.0235	TRUE	reported	0.018	9.287e-06	3890	TRUE	reported	A7LkWw	2	TRUE	364991	0.00502716	19.6443
M32761.metal.pos.txt.gz	ACNE(GCST90245818)	rs7974646	A	G	A	G	-0.0297	-0.023	0.0866	0.1257	FALSE	FALSE	FALSE	biamAc	0.1179	0.0147	TRUE	reported	0.0067	8.693e-06	7313	TRUE	reported	zFDXMQ	2	TRUE	364991	0.0026798	19.6447
M32492.metal.pos.txt.gz	ACNE(GCST90245818)	rs10030679	C	G	C	G	0.0408	-0.0117	0.0419	0.0316	FALSE	TRUE	FALSE	HoJi8V	0.6635	0.0268	TRUE	reported	0.0092	8.288e-06	1767	TRUE	reported	BCa5Gq	2	TRUE	364991	0.0110078	19.645
M34336.metal.pos.txt.gz	ACNE(GCST90245818)	rs12456708	T	G	T	G	-0.0133	-0.0035	0.2598	0.2786	FALSE	FALSE	FALSE	rrQCA2	0.7439	0.0107	TRUE	reported	0.003	6.928e-06	5081	TRUE	reported	l0AyxD	2	TRUE	364991	0.00385332	19.6467
M33801.metal.pos.txt.gz	ACNE(GCST90245818)	rs9308699	T	C	T	C	-0.0501	-0.0018	0.0742	0.0749	FALSE	FALSE	FALSE	rwFeCT	0.9182	0.0178	TRUE	reported	0.0113	9.622e-06	3845	TRUE	reported	JeukL4	2	TRUE	364991	0.00508637	19.6468
M03127.metal.pos.txt.gz	ACNE(GCST90245818)	rs3793568	A	T	A	T	-0.0133	-0.0007	0.2657	0.284	FALSE	TRUE	FALSE	HoJi8V	0.9502	0.0105	TRUE	reported	0.003	8.887e-06	6941	TRUE	reported	BCa5Gq	2	TRUE	364991	0.00282365	19.6488
M33957.metal.pos.txt.gz	ACNE(GCST90245818)	rs12100883	T	C	T	C	-0.0266	0.0127	0.1216	0.1	FALSE	FALSE	FALSE	7QkGNX	0.4164	0.0157	TRUE	reported	0.006	9.11e-06	6998	TRUE	reported	suoHTa	2	TRUE	364991	0.00280071	19.6488
M33969.metal.pos.txt.gz	ACNE(GCST90245818)	rs3750045	T	C	T	C	0.0266	-0.015	0.9018	0.9189	FALSE	FALSE	FALSE	biamAc	0.3819	0.0171	TRUE	reported	0.006	9.075e-06	7330	TRUE	reported	zFDXMQ	2	TRUE	364991	0.0026742	19.6491
M32338.metal.pos.txt.gz	ACNE(GCST90245818)	rs2474711	C	G	C	G	-0.0133	-0.0054	0.7239	0.6511	FALSE	TRUE	FALSE	cZ7Yn1	0.5888	0.01	TRUE	reported	0.003	9.353e-06	7356	TRUE	reported	j6J89R	2	TRUE	364991	0.00266477	19.6491
M00553.metal.pos.txt.gz	ACNE(GCST90245818)	rs2075317	T	C	T	C	0.0732	-0.0077	0.5417	0.587	FALSE	FALSE	FALSE	EhjLmf	0.4249	0.0097	TRUE	reported	0.0165	9.187e-06	1233	TRUE	reported	0dekSg	2	TRUE	364991	0.0157114	19.6494
M33864.metal.pos.txt.gz	ACNE(GCST90245818)	rs4781436	A	G	A	G	0.2121	0.0089	0.0141	0.0237	FALSE	FALSE	FALSE	E6UZyd	0.7818	0.0321	TRUE	reported	0.0478	9.233e-06	1069	TRUE	reported	tlOyt7	2	TRUE	364991	0.0180851	19.6522
M33637.metal.pos.txt.gz	ACNE(GCST90245818)	rs8096862	T	C	T	C	-0.0528	-0.0151	0.2292	0.1931	FALSE	FALSE	FALSE	wDfHZC	0.2133	0.0121	TRUE	reported	0.0119	9.846e-06	1155	TRUE	reported	LWviY7	2	TRUE	364991	0.0167591	19.6527
M22189.metal.pos.txt.gz	ACNE(GCST90245818)	rs2347322	A	G	A	G	0.059	-0.0193	0.9369	0.9108	FALSE	FALSE	FALSE	WGsiZX	0.2415	0.0165	TRUE	reported	0.0133	8.884e-06	1753	TRUE	reported	BW6bk7	2	TRUE	364991	0.0111012	19.6564
M31536.metal.pos.txt.gz	ACNE(GCST90245818)	rs10822916	A	C	A	C	-0.0884	0.0107	0.8247	0.7975	FALSE	FALSE	FALSE	CIxAKM	0.3695	0.0119	TRUE	reported	0.0199	8.783e-06	522	TRUE	reported	U8UYmj	2	TRUE	364991	0.0364261	19.6576
M32346.metal.pos.txt.gz	ACNE(GCST90245818)	rs10757367	T	C	T	C	0.0874	0.0073	0.8313	0.8429	FALSE	FALSE	FALSE	R4kgGu	0.571	0.0129	TRUE	reported	0.0197	8.891e-06	1565	TRUE	reported	ZWYkl1	2	TRUE	364991	0.0124208	19.6578
M01605.metal.pos.txt.gz	ACNE(GCST90245818)	rs3760877	T	C	T	C	0.0577	0.0072	0.4762	0.5002	FALSE	FALSE	FALSE	jsoX0g	0.4906	0.0105	TRUE	reported	0.013	9.553e-06	955	TRUE	reported	2Hjefc	2	TRUE	364991	0.0202113	19.6587
M32651.metal.pos.txt.gz	ACNE(GCST90245818)	rs4870458	A	G	A	G	-0.0204	0.0154	0.9115	0.9189	FALSE	FALSE	FALSE	JhF9NT	0.375	0.0174	TRUE	reported	0.0046	8.31e-06	5211	TRUE	reported	If6nSf	2	TRUE	364991	0.00376	19.6597
M33194.metal.pos.txt.gz	ACNE(GCST90245818)	rs6569557	T	C	T	C	-0.0843	0.0032	0.5446	0.5706	FALSE	FALSE	FALSE	rrQCA2	0.7448	0.0097	TRUE	reported	0.019	9.383e-06	1586	TRUE	reported	l0AyxD	2	TRUE	364991	0.0122599	19.6607
M32560.metal.pos.txt.gz	ACNE(GCST90245818)	rs4308236	A	G	A	G	0.0417	-0.0125	0.2636	0.2857	FALSE	FALSE	FALSE	0iP4Jm	0.2511	0.0109	TRUE	reported	0.0094	9.03e-06	2091	TRUE	reported	QWFTcS	2	TRUE	364991	0.00932382	19.6608
M33666.metal.pos.txt.gz	ACNE(GCST90245818)	rs11725128	A	C	A	C	-0.0306	-0.0009	0.0325	0.0422	FALSE	FALSE	FALSE	EhjLmf	0.9709	0.0235	TRUE	reported	0.0069	9.22e-06	6279	TRUE	reported	0dekSg	2	TRUE	364991	0.00312245	19.661
M32847.metal.pos.txt.gz	ACNE(GCST90245818)	rs12457980	A	G	A	G	-0.0204	-0.0024	0.6961	0.6407	FALSE	FALSE	FALSE	0iP4Jm	0.8109	0.0099	TRUE	reported	0.0046	9.719e-06	6967	TRUE	reported	QWFTcS	2	TRUE	364991	0.00281498	19.6617
M01638.metal.pos.txt.gz	ACNE(GCST90245818)	rs10922038	T	C	T	C	0.0102	0.0078	0.4354	0.4434	FALSE	FALSE	FALSE	wDfHZC	0.408	0.0094	TRUE	reported	0.0023	7.569e-06	7104	TRUE	reported	LWviY7	2	TRUE	364991	0.00276084	19.6618
M32315.metal.pos.txt.gz	ACNE(GCST90245818)	rs6431176	T	C	T	C	-0.0102	-0.0072	0.36	0.3734	FALSE	FALSE	FALSE	PMHb2Y	0.4547	0.0097	TRUE	reported	0.0023	8.326e-06	7349	TRUE	reported	1vECKl	2	TRUE	364991	0.00266904	19.6619
M32672.metal.pos.txt.gz	ACNE(GCST90245818)	rs252984	T	C	T	C	-0.0204	0.0165	0.1853	0.1654	FALSE	FALSE	FALSE	7QkGNX	0.1966	0.0128	TRUE	reported	0.0046	7.638e-06	7354	TRUE	reported	suoHTa	2	TRUE	364991	0.00266723	19.6619
M15140.metal.pos.txt.gz	ACNE(GCST90245818)	rs6946693	T	G	T	G	0.0102	-0.0207	0.7069	0.7111	FALSE	FALSE	FALSE	jsoX0g	0.04883	0.0105	TRUE	reported	0.0023	9.181e-06	7368	TRUE	reported	2Hjefc	2	TRUE	364991	0.00266218	19.662
M01573.metal.pos.txt.gz	ACNE(GCST90245818)	rs7137298	C	G	C	G	-0.0457	-0.0069	0.176	0.1899	FALSE	TRUE	FALSE	9E5uk2	0.5696	0.0121	TRUE	reported	0.0103	8.822e-06	1646	TRUE	reported	A7LkWw	2	TRUE	364991	0.0118186	19.6621
M34344.metal.pos.txt.gz	ACNE(GCST90245818)	rs595526	A	G	A	G	0.0799	0.0058	0.5806	0.5548	FALSE	FALSE	FALSE	9E5uk2	0.5425	0.0095	TRUE	reported	0.018	9.387e-06	955	TRUE	reported	A7LkWw	2	TRUE	364991	0.0202151	19.6625
M32769.metal.pos.txt.gz	ACNE(GCST90245818)	rs1562716	T	G	T	G	0.0457	0.0074	0.4098	0.3275	FALSE	FALSE	FALSE	9E5uk2	0.4664	0.0102	TRUE	reported	0.0103	8.856e-06	1701	TRUE	reported	A7LkWw	2	TRUE	364991	0.0114408	19.6629
M32691.metal.pos.txt.gz	ACNE(GCST90245818)	rs7477283	A	T	A	T	-0.0417	-0.0031	0.8712	0.8661	FALSE	TRUE	FALSE	9E5uk2	0.8244	0.0138	TRUE	reported	0.0094	8.8e-06	2575	TRUE	reported	A7LkWw	2	TRUE	364991	0.0075846	19.6643
M32564.metal.pos.txt.gz	ACNE(GCST90245818)	rs1900804	T	C	T	C	0.0377	-0.0037	0.2616	0.2912	FALSE	FALSE	FALSE	rrQCA2	0.7185	0.0104	TRUE	reported	0.0085	8.074e-06	6970	TRUE	reported	l0AyxD	2	TRUE	364991	0.00281441	19.6662
M12017.metal.pos.txt.gz	ACNE(GCST90245818)	rs11192702	A	G	A	G	-0.0275	0.0321	0.0456	0.0424	FALSE	FALSE	FALSE	NRGAPd	0.169	0.0233	TRUE	reported	0.0062	7.881e-06	5656	TRUE	reported	ueOd2F	2	TRUE	364991	0.00346629	19.6666
M01303.metal.pos.txt.gz	ACNE(GCST90245818)	rs9471841	T	C	T	C	-0.0275	-0.0091	0.0526	0.0897	FALSE	FALSE	FALSE	x8BRn2	0.5976	0.0173	TRUE	reported	0.0062	9.844e-06	6946	TRUE	reported	8PfeNy	2	TRUE	364991	0.00282435	19.6679
M32786.metal.pos.txt.gz	ACNE(GCST90245818)	rs3736083	T	C	T	C	0.0275	-0.0017	0.5551	0.5852	FALSE	FALSE	FALSE	BufHoP	0.8567	0.0096	TRUE	reported	0.0062	8.922e-06	7330	TRUE	reported	KH0d8y	2	TRUE	364991	0.00267679	19.6681
M25459.metal.pos.txt.gz	ACNE(GCST90245818)	rs17109682	C	G	C	G	-0.0275	-0.0197	0.9619	0.9592	FALSE	TRUE	FALSE	X3kEBX	0.4178	0.0243	TRUE	reported	0.0062	9.48e-06	7340	TRUE	reported	Tj5sjb	2	TRUE	364991	0.00267315	19.6682
M27447.metal.pos.txt.gz	ACNE(GCST90245818)	rs11960972	A	G	A	G	0.0781	0.0033	0.9502	0.9558	FALSE	FALSE	FALSE	biamAc	0.8867	0.0229	TRUE	reported	0.0176	8.977e-06	1758	TRUE	reported	zFDXMQ	2	TRUE	364991	0.011077	19.669
M37112.metal.pos.txt.gz	ACNE(GCST90245818)	rs1294383	A	G	A	G	-0.0843	0.0062	0.116	0.0944	FALSE	FALSE	FALSE	9E5uk2	0.6982	0.0161	TRUE	reported	0.019	9.468e-06	2560	TRUE	reported	A7LkWw	2	TRUE	364991	0.007631	19.6702
M33957.metal.pos.txt.gz	ACNE(GCST90245818)	rs10019315	T	C	T	C	0.0173	0.0071	0.4852	0.5413	FALSE	FALSE	FALSE	7QkGNX	0.4506	0.0094	TRUE	reported	0.0039	7.26e-06	6998	TRUE	reported	suoHTa	2	TRUE	364991	0.00280395	19.6716
M33510.metal.pos.txt.gz	ACNE(GCST90245818)	rs13021657	T	C	T	C	-0.0519	0.0038	0.0179	0.026	FALSE	FALSE	FALSE	EhjLmf	0.9028	0.031	TRUE	reported	0.0117	9.427e-06	7269	TRUE	reported	0dekSg	2	TRUE	364991	0.00269969	19.6718
M33587.metal.pos.txt.gz	ACNE(GCST90245818)	rs7260113	T	C	T	C	-0.0173	-0.0055	0.4442	0.4643	FALSE	FALSE	FALSE	wDfHZC	0.5713	0.0097	TRUE	reported	0.0039	9.494e-06	7352	TRUE	reported	LWviY7	2	TRUE	364991	0.0026693	19.6718
M35320.metal.pos.txt.gz	ACNE(GCST90245818)	rs645013	T	C	T	C	0.0173	0.0003	0.3471	0.2943	FALSE	FALSE	FALSE	EhjLmf	0.979	0.0105	TRUE	reported	0.0039	7.687e-06	7359	TRUE	reported	0dekSg	2	TRUE	364991	0.00266676	19.6718
M33178.metal.pos.txt.gz	ACNE(GCST90245818)	rs2121016	A	T	A	T	0.3408	0.0086	0.9772	0.9677	FALSE	TRUE	FALSE	HoJi8V	0.7504	0.0271	TRUE	reported	0.0737	3.726e-06	25	TRUE	reported	BCa5Gq	2	TRUE	364991	0.461007	19.6722
M01558.metal.pos.txt.gz	ACNE(GCST90245818)	rs2055056	T	C	T	C	-0.0244	0.0006	0.968	0.9691	FALSE	FALSE	FALSE	9E5uk2	0.9816	0.0272	TRUE	reported	0.0055	8.566e-06	6523	TRUE	reported	A7LkWw	2	TRUE	364991	0.00300814	19.6753
M33384.metal.pos.txt.gz	ACNE(GCST90245818)	rs2250756	A	G	A	G	-0.0946	-0.0046	0.5542	0.543	FALSE	FALSE	FALSE	JhF9NT	0.6278	0.0096	TRUE	reported	0.0213	9.092e-06	803	TRUE	reported	If6nSf	2	TRUE	364991	0.0239755	19.6761
M33178.metal.pos.txt.gz	ACNE(GCST90245818)	rs1891251	A	G	A	G	0.3376	0.0473	0.9757	0.9812	FALSE	FALSE	FALSE	HoJi8V	0.1799	0.0353	TRUE	reported	0.073	3.762e-06	25	TRUE	reported	BCa5Gq	2	TRUE	364991	0.461061	19.6765
M32405.metal.pos.txt.gz	ACNE(GCST90245818)	rs9807015	T	C	T	C	0.0324	0.0096	0.6014	0.5742	FALSE	FALSE	FALSE	SELCrP	0.319	0.0096	TRUE	reported	0.0073	9.557e-06	1766	TRUE	reported	EKlSDp	2	TRUE	364991	0.0110315	19.6767
M18281.metal.pos.txt.gz	ACNE(GCST90245818)	rs919028	A	T	A	T	-0.5485	0.0022	0.9514	0.9216	FALSE	TRUE	FALSE	0iP4Jm	0.8998	0.0175	TRUE	reported	0.1233	8.689e-06	355	TRUE	reported	QWFTcS	2	TRUE	364991	0.0528008	19.6777
M33204.metal.pos.txt.gz	ACNE(GCST90245818)	rs2736780	T	C	T	C	0.0182	-0.0094	0.6897	0.6704	FALSE	FALSE	FALSE	rwFeCT	0.3449	0.0099	TRUE	reported	0.0041	9.529e-06	1673	TRUE	reported	JeukL4	2	TRUE	364991	0.0116411	19.6814
M33877.metal.pos.txt.gz	ACNE(GCST90245818)	rs1383681	A	G	A	G	0.086	-0.0123	0.4097	0.3717	FALSE	FALSE	FALSE	MhNOJh	0.2049	0.0097	TRUE	reported	0.0193	8.084e-06	228	TRUE	reported	BTlu8z	2	TRUE	364991	0.0801094	19.6814
M21151.metal.pos.txt.gz	ACNE(GCST90245818)	rs11773215	A	G	A	G	0.0974	0.0023	0.2525	0.2184	FALSE	FALSE	FALSE	0iP4Jm	0.841	0.0114	TRUE	reported	0.0219	8.623e-06	405	TRUE	reported	QWFTcS	2	TRUE	364991	0.0465656	19.6825
M31536.metal.pos.txt.gz	ACNE(GCST90245818)	rs3742253	C	G	C	G	0.0849	0.0127	0.1923	0.2157	FALSE	TRUE	FALSE	CIxAKM	0.2841	0.0118	TRUE	reported	0.0191	8.784e-06	522	TRUE	reported	U8UYmj	2	TRUE	364991	0.0364706	19.6826
M22130.metal.pos.txt.gz	ACNE(GCST90245818)	rs12637114	T	C	T	C	0.0262	0.0083	0.541	0.5315	FALSE	FALSE	FALSE	rrQCA2	0.3762	0.0094	TRUE	reported	0.0059	9.646e-06	1074	TRUE	reported	l0AyxD	2	TRUE	364991	0.0180299	19.6829
M32445.metal.pos.txt.gz	ACNE(GCST90245818)	rs11648287	A	G	A	G	0.0355	0.0003	0.1198	0.0909	FALSE	FALSE	FALSE	X3kEBX	0.9847	0.0164	TRUE	reported	0.008	8.63e-06	5080	TRUE	reported	Tj5sjb	2	TRUE	364991	0.00386129	19.6837
M32863.metal.pos.txt.gz	ACNE(GCST90245818)	rs2022010	T	G	T	G	-0.1119	-0.0065	0.9217	0.9298	FALSE	FALSE	FALSE	4QVqlv	0.7238	0.0184	TRUE	reported	0.0252	9.012e-06	1162	TRUE	reported	Zff3Nb	2	TRUE	364991	0.0166857	19.6839
M38768.metal.pos.txt.gz	ACNE(GCST90245818)	rs12429177	T	C	T	C	-0.0657	0.0245	0.0186	0.0137	FALSE	FALSE	FALSE	vsOWBs	0.5461	0.0405	TRUE	reported	0.0148	9.717e-06	1759	TRUE	reported	f2noEF	2	TRUE	364991	0.0110791	19.684
M17799.metal.pos.txt.gz	ACNE(GCST90245818)	rs4733038	A	C	A	C	-0.1718	0.0179	0.0208	0.0263	FALSE	FALSE	FALSE	MhNOJh	0.5461	0.0297	TRUE	reported	0.0387	9.034e-06	1739	TRUE	reported	BTlu8z	2	TRUE	364991	0.0112055	19.6845
M33420.metal.pos.txt.gz	ACNE(GCST90245818)	rs2794327	T	C	T	C	-0.0355	0.016	0.6691	0.6459	FALSE	FALSE	FALSE	rrQCA2	0.1399	0.0108	TRUE	reported	0.008	8.778e-06	5822	TRUE	reported	l0AyxD	2	TRUE	364991	0.00337084	19.6846
M33666.metal.pos.txt.gz	ACNE(GCST90245818)	rs7843729	C	G	C	G	-0.0142	0.0167	0.8642	0.8765	FALSE	TRUE	FALSE	EhjLmf	0.2402	0.0142	TRUE	reported	0.0032	9.577e-06	6279	TRUE	reported	0dekSg	2	TRUE	364991	0.00312627	19.6851
M12768.metal.pos.txt.gz	ACNE(GCST90245818)	rs3114834	T	C	T	C	0.0213	0.0066	0.1017	0.0971	FALSE	FALSE	FALSE	EhjLmf	0.6804	0.0161	TRUE	reported	0.0048	9.856e-06	7034	TRUE	reported	0dekSg	2	TRUE	364991	0.00279165	19.6858
M18254.metal.pos.txt.gz	ACNE(GCST90245818)	rs3768372	C	G	C	G	-0.0808	-0.0074	0.8499	0.8794	FALSE	TRUE	FALSE	R4kgGu	0.6127	0.0145	TRUE	reported	0.0182	8.723e-06	1659	TRUE	reported	ZWYkl1	2	TRUE	364991	0.011741	19.6859
M32393.metal.pos.txt.gz	ACNE(GCST90245818)	rs12046664	A	G	A	G	0.0142	0.0249	0.1454	0.1585	FALSE	FALSE	FALSE	BufHoP	0.05308	0.0129	TRUE	reported	0.0032	7.69e-06	7307	TRUE	reported	KH0d8y	2	TRUE	364991	0.00268763	19.686
M15506.metal.pos.txt.gz	ACNE(GCST90245818)	rs4293599	C	G	C	G	0.0071	-0.0004	0.1775	0.2573	FALSE	TRUE	FALSE	22UwD2	0.9704	0.0107	TRUE	reported	0.0016	5.929e-06	7310	TRUE	reported	baHyTG	2	TRUE	364991	0.00268653	19.686
M15506.metal.pos.txt.gz	ACNE(GCST90245818)	rs4538138	T	G	T	G	0.0071	0.0115	0.1884	0.2294	FALSE	FALSE	FALSE	22UwD2	0.3024	0.0112	TRUE	reported	0.0016	6.085e-06	7310	TRUE	reported	baHyTG	2	TRUE	364991	0.00268653	19.686
M15488.metal.pos.txt.gz	ACNE(GCST90245818)	rs9818690	T	C	T	C	0.0071	0.001	0.6477	0.6674	FALSE	FALSE	FALSE	9E5uk2	0.9186	0.0101	TRUE	reported	0.0016	7.068e-06	7345	TRUE	reported	A7LkWw	2	TRUE	364991	0.00267376	19.686
M01712.metal.pos.txt.gz	ACNE(GCST90245818)	rs9533798	C	G	C	G	-0.0142	0.0031	0.3667	0.3585	FALSE	TRUE	FALSE	wDfHZC	0.7528	0.01	TRUE	reported	0.0032	8.363e-06	7346	TRUE	reported	LWviY7	2	TRUE	364991	0.0026734	19.686
M34244.metal.pos.txt.gz	ACNE(GCST90245818)	rs945631	A	G	A	G	-0.0497	-0.0031	0.0183	0.0811	FALSE	FALSE	FALSE	wDfHZC	0.862	0.0176	TRUE	reported	0.0112	9.265e-06	7347	TRUE	reported	LWviY7	2	TRUE	364991	0.00267303	19.686
M32315.metal.pos.txt.gz	ACNE(GCST90245818)	rs4663379	A	G	A	G	0.0142	-0.0014	0.8937	0.883	FALSE	FALSE	FALSE	PMHb2Y	0.9221	0.0147	TRUE	reported	0.0032	7.756e-06	7349	TRUE	reported	1vECKl	2	TRUE	364991	0.00267231	19.686
M33609.metal.pos.txt.gz	ACNE(GCST90245818)	rs12633114	A	G	A	G	-0.0693	-0.0039	0.6036	0.6013	FALSE	FALSE	FALSE	MhNOJh	0.6996	0.0101	TRUE	reported	0.0156	9.224e-06	824	TRUE	reported	BTlu8z	2	TRUE	364991	0.023389	19.6862
M34365.metal.pos.txt.gz	ACNE(GCST90245818)	rs12074764	T	C	T	C	-0.2212	0.0095	0.9521	0.9529	FALSE	FALSE	FALSE	JGw8CX	0.671	0.0223	TRUE	reported	0.0498	9.081e-06	954	TRUE	reported	KkV310	2	TRUE	364991	0.0202616	19.6879
M33877.metal.pos.txt.gz	ACNE(GCST90245818)	rs9288697	T	G	T	G	0.2691	-0.0358	0.0503	0.0504	FALSE	FALSE	FALSE	MhNOJh	0.1289	0.0236	TRUE	reported	0.0603	8.113e-06	176	TRUE	reported	BTlu8z	2	TRUE	364991	0.101654	19.6893
M35551.metal.pos.txt.gz	ACNE(GCST90245818)	rs10818386	T	C	T	C	0.0395	-0.0061	0.1967	0.1919	FALSE	FALSE	FALSE	4QVqlv	0.6076	0.0119	TRUE	reported	0.0089	8.681e-06	5035	TRUE	reported	Zff3Nb	2	TRUE	364991	0.0038969	19.6898
M34533.metal.pos.txt.gz	ACNE(GCST90245818)	rs9324832	T	C	T	C	-0.0395	0.0077	0.0964	0.0764	FALSE	FALSE	FALSE	MhNOJh	0.6656	0.0177	TRUE	reported	0.0089	9.323e-06	5856	TRUE	reported	BTlu8z	2	TRUE	364991	0.00335239	19.6909
M33178.metal.pos.txt.gz	ACNE(GCST90245818)	rs17157513	A	G	A	G	-0.3405	0.0163	0.0228	0.0416	FALSE	FALSE	FALSE	HoJi8V	0.4959	0.024	TRUE	reported	0.0736	3.753e-06	25	TRUE	reported	BCa5Gq	2	TRUE	364991	0.461244	19.6909
M35451.metal.pos.txt.gz	ACNE(GCST90245818)	rs12795805	T	C	T	C	0.0524	0.0164	0.7791	0.7792	FALSE	FALSE	FALSE	77lxle	0.1465	0.0113	TRUE	reported	0.0118	9.683e-06	1383	TRUE	reported	ROdtaS	2	TRUE	364991	0.0140581	19.6911
M33443.metal.pos.txt.gz	ACNE(GCST90245818)	rs6719403	A	G	A	G	0.0253	0.006	0.0772	0.0652	FALSE	FALSE	FALSE	7QkGNX	0.7543	0.0192	TRUE	reported	0.0057	9.8e-06	4004	TRUE	reported	suoHTa	2	TRUE	364991	0.00489627	19.6913
M34420.metal.pos.txt.gz	ACNE(GCST90245818)	rs11082534	A	T	A	T	-0.0759	-0.0202	0.9001	0.919	FALSE	TRUE	FALSE	wDfHZC	0.249	0.0175	TRUE	reported	0.0171	8.646e-06	4452	TRUE	reported	LWviY7	2	TRUE	364991	0.00440574	19.6923
M01573.metal.pos.txt.gz	ACNE(GCST90245818)	rs11141909	A	C	A	C	0.0808	-0.0001	0.0405	0.0507	FALSE	FALSE	FALSE	9E5uk2	0.9954	0.0225	TRUE	reported	0.0182	9.02e-06	2315	TRUE	reported	A7LkWw	2	TRUE	364991	0.00844203	19.6927
M27722.metal.pos.txt.gz	ACNE(GCST90245818)	rs17046195	A	C	A	C	0.0324	-0.0053	0.9366	0.9182	FALSE	FALSE	FALSE	vsOWBs	0.7771	0.0186	TRUE	reported	0.0073	8.201e-06	6830	TRUE	reported	f2noEF	2	TRUE	364991	0.00287589	19.6932
M33936.metal.pos.txt.gz	ACNE(GCST90245818)	rs7130402	A	G	A	G	0.0324	-0.0234	0.9349	0.9321	FALSE	FALSE	FALSE	wDfHZC	0.2141	0.0188	TRUE	reported	0.0073	9.875e-06	7345	TRUE	reported	LWviY7	2	TRUE	364991	0.00267479	19.6936
M32553.metal.pos.txt.gz	ACNE(GCST90245818)	rs10963621	A	T	A	T	-0.0324	0.0079	0.8663	0.7824	FALSE	TRUE	FALSE	EhjLmf	0.4951	0.0116	TRUE	reported	0.0073	9.779e-06	7361	TRUE	reported	0dekSg	2	TRUE	364991	0.00266899	19.6937
M36754.metal.pos.txt.gz	ACNE(GCST90245818)	rs11852566	T	C	T	C	-0.0253	-0.0004	0.1197	0.0867	FALSE	FALSE	FALSE	wDfHZC	0.983	0.0169	TRUE	reported	0.0057	7.905e-06	6876	TRUE	reported	LWviY7	2	TRUE	364991	0.00285702	19.6954
M33960.metal.pos.txt.gz	ACNE(GCST90245818)	rs4817185	C	G	C	G	0.0373	0.0056	0.1025	0.0854	FALSE	TRUE	FALSE	4QVqlv	0.748	0.0174	TRUE	reported	0.0084	7.784e-06	1767	TRUE	reported	Zff3Nb	2	TRUE	364991	0.0110358	19.6955
M34384.metal.pos.txt.gz	ACNE(GCST90245818)	rs9319364	T	C	T	C	0.0919	0.0195	0.3038	0.3273	FALSE	FALSE	FALSE	PITtys	0.05786	0.0103	TRUE	reported	0.0207	8.749e-06	2779	TRUE	reported	CXEpYv	2	TRUE	364991	0.00704259	19.696
M34416.metal.pos.txt.gz	ACNE(GCST90245818)	rs11106512	C	G	C	G	0.0302	-0.0085	0.3694	0.3794	FALSE	TRUE	FALSE	66GRsR	0.379	0.0097	TRUE	reported	0.0068	9.063e-06	1567	TRUE	reported	1zj2Ym	2	TRUE	364991	0.0124307	19.6989
M16822.metal.pos.txt.gz	ACNE(GCST90245818)	rs4273762	T	C	T	C	-0.0182	0.0224	0.1	0.0753	FALSE	FALSE	FALSE	jsoX0g	0.2105	0.0179	TRUE	reported	0.0041	8.748e-06	6549	TRUE	reported	2Hjefc	2	TRUE	364991	0.00299982	19.6989
M33138.metal.pos.txt.gz	ACNE(GCST90245818)	rs1188542	T	C	T	C	-0.0182	-0.0083	0.605	0.5631	FALSE	FALSE	FALSE	0iP4Jm	0.3832	0.0095	TRUE	reported	0.0041	7.965e-06	7166	TRUE	reported	QWFTcS	2	TRUE	364991	0.00274224	19.6994
M33138.metal.pos.txt.gz	ACNE(GCST90245818)	rs1398968	A	G	A	G	0.0182	-0.0119	0.6243	0.5465	FALSE	FALSE	FALSE	0iP4Jm	0.208	0.0094	TRUE	reported	0.0041	9.588e-06	7166	TRUE	reported	QWFTcS	2	TRUE	364991	0.00274224	19.6994
M33961.metal.pos.txt.gz	ACNE(GCST90245818)	rs3844028	A	C	A	C	0.0182	-0.008	0.2257	0.2523	FALSE	FALSE	FALSE	rwFeCT	0.4625	0.0108	TRUE	reported	0.0041	7.956e-06	7368	TRUE	reported	JeukL4	2	TRUE	364991	0.00266726	19.6996
M00059.metal.pos.txt.gz	ACNE(GCST90245818)	rs4288369	C	G	C	G	-0.0453	0.0379	0.0134	0.0146	FALSE	TRUE	FALSE	lpVFO4	0.3401	0.0397	TRUE	reported	0.0102	9.307e-06	1762	TRUE	reported	jk8bI3	2	TRUE	364991	0.0110702	19.7017
M33178.metal.pos.txt.gz	ACNE(GCST90245818)	rs4545881	T	C	T	C	0.2706	-0.0022	0.9832	0.9621	FALSE	FALSE	FALSE	HoJi8V	0.9321	0.0254	TRUE	reported	0.0609	8.948e-06	1017	TRUE	reported	BCa5Gq	2	TRUE	364991	0.0190436	19.7045
M33531.metal.pos.txt.gz	ACNE(GCST90245818)	rs12641265	C	G	C	G	-0.0635	-0.008	0.9569	0.9565	FALSE	TRUE	FALSE	Ql4lXW	0.7339	0.0236	TRUE	reported	0.0143	8.812e-06	2859	TRUE	reported	niHtOH	2	TRUE	364991	0.00684977	19.7048
M32328.metal.pos.txt.gz	ACNE(GCST90245818)	rs3769423	A	C	A	C	0.0515	-0.0228	0.0195	0.0339	FALSE	FALSE	FALSE	KpXNPG	0.4098	0.0277	TRUE	reported	0.0116	9.813e-06	7340	TRUE	reported	d6QG7O	2	TRUE	364991	0.00267817	19.7052
M34513.metal.pos.txt.gz	ACNE(GCST90245818)	rs8058752	T	G	T	G	-0.1604	0.0124	0.9762	0.9745	FALSE	FALSE	FALSE	4QVqlv	0.6797	0.0301	TRUE	reported	0.0361	8.877e-06	1071	TRUE	reported	Zff3Nb	2	TRUE	364991	0.0180997	19.7053
M33833.metal.pos.txt.gz	ACNE(GCST90245818)	rs7239714	A	G	A	G	-0.0382	-0.0075	0.7264	0.7212	FALSE	FALSE	FALSE	vsOWBs	0.4779	0.0105	TRUE	reported	0.0086	9.596e-06	1631	TRUE	reported	f2noEF	2	TRUE	364991	0.0119524	19.7059
M33939.metal.pos.txt.gz	ACNE(GCST90245818)	rs6453164	A	G	A	G	0.0231	0.0075	0.288	0.2808	FALSE	FALSE	FALSE	rwFeCT	0.4749	0.0104	TRUE	reported	0.0052	8.649e-06	1404	TRUE	reported	JeukL4	2	TRUE	364991	0.0138608	19.706
M35240.metal.pos.txt.gz	ACNE(GCST90245818)	rs1188774	T	C	T	C	-0.0222	0.0022	0.0826	0.0593	FALSE	FALSE	FALSE	JWYTTL	0.9131	0.0199	TRUE	reported	0.005	9.955e-06	5694	TRUE	reported	wZTn6E	2	TRUE	364991	0.00345023	19.7067
M33178.metal.pos.txt.gz	ACNE(GCST90245818)	rs17291576	A	G	A	G	0.3411	-0.0075	0.4773	0.0427	FALSE	FALSE	FALSE	HoJi8V	0.7472	0.0233	TRUE	reported	0.0737	3.652e-06	25	TRUE	reported	BCa5Gq	2	TRUE	364991	0.461444	19.7068
M35187.metal.pos.txt.gz	ACNE(GCST90245818)	rs932055	T	C	T	C	-0.0333	-0.0139	0.1909	0.2495	FALSE	FALSE	FALSE	Em901J	0.2084	0.0111	TRUE	reported	0.0075	9.401e-06	5953	TRUE	reported	rYKnET	2	TRUE	364991	0.00330061	19.707
M02734.metal.pos.txt.gz	ACNE(GCST90245818)	rs17558863	A	G	A	G	-0.0222	0.0045	0.955	0.923	FALSE	FALSE	FALSE	biamAc	0.8016	0.0181	TRUE	reported	0.005	8.011e-06	7037	TRUE	reported	zFDXMQ	2	TRUE	364991	0.0027936	19.708
M02132.metal.pos.txt.gz	ACNE(GCST90245818)	rs17142889	T	G	T	G	0.0111	-0.0132	0.1339	0.1692	FALSE	FALSE	FALSE	4QXvhJ	0.2946	0.0126	TRUE	reported	0.0025	9.909e-06	7325	TRUE	reported	pO1Xhi	2	TRUE	364991	0.00268405	19.7082
M01105.metal.pos.txt.gz	ACNE(GCST90245818)	rs4654501	A	G	A	G	0.0111	0.0097	0.7671	0.7988	FALSE	FALSE	FALSE	MqUAwL	0.4103	0.0118	TRUE	reported	0.0025	9.227e-06	7333	TRUE	reported	hgfJiA	2	TRUE	364991	0.00268113	19.7082
M00584.metal.pos.txt.gz	ACNE(GCST90245818)	rs991670	T	C	T	C	-0.0111	0.0141	0.6624	0.6661	FALSE	FALSE	FALSE	KpXNPG	0.1588	0.01	TRUE	reported	0.0025	7.476e-06	7345	TRUE	reported	d6QG7O	2	TRUE	364991	0.00267676	19.7082
M32315.metal.pos.txt.gz	ACNE(GCST90245818)	rs941348	T	C	T	C	-0.0111	0.0011	0.2024	0.1871	FALSE	FALSE	FALSE	PMHb2Y	0.9258	0.0122	TRUE	reported	0.0025	7.051e-06	7349	TRUE	reported	1vECKl	2	TRUE	364991	0.00267531	19.7082
M01336.metal.pos.txt.gz	ACNE(GCST90245818)	rs12200468	A	G	A	G	0.0111	-0.0267	0.8245	0.8299	FALSE	FALSE	FALSE	jAQWW9	0.03275	0.0125	TRUE	reported	0.0025	6.851e-06	7352	TRUE	reported	rY28de	2	TRUE	364991	0.00267422	19.7082
M18369.metal.pos.txt.gz	ACNE(GCST90245818)	rs2043769	T	C	T	C	-0.0111	-0.0117	0.8032	0.8284	FALSE	FALSE	FALSE	4QVqlv	0.3555	0.0127	TRUE	reported	0.0025	8.715e-06	7354	TRUE	reported	Zff3Nb	2	TRUE	364991	0.0026735	19.7082
M00527.metal.pos.txt.gz	ACNE(GCST90245818)	rs2000812	T	C	T	C	0.0111	0.0092	0.8223	0.7761	FALSE	FALSE	FALSE	x8BRn2	0.4146	0.0113	TRUE	reported	0.0025	9.7e-06	7365	TRUE	reported	8PfeNy	2	TRUE	364991	0.00266951	19.7082
M21188.metal.pos.txt.gz	ACNE(GCST90245818)	rs2633998	T	C	T	C	-0.0542	-0.0372	0.0465	0.0542	FALSE	FALSE	FALSE	biamAc	0.0828	0.0214	TRUE	reported	0.0122	8.541e-06	1408	TRUE	reported	zFDXMQ	2	TRUE	364991	0.0138239	19.7089
M34384.metal.pos.txt.gz	ACNE(GCST90245818)	rs3741793	C	G	C	G	-0.0684	-0.0117	0.2267	0.2457	FALSE	TRUE	FALSE	PITtys	0.292	0.0111	TRUE	reported	0.0154	9.22e-06	2779	TRUE	reported	CXEpYv	2	TRUE	364991	0.00704872	19.7132
M18357.metal.pos.txt.gz	ACNE(GCST90245818)	rs17498524	T	C	T	C	0.0422	-0.0155	0.7903	0.728	FALSE	FALSE	FALSE	0iP4Jm	0.1575	0.0109	TRUE	reported	0.0095	9.646e-06	2079	TRUE	reported	QWFTcS	2	TRUE	364991	0.00940201	19.7133
M34395.metal.pos.txt.gz	ACNE(GCST90245818)	rs12176630	A	C	A	C	0.0413	0.0288	0.0505	0.0998	FALSE	FALSE	FALSE	EhjLmf	0.07065	0.0159	TRUE	reported	0.0093	8.215e-06	5208	TRUE	reported	0dekSg	2	TRUE	364991	0.00377244	19.7137
M34344.metal.pos.txt.gz	ACNE(GCST90245818)	rs226818	A	G	A	G	0.0564	0.0059	0.9006	0.914	FALSE	FALSE	FALSE	9E5uk2	0.7299	0.017	TRUE	reported	0.0127	8.285e-06	5270	TRUE	reported	A7LkWw	2	TRUE	364991	0.00372836	19.7145
M32869.metal.pos.txt.gz	ACNE(GCST90245818)	rs11136430	T	C	T	C	0.0231	0.0091	0.6198	0.5369	FALSE	FALSE	FALSE	Knyrzk	0.3406	0.0095	TRUE	reported	0.0052	8.445e-06	2148	TRUE	reported	99tKRi	2	TRUE	364991	0.00910356	19.7157
M21049.metal.pos.txt.gz	ACNE(GCST90245818)	rs17065343	C	G	C	G	-0.1273	0.0111	0.9322	0.9648	FALSE	TRUE	FALSE	rwFeCT	0.6777	0.0266	TRUE	reported	0.0286	8.819e-06	413	TRUE	reported	JeukL4	2	TRUE	364991	0.0457747	19.7159
M37253.metal.pos.txt.gz	ACNE(GCST90245818)	rs10966201	T	C	T	C	0.0151	-0.0104	0.6555	0.6523	FALSE	FALSE	FALSE	9E5uk2	0.2898	0.0098	TRUE	reported	0.0034	7.111e-06	5932	TRUE	reported	A7LkWw	2	TRUE	364991	0.00331401	19.7174
M16822.metal.pos.txt.gz	ACNE(GCST90245818)	rs504192	A	G	A	G	-0.0151	0.0038	0.8399	0.8438	FALSE	FALSE	FALSE	jsoX0g	0.7809	0.0136	TRUE	reported	0.0034	7.68e-06	6549	TRUE	reported	2Hjefc	2	TRUE	364991	0.00300272	19.718
M01640.metal.pos.txt.gz	ACNE(GCST90245818)	rs8057559	T	C	T	C	0.1395	-0.008	0.0312	0.0173	FALSE	FALSE	FALSE	iizjr8	0.8424	0.0402	TRUE	reported	0.0314	9.098e-06	2063	TRUE	reported	IlEgl8	2	TRUE	364991	0.00947664	19.7182
M33683.metal.pos.txt.gz	ACNE(GCST90245818)	rs10005516	A	G	A	G	0.1169	-0.0445	0.0302	0.0187	FALSE	FALSE	FALSE	vsOWBs	0.2047	0.0351	TRUE	reported	0.0263	8.679e-06	1027	TRUE	reported	f2noEF	2	TRUE	364991	0.0188743	19.7184
M34674.metal.pos.txt.gz	ACNE(GCST90245818)	rs7008266	A	G	A	G	-0.0231	0.0122	0.4515	0.4949	FALSE	FALSE	FALSE	9E5uk2	0.2112	0.0098	TRUE	reported	0.0052	9.329e-06	2545	TRUE	reported	A7LkWw	2	TRUE	364991	0.0076944	19.7186
M01493.metal.pos.txt.gz	ACNE(GCST90245818)	rs12300345	A	T	A	T	-0.0151	-0.0217	0.132	0.1234	FALSE	TRUE	FALSE	9E5uk2	0.1349	0.0145	TRUE	reported	0.0034	7.452e-06	7307	TRUE	reported	A7LkWw	2	TRUE	364991	0.00269207	19.7186
M33972.metal.pos.txt.gz	ACNE(GCST90245818)	rs7677730	T	C	T	C	0.0151	-0.0039	0.4936	0.4774	FALSE	FALSE	FALSE	CIxAKM	0.6765	0.0094	TRUE	reported	0.0034	7.582e-06	7345	TRUE	reported	U8UYmj	2	TRUE	364991	0.00267818	19.7187
M32691.metal.pos.txt.gz	ACNE(GCST90245818)	rs9287841	A	T	A	T	0.0462	-0.0248	0.9108	0.9485	FALSE	TRUE	FALSE	9E5uk2	0.2624	0.0221	TRUE	reported	0.0104	8.706e-06	2575	TRUE	reported	A7LkWw	2	TRUE	364991	0.00760544	19.7188
M32735.metal.pos.txt.gz	ACNE(GCST90245818)	rs1368616	T	G	T	G	-0.0471	0.0076	0.505	0.5248	FALSE	FALSE	FALSE	xM2yc7	0.4213	0.0094	TRUE	reported	0.0106	8.76e-06	1677	TRUE	reported	Z3KpJI	2	TRUE	364991	0.0116363	19.7202
M32593.metal.pos.txt.gz	ACNE(GCST90245818)	rs2985714	A	G	A	G	-0.0342	0.0078	0.0943	0.0719	FALSE	FALSE	FALSE	MhNOJh	0.6725	0.0184	TRUE	reported	0.0077	7.651e-06	5955	TRUE	reported	BTlu8z	2	TRUE	364991	0.00330181	19.7208
M33609.metal.pos.txt.gz	ACNE(GCST90245818)	rs2622243	A	G	A	G	0.0538	-0.017	0.4311	0.4389	FALSE	FALSE	FALSE	MhNOJh	0.07109	0.0094	TRUE	reported	0.0121	9.598e-06	824	TRUE	reported	BTlu8z	2	TRUE	364991	0.0234299	19.7214
M33910.metal.pos.txt.gz	ACNE(GCST90245818)	rs10483863	A	G	A	G	-0.0191	-0.0072	0.4704	0.4638	FALSE	FALSE	FALSE	jsoX0g	0.4449	0.0094	TRUE	reported	0.0043	9.485e-06	5534	TRUE	reported	2Hjefc	2	TRUE	364991	0.00355259	19.723
M33910.metal.pos.txt.gz	ACNE(GCST90245818)	rs1344998	T	C	T	C	-0.0191	0.002	0.5529	0.4758	FALSE	FALSE	FALSE	jsoX0g	0.8287	0.0094	TRUE	reported	0.0043	9.88e-06	5534	TRUE	reported	2Hjefc	2	TRUE	364991	0.00355259	19.723
M35189.metal.pos.txt.gz	ACNE(GCST90245818)	rs2493599	T	C	T	C	0.0191	0.0033	0.4969	0.5338	FALSE	FALSE	FALSE	vsOWBs	0.733	0.0096	TRUE	reported	0.0043	9.602e-06	6234	TRUE	reported	f2noEF	2	TRUE	364991	0.00315494	19.7238
M32755.metal.pos.txt.gz	ACNE(GCST90245818)	rs2934442	T	C	T	C	0.0191	-0.0059	0.7993	0.8559	FALSE	FALSE	FALSE	rrQCA2	0.6844	0.0144	TRUE	reported	0.0043	6.845e-06	6658	TRUE	reported	l0AyxD	2	TRUE	364991	0.00295462	19.7242
M33653.metal.pos.txt.gz	ACNE(GCST90245818)	rs10768365	A	G	A	G	0.1071	-0.0166	0.9629	0.9581	FALSE	FALSE	FALSE	vsOWBs	0.4829	0.0236	TRUE	reported	0.0241	9.035e-06	1603	TRUE	reported	f2noEF	2	TRUE	364991	0.0121701	19.7243
M34221.metal.pos.txt.gz	ACNE(GCST90245818)	rs335170	A	C	A	C	0.0191	-0.0098	0.4021	0.5091	FALSE	FALSE	FALSE	9E5uk2	0.2983	0.0094	TRUE	reported	0.0043	7.513e-06	6987	TRUE	reported	A7LkWw	2	TRUE	364991	0.00281588	19.7245
M33968.metal.pos.txt.gz	ACNE(GCST90245818)	rs9888349	T	C	T	C	-0.0191	0.0199	0.7735	0.7489	FALSE	FALSE	FALSE	rrQCA2	0.0655	0.0108	TRUE	reported	0.0043	8.383e-06	7322	TRUE	reported	l0AyxD	2	TRUE	364991	0.00268739	19.7247
M22481.metal.pos.txt.gz	ACNE(GCST90245818)	rs6450714	A	G	A	G	-0.0871	-0.029	0.981	0.9812	FALSE	FALSE	FALSE	4QVqlv	0.4207	0.036	TRUE	reported	0.0196	9.243e-06	1756	TRUE	reported	Zff3Nb	2	TRUE	364991	0.011121	19.7256
M32755.metal.pos.txt.gz	ACNE(GCST90245818)	rs17130142	A	G	A	G	0.116	-0.0196	0.0254	0.0221	FALSE	FALSE	FALSE	rrQCA2	0.5522	0.033	TRUE	reported	0.0261	8.695e-06	1435	TRUE	reported	l0AyxD	2	TRUE	364991	0.0135783	19.7256
M33178.metal.pos.txt.gz	ACNE(GCST90245818)	rs16864792	T	C	T	C	-0.1704	0.0352	0.0435	0.0309	FALSE	FALSE	FALSE	HoJi8V	0.1966	0.0273	TRUE	reported	0.0368	3.598e-06	25	TRUE	reported	BCa5Gq	2	TRUE	364991	0.461682	19.7257
M33877.metal.pos.txt.gz	ACNE(GCST90245818)	rs12414068	A	G	A	G	-0.2351	-0.0249	0.9608	0.9637	FALSE	FALSE	FALSE	MhNOJh	0.3296	0.0255	TRUE	reported	0.0527	8.187e-06	228	TRUE	reported	BTlu8z	2	TRUE	364991	0.0802796	19.7268
M33515.metal.pos.txt.gz	ACNE(GCST90245818)	rs12287384	T	C	T	C	-0.0231	0.0304	0.0473	0.0762	FALSE	FALSE	FALSE	x8BRn2	0.08819	0.0178	TRUE	reported	0.0052	8.394e-06	7066	TRUE	reported	8PfeNy	2	TRUE	364991	0.00278505	19.7285
M31453.metal.pos.txt.gz	ACNE(GCST90245818)	rs6003971	T	G	T	G	0.0231	0.017	0.9363	0.896	FALSE	FALSE	FALSE	biamAc	0.324	0.0172	TRUE	reported	0.0052	8.098e-06	7257	TRUE	reported	zFDXMQ	2	TRUE	364991	0.00271194	19.7287
M32425.metal.pos.txt.gz	ACNE(GCST90245818)	rs1834260	T	C	T	C	0.0231	0.0051	0.7096	0.7441	FALSE	FALSE	FALSE	rrQCA2	0.6378	0.0107	TRUE	reported	0.0052	7.303e-06	7346	TRUE	reported	l0AyxD	2	TRUE	364991	0.00267918	19.7287
M33638.metal.pos.txt.gz	ACNE(GCST90245818)	rs10977422	A	G	A	G	-0.0271	-0.0324	0.8653	0.8696	FALSE	FALSE	FALSE	4QVqlv	0.02176	0.0141	TRUE	reported	0.0061	9.63e-06	6109	TRUE	reported	Zff3Nb	2	TRUE	364991	0.00322039	19.7304
M36103.metal.pos.txt.gz	ACNE(GCST90245818)	rs2488856	A	C	A	C	0.08	-0.008	0.9066	0.8914	FALSE	FALSE	FALSE	vsOWBs	0.5991	0.0152	TRUE	reported	0.018	8.644e-06	1750	TRUE	reported	f2noEF	2	TRUE	364991	0.0111615	19.7305
M34419.metal.pos.txt.gz	ACNE(GCST90245818)	rs2966481	T	C	T	C	-0.02	0.0033	0.4801	0.5013	FALSE	FALSE	FALSE	rwFeCT	0.7287	0.0094	TRUE	reported	0.0045	8.249e-06	1761	TRUE	reported	JeukL4	2	TRUE	364991	0.0110925	19.7307
M34365.metal.pos.txt.gz	ACNE(GCST90245818)	rs3743526	C	G	C	G	-0.1861	0.0152	0.8333	0.7323	FALSE	TRUE	FALSE	JGw8CX	0.1515	0.0106	TRUE	reported	0.0395	2.51e-06	18	TRUE	reported	KkV310	2	TRUE	364991	0.552208	19.7309
M32846.metal.pos.txt.gz	ACNE(GCST90245818)	rs12565684	T	C	T	C	-0.0311	0.0037	0.5838	0.5335	FALSE	FALSE	FALSE	MhNOJh	0.6958	0.0096	TRUE	reported	0.007	8.521e-06	6250	TRUE	reported	BTlu8z	2	TRUE	364991	0.00314829	19.7327
M32338.metal.pos.txt.gz	ACNE(GCST90245818)	rs16917276	A	G	A	G	-0.0311	0.0141	0.0322	0.0372	FALSE	FALSE	FALSE	cZ7Yn1	0.5715	0.0249	TRUE	reported	0.007	8.963e-06	7356	TRUE	reported	j6J89R	2	TRUE	364991	0.0026762	19.7336
M34499.metal.pos.txt.gz	ACNE(GCST90245818)	rs7152969	A	G	A	G	0.0431	-0.0009	0.2096	0.244	FALSE	FALSE	FALSE	wDfHZC	0.937	0.0111	TRUE	reported	0.0097	8.009e-06	4296	TRUE	reported	LWviY7	2	TRUE	364991	0.00457463	19.7337
M32346.metal.pos.txt.gz	ACNE(GCST90245818)	rs11709500	A	G	A	G	-0.0351	-0.0009	0.2757	0.2834	FALSE	FALSE	FALSE	R4kgGu	0.9339	0.0104	TRUE	reported	0.0079	9.028e-06	6687	TRUE	reported	ZWYkl1	2	TRUE	364991	0.00294339	19.7347
M32388.metal.pos.txt.gz	ACNE(GCST90245818)	rs602609	A	G	A	G	-0.0391	-0.0031	0.0476	0.0272	FALSE	FALSE	FALSE	EhjLmf	0.9227	0.0325	TRUE	reported	0.0088	9.276e-06	6066	TRUE	reported	0dekSg	2	TRUE	364991	0.00324395	19.7354
M27710.metal.pos.txt.gz	ACNE(GCST90245818)	rs8057910	T	C	T	C	-0.0391	0.0064	0.0712	0.0813	FALSE	FALSE	FALSE	KpXNPG	0.71	0.0172	TRUE	reported	0.0088	8.521e-06	6715	TRUE	reported	d6QG7O	2	TRUE	364991	0.00293135	19.736
M01359.metal.pos.txt.gz	ACNE(GCST90245818)	rs1922578	A	G	A	G	-0.0391	0.0349	0.9821	0.9809	FALSE	FALSE	FALSE	Ql4lXW	0.3239	0.0354	TRUE	reported	0.0088	9.363e-06	7323	TRUE	reported	niHtOH	2	TRUE	364991	0.00268862	19.7365
M21151.metal.pos.txt.gz	ACNE(GCST90245818)	rs11220964	A	G	A	G	0.3839	0.0303	0.0181	0.016	FALSE	FALSE	FALSE	0iP4Jm	0.4484	0.04	TRUE	reported	0.0862	8.419e-06	405	TRUE	reported	QWFTcS	2	TRUE	364991	0.0466876	19.7366
M18494.metal.pos.txt.gz	ACNE(GCST90245818)	rs6465368	A	G	A	G	0.185	-0.0319	0.0343	0.0702	FALSE	FALSE	FALSE	CIxAKM	0.0991	0.0193	TRUE	reported	0.0416	8.507e-06	1040	TRUE	reported	U8UYmj	2	TRUE	364991	0.0186613	19.7388
M01444.metal.pos.txt.gz	ACNE(GCST90245818)	rs9460045	T	C	T	C	-0.0529	0.0125	0.9224	0.868	FALSE	FALSE	FALSE	X3kEBX	0.3763	0.0142	TRUE	reported	0.0119	8.911e-06	1753	TRUE	reported	Tj5sjb	2	TRUE	364991	0.0111472	19.7388
M33178.metal.pos.txt.gz	ACNE(GCST90245818)	rs17314070	T	C	T	C	0.3034	0.0292	0.95	0.9583	FALSE	FALSE	FALSE	HoJi8V	0.2342	0.0245	TRUE	reported	0.0655	3.598e-06	25	TRUE	reported	BCa5Gq	2	TRUE	364991	0.461856	19.7395
M34329.metal.pos.txt.gz	ACNE(GCST90245818)	rs1360637	A	G	A	G	0.2353	0	0.0171	0.0317	FALSE	FALSE	FALSE	EhjLmf	0.9996	0.0274	TRUE	reported	0.0529	8.787e-06	879	TRUE	reported	0dekSg	2	TRUE	364991	0.0220129	19.7398
M33443.metal.pos.txt.gz	ACNE(GCST90245818)	rs1037028	T	C	T	C	0.028	0.0229	0.9308	0.9271	FALSE	FALSE	FALSE	7QkGNX	0.2221	0.0187	TRUE	reported	0.0063	9.751e-06	4004	TRUE	reported	suoHTa	2	TRUE	364991	0.00490912	19.7432
M31591.metal.pos.txt.gz	ACNE(GCST90245818)	rs9742609	A	G	A	G	0.1725	0.0069	0.9804	0.9824	FALSE	FALSE	FALSE	wDfHZC	0.8507	0.0366	TRUE	reported	0.0388	8.769e-06	1760	TRUE	reported	LWviY7	2	TRUE	364991	0.0111059	19.7434
M17805.metal.pos.txt.gz	ACNE(GCST90245818)	rs16839086	A	C	A	C	0.0329	0.0111	0.2302	0.2956	FALSE	FALSE	FALSE	2zjTYp	0.2801	0.0103	TRUE	reported	0.0074	8.805e-06	1767	TRUE	reported	fFkUG9	2	TRUE	364991	0.0110627	19.7441
M34384.metal.pos.txt.gz	ACNE(GCST90245818)	rs9443691	A	G	A	G	-0.0809	-0.0118	0.1464	0.1495	FALSE	FALSE	FALSE	PITtys	0.3693	0.0131	TRUE	reported	0.0182	8.678e-06	2779	TRUE	reported	CXEpYv	2	TRUE	364991	0.00705974	19.7443
M19414.metal.pos.txt.gz	ACNE(GCST90245818)	rs11623007	A	C	A	C	0.012	-0.0026	0.5644	0.494	FALSE	FALSE	FALSE	BufHoP	0.7867	0.0094	TRUE	reported	0.0027	8.617e-06	4844	TRUE	reported	KH0d8y	2	TRUE	364991	0.00406128	19.7449
M01605.metal.pos.txt.gz	ACNE(GCST90245818)	rs10174534	A	G	A	G	-0.028	0.002	0.5571	0.4957	FALSE	FALSE	FALSE	jsoX0g	0.8288	0.0094	TRUE	reported	0.0063	7.572e-06	5162	TRUE	reported	2Hjefc	2	TRUE	364991	0.00381205	19.7454
M34456.metal.pos.txt.gz	ACNE(GCST90245818)	rs8002491	A	G	A	G	-0.02	0.0172	0.8713	0.8704	FALSE	FALSE	FALSE	NRGAPd	0.217	0.014	TRUE	reported	0.0045	7.804e-06	5207	TRUE	reported	ueOd2F	2	TRUE	364991	0.00377923	19.7455
M15677.metal.pos.txt.gz	ACNE(GCST90245818)	rs2257187	A	T	A	T	-0.036	-0.0009	0.5991	0.5857	FALSE	TRUE	FALSE	uEsogz	0.9235	0.0097	TRUE	reported	0.0081	8.084e-06	5502	TRUE	reported	P13tRl	2	TRUE	364991	0.00357732	19.7459
M27728.metal.pos.txt.gz	ACNE(GCST90245818)	rs7275210	A	T	A	T	0.012	-0.0264	0.4077	0.4087	FALSE	TRUE	FALSE	vsOWBs	0.006674	0.0097	TRUE	reported	0.0027	9.306e-06	5562	TRUE	reported	f2noEF	2	TRUE	364991	0.00353887	19.746
M33968.metal.pos.txt.gz	ACNE(GCST90245818)	rs728797	T	C	T	C	0.04	0.0037	0.07	0.1071	FALSE	FALSE	FALSE	rrQCA2	0.8212	0.0162	TRUE	reported	0.009	8.812e-06	5571	TRUE	reported	l0AyxD	2	TRUE	364991	0.00353317	19.746
M12017.metal.pos.txt.gz	ACNE(GCST90245818)	rs7514881	C	G	C	G	0.012	-0.0084	0.2524	0.2893	FALSE	TRUE	FALSE	NRGAPd	0.4217	0.0104	TRUE	reported	0.0027	8.532e-06	5656	TRUE	reported	ueOd2F	2	TRUE	364991	0.00348026	19.7461
M22130.metal.pos.txt.gz	ACNE(GCST90245818)	rs4637923	T	C	T	C	-0.012	-0.0153	0.3101	0.2815	FALSE	FALSE	FALSE	rrQCA2	0.1453	0.0105	TRUE	reported	0.0027	9.418e-06	5702	TRUE	reported	l0AyxD	2	TRUE	364991	0.00345228	19.7462
M33453.metal.pos.txt.gz	ACNE(GCST90245818)	rs17022573	C	G	C	G	0.02	-0.016	0.1953	0.1966	FALSE	TRUE	FALSE	4QVqlv	0.1734	0.0118	TRUE	reported	0.0045	7.478e-06	5717	TRUE	reported	Zff3Nb	2	TRUE	364991	0.00344325	19.7462
M35326.metal.pos.txt.gz	ACNE(GCST90245818)	rs12597210	T	C	T	C	-0.008	0.008	0.7036	0.7119	FALSE	FALSE	FALSE	biamAc	0.4447	0.0105	TRUE	reported	0.0018	5.907e-06	5768	TRUE	reported	zFDXMQ	2	TRUE	364991	0.00341291	19.7462
M35326.metal.pos.txt.gz	ACNE(GCST90245818)	rs180106	A	G	A	G	0.008	-0.0067	0.3045	0.3161	FALSE	FALSE	FALSE	biamAc	0.5074	0.0101	TRUE	reported	0.0018	4.829e-06	5768	TRUE	reported	zFDXMQ	2	TRUE	364991	0.00341291	19.7462
M35326.metal.pos.txt.gz	ACNE(GCST90245818)	rs2163788	A	C	A	C	0.008	0.0066	0.7176	0.6863	FALSE	FALSE	FALSE	biamAc	0.5143	0.0101	TRUE	reported	0.0018	6.492e-06	5768	TRUE	reported	zFDXMQ	2	TRUE	364991	0.00341291	19.7462
M35326.metal.pos.txt.gz	ACNE(GCST90245818)	rs6682959	A	T	A	T	-0.008	0.0149	0.6386	0.6669	FALSE	TRUE	FALSE	biamAc	0.1381	0.01	TRUE	reported	0.0018	5.758e-06	5768	TRUE	reported	zFDXMQ	2	TRUE	364991	0.00341291	19.7462
M15749.metal.pos.txt.gz	ACNE(GCST90245818)	rs10431948	A	G	A	G	0.02	0.0007	0.354	0.4579	FALSE	FALSE	FALSE	MhNOJh	0.9406	0.0095	TRUE	reported	0.0045	7.257e-06	5829	TRUE	reported	BTlu8z	2	TRUE	364991	0.00337732	19.7463
M15749.metal.pos.txt.gz	ACNE(GCST90245818)	rs6891705	A	C	A	C	0.02	-0.0053	0.6963	0.683	FALSE	FALSE	FALSE	MhNOJh	0.6009	0.0101	TRUE	reported	0.0045	9.37e-06	5829	TRUE	reported	BTlu8z	2	TRUE	364991	0.00337732	19.7463
M15749.metal.pos.txt.gz	ACNE(GCST90245818)	rs763753	A	G	A	G	0.028	-0.0041	0.1367	0.1278	FALSE	FALSE	FALSE	MhNOJh	0.779	0.0147	TRUE	reported	0.0063	8.883e-06	5829	TRUE	reported	BTlu8z	2	TRUE	364991	0.00337732	19.7463
M25599.metal.pos.txt.gz	ACNE(GCST90245818)	rs4623423	C	G	C	G	-0.012	-0.0059	0.6203	0.5845	FALSE	TRUE	FALSE	SSja1q	0.5352	0.0095	TRUE	reported	0.0027	9.045e-06	6388	TRUE	reported	UQpxmD	2	TRUE	364991	0.00308269	19.7469
M22649.metal.pos.txt.gz	ACNE(GCST90245818)	rs2818310	T	C	T	C	0.012	0.0188	0.8108	0.7847	FALSE	FALSE	FALSE	0iP4Jm	0.09934	0.0114	TRUE	reported	0.0027	6.45e-06	6517	TRUE	reported	QWFTcS	2	TRUE	364991	0.00302185	19.747
M01558.metal.pos.txt.gz	ACNE(GCST90245818)	rs10496826	A	G	A	G	-0.008	-0.0026	0.2948	0.3448	FALSE	FALSE	FALSE	9E5uk2	0.7964	0.0099	TRUE	reported	0.0018	7.767e-06	6523	TRUE	reported	A7LkWw	2	TRUE	364991	0.00301908	19.747
M01558.metal.pos.txt.gz	ACNE(GCST90245818)	rs11170032	T	C	T	C	-0.008	-0.0074	0.64	0.6383	FALSE	FALSE	FALSE	9E5uk2	0.4662	0.0102	TRUE	reported	0.0018	7.178e-06	6523	TRUE	reported	A7LkWw	2	TRUE	364991	0.00301908	19.747
M01558.metal.pos.txt.gz	ACNE(GCST90245818)	rs890984	A	G	A	G	-0.012	-0.0009	0.1092	0.0869	FALSE	FALSE	FALSE	9E5uk2	0.9554	0.0168	TRUE	reported	0.0027	6.908e-06	6523	TRUE	reported	A7LkWw	2	TRUE	364991	0.00301908	19.747
M34732.metal.pos.txt.gz	ACNE(GCST90245818)	rs4861137	T	C	T	C	0.016	0.0115	0.6136	0.5839	FALSE	FALSE	FALSE	EhjLmf	0.2496	0.0099	TRUE	reported	0.0036	6.91e-06	6735	TRUE	reported	0dekSg	2	TRUE	364991	0.00292432	19.7472
M34359.metal.pos.txt.gz	ACNE(GCST90245818)	rs12190347	A	G	A	G	-0.008	0.0094	0.2984	0.2943	FALSE	FALSE	FALSE	wDfHZC	0.3675	0.0104	TRUE	reported	0.0018	9.64e-06	6755	TRUE	reported	LWviY7	2	TRUE	364991	0.00291569	19.7472
M34359.metal.pos.txt.gz	ACNE(GCST90245818)	rs8030512	T	C	T	C	-0.008	-0.0098	0.5209	0.4201	FALSE	FALSE	FALSE	wDfHZC	0.3275	0.01	TRUE	reported	0.0018	6.997e-06	6755	TRUE	reported	LWviY7	2	TRUE	364991	0.00291569	19.7472
M12129.metal.pos.txt.gz	ACNE(GCST90245818)	rs7178596	A	G	A	G	-0.012	-0.0103	0.3535	0.3635	FALSE	FALSE	FALSE	77lxle	0.3016	0.01	TRUE	reported	0.0027	7.922e-06	6864	TRUE	reported	ROdtaS	2	TRUE	364991	0.00286952	19.7473
M35977.metal.pos.txt.gz	ACNE(GCST90245818)	rs12449543	T	C	T	C	0.016	0.0112	0.4462	0.4624	FALSE	FALSE	FALSE	jAQWW9	0.237	0.0095	TRUE	reported	0.0036	8.248e-06	6901	TRUE	reported	rY28de	2	TRUE	364991	0.00285418	19.7474
M35327.metal.pos.txt.gz	ACNE(GCST90245818)	rs1855534	T	C	T	C	0.008	0.0044	0.1952	0.1825	FALSE	FALSE	FALSE	K30kxt	0.7184	0.0123	TRUE	reported	0.0018	9.069e-06	6920	TRUE	reported	5Sgsl9	2	TRUE	364991	0.00284637	19.7474
M35327.metal.pos.txt.gz	ACNE(GCST90245818)	rs7816986	A	G	A	G	-0.008	0.0114	0.7989	0.7364	FALSE	FALSE	FALSE	K30kxt	0.2856	0.0107	TRUE	reported	0.0018	5.218e-06	6920	TRUE	reported	5Sgsl9	2	TRUE	364991	0.00284637	19.7474
M36808.metal.pos.txt.gz	ACNE(GCST90245818)	rs1850396	A	T	A	T	-0.008	0.0186	0.251	0.254	FALSE	TRUE	FALSE	MhNOJh	0.08472	0.0108	TRUE	reported	0.0018	4.665e-06	6940	TRUE	reported	BTlu8z	2	TRUE	364991	0.00283819	19.7474
M36808.metal.pos.txt.gz	ACNE(GCST90245818)	rs2062632	T	C	T	C	0.008	0.0139	0.7848	0.7605	FALSE	FALSE	FALSE	MhNOJh	0.2091	0.011	TRUE	reported	0.0018	7.493e-06	6940	TRUE	reported	BTlu8z	2	TRUE	364991	0.00283819	19.7474
M36808.metal.pos.txt.gz	ACNE(GCST90245818)	rs6886404	A	C	A	C	0.008	-0.0015	0.7536	0.7601	FALSE	FALSE	FALSE	MhNOJh	0.8896	0.011	TRUE	reported	0.0018	5.237e-06	6940	TRUE	reported	BTlu8z	2	TRUE	364991	0.00283819	19.7474
M36808.metal.pos.txt.gz	ACNE(GCST90245818)	rs8107012	T	G	T	G	-0.008	0.0172	0.8077	0.8015	FALSE	FALSE	FALSE	MhNOJh	0.1416	0.0117	TRUE	reported	0.0018	9.118e-06	6940	TRUE	reported	BTlu8z	2	TRUE	364991	0.00283819	19.7474
M34306.metal.pos.txt.gz	ACNE(GCST90245818)	rs9389095	T	C	T	C	-0.012	0.0044	0.3794	0.3897	FALSE	FALSE	FALSE	0iP4Jm	0.6527	0.0099	TRUE	reported	0.0027	6.967e-06	6994	TRUE	reported	QWFTcS	2	TRUE	364991	0.00281634	19.7474
M12768.metal.pos.txt.gz	ACNE(GCST90245818)	rs12230393	A	C	A	C	-0.02	0.0009	0.9032	0.9272	FALSE	FALSE	FALSE	EhjLmf	0.9606	0.0182	TRUE	reported	0.0045	7.417e-06	7034	TRUE	reported	0dekSg	2	TRUE	364991	0.00280037	19.7475
M02734.metal.pos.txt.gz	ACNE(GCST90245818)	rs2933568	T	C	T	C	-0.008	0.0137	0.3125	0.2621	FALSE	FALSE	FALSE	biamAc	0.2029	0.0107	TRUE	reported	0.0018	6.225e-06	7037	TRUE	reported	zFDXMQ	2	TRUE	364991	0.00279917	19.7475
M02734.metal.pos.txt.gz	ACNE(GCST90245818)	rs6456786	T	C	T	C	-0.008	-0.035	0.3582	0.3856	FALSE	FALSE	FALSE	biamAc	0.0003471	0.0098	TRUE	reported	0.0018	5.665e-06	7037	TRUE	reported	zFDXMQ	2	TRUE	364991	0.00279917	19.7475
M34123.metal.pos.txt.gz	ACNE(GCST90245818)	rs2234518	A	G	A	G	0.012	-0.0052	0.2653	0.2512	FALSE	FALSE	FALSE	biamAc	0.6326	0.0108	TRUE	reported	0.0027	8.741e-06	7049	TRUE	reported	zFDXMQ	2	TRUE	364991	0.00279442	19.7475
M12067.metal.pos.txt.gz	ACNE(GCST90245818)	rs1216886	A	G	A	G	-0.008	0.0033	0.858	0.8625	FALSE	FALSE	FALSE	Js9nhx	0.8116	0.0137	TRUE	reported	0.0018	6.882e-06	7081	TRUE	reported	AqPnkW	2	TRUE	364991	0.00278183	19.7475
M33380.metal.pos.txt.gz	ACNE(GCST90245818)	rs307811	A	G	A	G	-0.008	-0.0086	0.3635	0.397	FALSE	FALSE	FALSE	wDfHZC	0.3866	0.0099	TRUE	reported	0.0018	4.345e-06	7118	TRUE	reported	LWviY7	2	TRUE	364991	0.00276741	19.7475
M35270.metal.pos.txt.gz	ACNE(GCST90245818)	rs4690150	C	G	C	G	-0.008	-0.0022	0.7283	0.7714	FALSE	TRUE	FALSE	ScJwhq	0.8442	0.0114	TRUE	reported	0.0018	8.3e-06	7217	TRUE	reported	AkdQEL	2	TRUE	364991	0.00272955	19.7476
M35270.metal.pos.txt.gz	ACNE(GCST90245818)	rs4766517	C	G	C	G	-0.008	-0.0037	0.59	0.6189	FALSE	TRUE	FALSE	ScJwhq	0.7156	0.0101	TRUE	reported	0.0018	5.588e-06	7217	TRUE	reported	AkdQEL	2	TRUE	364991	0.00272955	19.7476
M35270.metal.pos.txt.gz	ACNE(GCST90245818)	rs9395466	A	G	A	G	-0.008	-0.0186	0.2647	0.2763	FALSE	FALSE	FALSE	ScJwhq	0.07905	0.0106	TRUE	reported	0.0018	9.924e-06	7217	TRUE	reported	AkdQEL	2	TRUE	364991	0.00272955	19.7476
M17807.metal.pos.txt.gz	ACNE(GCST90245818)	rs2048428	T	C	T	C	-0.036	0.0027	0.133	0.1292	FALSE	FALSE	FALSE	MhNOJh	0.851	0.0144	TRUE	reported	0.0081	9.518e-06	7226	TRUE	reported	BTlu8z	2	TRUE	364991	0.00272616	19.7476
M01585.metal.pos.txt.gz	ACNE(GCST90245818)	rs10757735	A	C	A	C	-0.008	-0.0071	0.132	0.1464	FALSE	FALSE	FALSE	rwFeCT	0.5932	0.0133	TRUE	reported	0.0018	7.911e-06	7271	TRUE	reported	JeukL4	2	TRUE	364991	0.00270933	19.7477
M01585.metal.pos.txt.gz	ACNE(GCST90245818)	rs6019504	A	G	A	G	0.008	0.0108	0.8586	0.8742	FALSE	FALSE	FALSE	rwFeCT	0.4484	0.0142	TRUE	reported	0.0018	6.689e-06	7271	TRUE	reported	JeukL4	2	TRUE	364991	0.00270933	19.7477
M20675.metal.pos.txt.gz	ACNE(GCST90245818)	rs244763	A	G	A	G	0.012	-0.0043	0.3833	0.3825	FALSE	FALSE	FALSE	ouAinc	0.6531	0.0097	TRUE	reported	0.0027	8.704e-06	7301	TRUE	reported	1Chosv	2	TRUE	364991	0.00269823	19.7477
M35628.metal.pos.txt.gz	ACNE(GCST90245818)	rs9657544	C	G	C	G	-0.016	0.0248	0.702	0.6404	FALSE	TRUE	FALSE	CIxAKM	0.01197	0.0098	TRUE	reported	0.0036	9.226e-06	7302	TRUE	reported	U8UYmj	2	TRUE	364991	0.00269786	19.7477
M27256.metal.pos.txt.gz	ACNE(GCST90245818)	rs4767915	A	G	A	G	0.012	0.0145	0.0876	0.122	FALSE	FALSE	FALSE	MqUAwL	0.3227	0.0146	TRUE	reported	0.0027	7.953e-06	7303	TRUE	reported	hgfJiA	2	TRUE	364991	0.00269749	19.7477
M33422.metal.pos.txt.gz	ACNE(GCST90245818)	rs855396	C	G	C	G	-0.008	-0.0235	0.6896	0.6942	FALSE	TRUE	FALSE	MhNOJh	0.02503	0.0105	TRUE	reported	0.0018	5.572e-06	7306	TRUE	reported	BTlu8z	2	TRUE	364991	0.00269639	19.7477
M33477.metal.pos.txt.gz	ACNE(GCST90245818)	rs735080	A	G	A	G	0.008	-0.0133	0.6074	0.5637	FALSE	FALSE	FALSE	SK3bd1	0.1576	0.0094	TRUE	reported	0.0018	8.795e-06	7307	TRUE	reported	1xiUqh	2	TRUE	364991	0.00269602	19.7477
M15778.metal.pos.txt.gz	ACNE(GCST90245818)	rs159486	T	C	T	C	0.012	0.0162	0.1205	0.17	FALSE	FALSE	FALSE	9E5uk2	0.1983	0.0126	TRUE	reported	0.0027	5.913e-06	7308	TRUE	reported	A7LkWw	2	TRUE	364991	0.00269565	19.7477
M15778.metal.pos.txt.gz	ACNE(GCST90245818)	rs724165	A	G	A	G	-0.008	-0.014	0.5944	0.5702	FALSE	FALSE	FALSE	9E5uk2	0.1432	0.0096	TRUE	reported	0.0018	7.536e-06	7308	TRUE	reported	A7LkWw	2	TRUE	364991	0.00269565	19.7477
M32761.metal.pos.txt.gz	ACNE(GCST90245818)	rs12211633	T	C	T	C	0.016	-0.0045	0.747	0.7605	FALSE	FALSE	FALSE	biamAc	0.6869	0.0111	TRUE	reported	0.0036	6.738e-06	7313	TRUE	reported	zFDXMQ	2	TRUE	364991	0.00269382	19.7477
M34283.metal.pos.txt.gz	ACNE(GCST90245818)	rs10454287	A	T	A	T	-0.008	-0.0066	0.3319	0.413	FALSE	TRUE	FALSE	MqUAwL	0.4896	0.0095	TRUE	reported	0.0018	7.96e-06	7316	TRUE	reported	hgfJiA	2	TRUE	364991	0.00269271	19.7477
M34283.metal.pos.txt.gz	ACNE(GCST90245818)	rs1797387	A	G	A	G	-0.008	-0.0055	0.49	0.4491	FALSE	FALSE	FALSE	MqUAwL	0.5588	0.0094	TRUE	reported	0.0018	6.711e-06	7316	TRUE	reported	hgfJiA	2	TRUE	364991	0.00269271	19.7477
M35631.metal.pos.txt.gz	ACNE(GCST90245818)	rs4812575	A	G	A	G	0.012	0.0193	0.3039	0.276	FALSE	FALSE	FALSE	EhjLmf	0.06629	0.0105	TRUE	reported	0.0027	6.39e-06	7317	TRUE	reported	0dekSg	2	TRUE	364991	0.00269235	19.7477
M34527.metal.pos.txt.gz	ACNE(GCST90245818)	rs12456616	T	G	T	G	-0.032	0.0205	0.9367	0.9133	FALSE	FALSE	FALSE	0iP4Jm	0.2299	0.017	TRUE	reported	0.0072	9.955e-06	7322	TRUE	reported	QWFTcS	2	TRUE	364991	0.00269051	19.7477
M02132.metal.pos.txt.gz	ACNE(GCST90245818)	rs1610360	A	T	A	T	0.008	0.006	0.6678	0.6931	FALSE	TRUE	FALSE	4QXvhJ	0.5591	0.0102	TRUE	reported	0.0018	4.628e-06	7325	TRUE	reported	pO1Xhi	2	TRUE	364991	0.00268941	19.7477
M02132.metal.pos.txt.gz	ACNE(GCST90245818)	rs9400834	T	C	T	C	0.008	0.0112	0.7024	0.6663	FALSE	FALSE	FALSE	4QXvhJ	0.2592	0.0099	TRUE	reported	0.0018	5.619e-06	7325	TRUE	reported	pO1Xhi	2	TRUE	364991	0.00268941	19.7477
M20699.metal.pos.txt.gz	ACNE(GCST90245818)	rs6552523	T	C	T	C	-0.012	-0.0313	0.8163	0.7786	FALSE	FALSE	FALSE	7QkGNX	0.005732	0.0113	TRUE	reported	0.0027	6.278e-06	7327	TRUE	reported	suoHTa	2	TRUE	364991	0.00268868	19.7477
M20699.metal.pos.txt.gz	ACNE(GCST90245818)	rs7701594	T	C	T	C	0.012	-0.0134	0.1653	0.1902	FALSE	FALSE	FALSE	7QkGNX	0.2917	0.0127	TRUE	reported	0.0027	7.448e-06	7327	TRUE	reported	suoHTa	2	TRUE	364991	0.00268868	19.7477
M36776.metal.pos.txt.gz	ACNE(GCST90245818)	rs2146548	T	G	T	G	0.012	0.0204	0.7266	0.7282	FALSE	FALSE	FALSE	wDfHZC	0.05826	0.0108	TRUE	reported	0.0027	6.996e-06	7335	TRUE	reported	LWviY7	2	TRUE	364991	0.00268576	19.7477
M27738.metal.pos.txt.gz	ACNE(GCST90245818)	rs13163920	T	C	T	C	0.016	-0.0086	0.3017	0.3103	FALSE	FALSE	FALSE	R4kgGu	0.3957	0.0102	TRUE	reported	0.0036	9.507e-06	7336	TRUE	reported	ZWYkl1	2	TRUE	364991	0.00268539	19.7477
M15365.metal.pos.txt.gz	ACNE(GCST90245818)	rs4075155	T	C	T	C	-0.012	0.0039	0.7961	0.743	FALSE	FALSE	FALSE	0iP4Jm	0.7169	0.0107	TRUE	reported	0.0027	8.879e-06	7337	TRUE	reported	QWFTcS	2	TRUE	364991	0.00268503	19.7477
M32632.metal.pos.txt.gz	ACNE(GCST90245818)	rs173365	A	G	A	G	-0.012	-0.0056	0.4432	0.3949	FALSE	FALSE	FALSE	9b7Gge	0.5666	0.0097	TRUE	reported	0.0027	8.191e-06	7337	TRUE	reported	7lkanb	2	TRUE	364991	0.00268503	19.7477
M31591.metal.pos.txt.gz	ACNE(GCST90245818)	rs6595423	T	C	T	C	0.044	-0.0052	0.8849	0.8874	FALSE	FALSE	FALSE	wDfHZC	0.7253	0.0149	TRUE	reported	0.0099	8.519e-06	7338	TRUE	reported	LWviY7	2	TRUE	364991	0.00268466	19.7477
M32910.metal.pos.txt.gz	ACNE(GCST90245818)	rs8180826	C	G	C	G	-0.008	-0.0084	0.6944	0.672	FALSE	TRUE	FALSE	rwFeCT	0.401	0.01	TRUE	reported	0.0018	5.206e-06	7344	TRUE	reported	JeukL4	2	TRUE	364991	0.00268248	19.7477
M01645.metal.pos.txt.gz	ACNE(GCST90245818)	rs1487052	T	C	T	C	0.008	0.0129	0.3063	0.2998	FALSE	FALSE	FALSE	W6iBnA	0.2054	0.0102	TRUE	reported	0.0018	7.664e-06	7346	TRUE	reported	JHxQcB	2	TRUE	364991	0.00268175	19.7477
M01645.metal.pos.txt.gz	ACNE(GCST90245818)	rs2255059	T	C	T	C	-0.008	-0.0128	0.5192	0.4918	FALSE	FALSE	FALSE	W6iBnA	0.1773	0.0095	TRUE	reported	0.0018	7.397e-06	7346	TRUE	reported	JHxQcB	2	TRUE	364991	0.00268175	19.7477
M01645.metal.pos.txt.gz	ACNE(GCST90245818)	rs4333677	A	G	A	G	0.008	0.0051	0.5848	0.6075	FALSE	FALSE	FALSE	W6iBnA	0.5938	0.0096	TRUE	reported	0.0018	5.985e-06	7346	TRUE	reported	JHxQcB	2	TRUE	364991	0.00268175	19.7477
M34244.metal.pos.txt.gz	ACNE(GCST90245818)	rs11811387	A	T	A	T	0.016	-0.0133	0.8227	0.8314	FALSE	TRUE	FALSE	wDfHZC	0.2924	0.0127	TRUE	reported	0.0036	7.038e-06	7347	TRUE	reported	LWviY7	2	TRUE	364991	0.00268138	19.7477
M34244.metal.pos.txt.gz	ACNE(GCST90245818)	rs987693	A	G	A	G	-0.012	0.0026	0.4537	0.4535	FALSE	FALSE	FALSE	wDfHZC	0.7825	0.0096	TRUE	reported	0.0027	7.995e-06	7347	TRUE	reported	LWviY7	2	TRUE	364991	0.00268138	19.7477
M15500.metal.pos.txt.gz	ACNE(GCST90245818)	rs1109773	C	G	C	G	0.004	0.0053	0.3724	0.3661	FALSE	TRUE	FALSE	rwFeCT	0.5821	0.0097	TRUE	reported	0.0009	9.026e-06	7349	TRUE	reported	JeukL4	2	TRUE	364991	0.00268066	19.7477
M15500.metal.pos.txt.gz	ACNE(GCST90245818)	rs12417365	T	C	T	C	-0.004	0.0065	0.5209	0.5684	FALSE	FALSE	FALSE	rwFeCT	0.4899	0.0095	TRUE	reported	0.0009	7.824e-06	7349	TRUE	reported	JeukL4	2	TRUE	364991	0.00268066	19.7477
M15500.metal.pos.txt.gz	ACNE(GCST90245818)	rs12607576	T	C	T	C	-0.004	0.0133	0.5351	0.538	FALSE	FALSE	FALSE	rwFeCT	0.1586	0.0095	TRUE	reported	0.0009	6.667e-06	7349	TRUE	reported	JeukL4	2	TRUE	364991	0.00268066	19.7477
M15500.metal.pos.txt.gz	ACNE(GCST90245818)	rs1482567	T	C	T	C	0.004	-0.0078	0.6212	0.6798	FALSE	FALSE	FALSE	rwFeCT	0.4399	0.0101	TRUE	reported	0.0009	9.301e-06	7349	TRUE	reported	JeukL4	2	TRUE	364991	0.00268066	19.7477
M15500.metal.pos.txt.gz	ACNE(GCST90245818)	rs1507101	A	G	A	G	0.004	0.0097	0.5673	0.5085	FALSE	FALSE	FALSE	rwFeCT	0.3099	0.0095	TRUE	reported	0.0009	9.625e-06	7349	TRUE	reported	JeukL4	2	TRUE	364991	0.00268066	19.7477
M15500.metal.pos.txt.gz	ACNE(GCST90245818)	rs1544811	A	G	A	G	0.004	0.0023	0.4576	0.4812	FALSE	FALSE	FALSE	rwFeCT	0.8058	0.0094	TRUE	reported	0.0009	8.988e-06	7349	TRUE	reported	JeukL4	2	TRUE	364991	0.00268066	19.7477
M15500.metal.pos.txt.gz	ACNE(GCST90245818)	rs2164183	T	G	T	G	-0.004	0.0081	0.5129	0.556	FALSE	FALSE	FALSE	rwFeCT	0.3932	0.0095	TRUE	reported	0.0009	9.795e-06	7349	TRUE	reported	JeukL4	2	TRUE	364991	0.00268066	19.7477
M15500.metal.pos.txt.gz	ACNE(GCST90245818)	rs220168	A	G	A	G	-0.004	0.0204	0.5152	0.5325	FALSE	FALSE	FALSE	rwFeCT	0.03422	0.0096	TRUE	reported	0.0009	9.329e-06	7349	TRUE	reported	JeukL4	2	TRUE	364991	0.00268066	19.7477
M15500.metal.pos.txt.gz	ACNE(GCST90245818)	rs2225978	A	C	A	C	-0.004	0.0029	0.5215	0.4713	FALSE	FALSE	FALSE	rwFeCT	0.7574	0.0094	TRUE	reported	0.0009	9.076e-06	7349	TRUE	reported	JeukL4	2	TRUE	364991	0.00268066	19.7477
M15500.metal.pos.txt.gz	ACNE(GCST90245818)	rs2327855	A	C	A	C	0.004	0.0122	0.5796	0.617	FALSE	FALSE	FALSE	rwFeCT	0.2047	0.0096	TRUE	reported	0.0009	9.553e-06	7349	TRUE	reported	JeukL4	2	TRUE	364991	0.00268066	19.7477
M15500.metal.pos.txt.gz	ACNE(GCST90245818)	rs4669392	A	G	A	G	-0.004	-0.0087	0.4262	0.4646	FALSE	FALSE	FALSE	rwFeCT	0.3575	0.0095	TRUE	reported	0.0009	9.293e-06	7349	TRUE	reported	JeukL4	2	TRUE	364991	0.00268066	19.7477
M15500.metal.pos.txt.gz	ACNE(GCST90245818)	rs480662	A	G	A	G	-0.004	-0.0026	0.5952	0.5399	FALSE	FALSE	FALSE	rwFeCT	0.7827	0.0094	TRUE	reported	0.0009	9.733e-06	7349	TRUE	reported	JeukL4	2	TRUE	364991	0.00268066	19.7477
M15500.metal.pos.txt.gz	ACNE(GCST90245818)	rs496150	A	G	A	G	-0.004	-0.0051	0.6256	0.5434	FALSE	FALSE	FALSE	rwFeCT	0.5912	0.0095	TRUE	reported	0.0009	9.878e-06	7349	TRUE	reported	JeukL4	2	TRUE	364991	0.00268066	19.7477
M15500.metal.pos.txt.gz	ACNE(GCST90245818)	rs5999027	T	C	T	C	-0.004	0.0033	0.4322	0.4361	FALSE	FALSE	FALSE	rwFeCT	0.7279	0.0094	TRUE	reported	0.0009	9.518e-06	7349	TRUE	reported	JeukL4	2	TRUE	364991	0.00268066	19.7477
M15500.metal.pos.txt.gz	ACNE(GCST90245818)	rs7662505	A	T	A	T	-0.004	0.0168	0.4045	0.4042	FALSE	TRUE	FALSE	rwFeCT	0.08102	0.0096	TRUE	reported	0.0009	9.984e-06	7349	TRUE	reported	JeukL4	2	TRUE	364991	0.00268066	19.7477
M15500.metal.pos.txt.gz	ACNE(GCST90245818)	rs7686890	T	C	T	C	0.004	0.0228	0.3938	0.4009	FALSE	FALSE	FALSE	rwFeCT	0.01717	0.0096	TRUE	reported	0.0009	7.99e-06	7349	TRUE	reported	JeukL4	2	TRUE	364991	0.00268066	19.7477
M15500.metal.pos.txt.gz	ACNE(GCST90245818)	rs7837480	A	G	A	G	-0.004	-0.0107	0.4784	0.4782	FALSE	FALSE	FALSE	rwFeCT	0.2546	0.0094	TRUE	reported	0.0009	9.303e-06	7349	TRUE	reported	JeukL4	2	TRUE	364991	0.00268066	19.7477
M15500.metal.pos.txt.gz	ACNE(GCST90245818)	rs7940551	T	C	T	C	-0.004	0.0019	0.4352	0.5033	FALSE	FALSE	FALSE	rwFeCT	0.8433	0.0094	TRUE	reported	0.0009	8.332e-06	7349	TRUE	reported	JeukL4	2	TRUE	364991	0.00268066	19.7477
M15500.metal.pos.txt.gz	ACNE(GCST90245818)	rs8043243	T	C	T	C	-0.004	0.009	0.3641	0.3833	FALSE	FALSE	FALSE	rwFeCT	0.35	0.0096	TRUE	reported	0.0009	8.406e-06	7349	TRUE	reported	JeukL4	2	TRUE	364991	0.00268066	19.7477
M32518.metal.pos.txt.gz	ACNE(GCST90245818)	rs10084901	A	T	A	T	0.008	0.0081	0.5872	0.5815	FALSE	TRUE	FALSE	MhNOJh	0.3943	0.0096	TRUE	reported	0.0018	7.458e-06	7350	TRUE	reported	BTlu8z	2	TRUE	364991	0.00268029	19.7477
M32518.metal.pos.txt.gz	ACNE(GCST90245818)	rs13262434	T	G	T	G	-0.008	-0.0011	0.308	0.2882	FALSE	FALSE	FALSE	MhNOJh	0.9181	0.0103	TRUE	reported	0.0018	9.951e-06	7350	TRUE	reported	BTlu8z	2	TRUE	364991	0.00268029	19.7477
M32518.metal.pos.txt.gz	ACNE(GCST90245818)	rs6880807	T	G	T	G	-0.008	0.005	0.633	0.6303	FALSE	FALSE	FALSE	MhNOJh	0.6046	0.0097	TRUE	reported	0.0018	7.677e-06	7350	TRUE	reported	BTlu8z	2	TRUE	364991	0.00268029	19.7477
M00060.metal.pos.txt.gz	ACNE(GCST90245818)	rs10736117	A	G	A	G	-0.004	0.0103	0.6265	0.6468	FALSE	FALSE	FALSE	BufHoP	0.2977	0.0098	TRUE	reported	0.0009	8.497e-06	7351	TRUE	reported	KH0d8y	2	TRUE	364991	0.00267993	19.7477
M00060.metal.pos.txt.gz	ACNE(GCST90245818)	rs10828678	A	G	A	G	0.004	0.0038	0.5105	0.5702	FALSE	FALSE	FALSE	BufHoP	0.6911	0.0096	TRUE	reported	0.0009	7.202e-06	7351	TRUE	reported	KH0d8y	2	TRUE	364991	0.00267993	19.7477
M00060.metal.pos.txt.gz	ACNE(GCST90245818)	rs10887020	T	C	T	C	0.004	0.0055	0.5133	0.5225	FALSE	FALSE	FALSE	BufHoP	0.5548	0.0094	TRUE	reported	0.0009	7.289e-06	7351	TRUE	reported	KH0d8y	2	TRUE	364991	0.00267993	19.7477
M00060.metal.pos.txt.gz	ACNE(GCST90245818)	rs11117808	A	C	A	C	0.004	-0.0083	0.4457	0.5208	FALSE	FALSE	FALSE	BufHoP	0.3817	0.0094	TRUE	reported	0.0009	8.398e-06	7351	TRUE	reported	KH0d8y	2	TRUE	364991	0.00267993	19.7477
M00060.metal.pos.txt.gz	ACNE(GCST90245818)	rs12344504	T	C	T	C	-0.004	0.0167	0.5957	0.6012	FALSE	FALSE	FALSE	BufHoP	0.09021	0.0098	TRUE	reported	0.0009	6.704e-06	7351	TRUE	reported	KH0d8y	2	TRUE	364991	0.00267993	19.7477
M00060.metal.pos.txt.gz	ACNE(GCST90245818)	rs13130810	T	C	T	C	0.004	0.0043	0.4401	0.4042	FALSE	FALSE	FALSE	BufHoP	0.6483	0.0095	TRUE	reported	0.0009	7.791e-06	7351	TRUE	reported	KH0d8y	2	TRUE	364991	0.00267993	19.7477
M00060.metal.pos.txt.gz	ACNE(GCST90245818)	rs1368532	T	C	T	C	-0.004	0.0071	0.3842	0.3901	FALSE	FALSE	FALSE	BufHoP	0.4603	0.0096	TRUE	reported	0.0009	8.855e-06	7351	TRUE	reported	KH0d8y	2	TRUE	364991	0.00267993	19.7477
M00060.metal.pos.txt.gz	ACNE(GCST90245818)	rs1872800	A	T	A	T	-0.004	-0.0117	0.6438	0.611	FALSE	TRUE	FALSE	BufHoP	0.2411	0.01	TRUE	reported	0.0009	8.247e-06	7351	TRUE	reported	KH0d8y	2	TRUE	364991	0.00267993	19.7477
M00060.metal.pos.txt.gz	ACNE(GCST90245818)	rs1995150	T	C	T	C	0.004	-0.0076	0.6102	0.6372	FALSE	FALSE	FALSE	BufHoP	0.4433	0.0099	TRUE	reported	0.0009	7.838e-06	7351	TRUE	reported	KH0d8y	2	TRUE	364991	0.00267993	19.7477
M00060.metal.pos.txt.gz	ACNE(GCST90245818)	rs2146498	A	G	A	G	0.004	-0.0032	0.5787	0.5561	FALSE	FALSE	FALSE	BufHoP	0.7382	0.0095	TRUE	reported	0.0009	8.041e-06	7351	TRUE	reported	KH0d8y	2	TRUE	364991	0.00267993	19.7477
M00060.metal.pos.txt.gz	ACNE(GCST90245818)	rs2624695	T	C	T	C	-0.004	-0.0308	0.5102	0.4712	FALSE	FALSE	FALSE	BufHoP	0.00109	0.0094	TRUE	reported	0.0009	8.941e-06	7351	TRUE	reported	KH0d8y	2	TRUE	364991	0.00267993	19.7477
M00060.metal.pos.txt.gz	ACNE(GCST90245818)	rs2834803	A	G	A	G	0.004	-0.0106	0.5707	0.5634	FALSE	FALSE	FALSE	BufHoP	0.2644	0.0095	TRUE	reported	0.0009	8.134e-06	7351	TRUE	reported	KH0d8y	2	TRUE	364991	0.00267993	19.7477
M00060.metal.pos.txt.gz	ACNE(GCST90245818)	rs4920094	A	G	A	G	0.004	-0.0024	0.3912	0.3753	FALSE	FALSE	FALSE	BufHoP	0.8046	0.0097	TRUE	reported	0.0009	7.179e-06	7351	TRUE	reported	KH0d8y	2	TRUE	364991	0.00267993	19.7477
M00060.metal.pos.txt.gz	ACNE(GCST90245818)	rs606798	T	G	T	G	0.004	-0.0102	0.3722	0.3219	FALSE	FALSE	FALSE	BufHoP	0.3175	0.0102	TRUE	reported	0.0009	9.901e-06	7351	TRUE	reported	KH0d8y	2	TRUE	364991	0.00267993	19.7477
M00060.metal.pos.txt.gz	ACNE(GCST90245818)	rs6543342	T	C	T	C	0.004	-0.0035	0.3778	0.4303	FALSE	FALSE	FALSE	BufHoP	0.7121	0.0095	TRUE	reported	0.0009	8.561e-06	7351	TRUE	reported	KH0d8y	2	TRUE	364991	0.00267993	19.7477
M00060.metal.pos.txt.gz	ACNE(GCST90245818)	rs6588636	T	C	T	C	-0.004	0.0048	0.611	0.5894	FALSE	FALSE	FALSE	BufHoP	0.6141	0.0096	TRUE	reported	0.0009	9.935e-06	7351	TRUE	reported	KH0d8y	2	TRUE	364991	0.00267993	19.7477
M00060.metal.pos.txt.gz	ACNE(GCST90245818)	rs682359	T	G	T	G	0.004	-0.0018	0.5813	0.6129	FALSE	FALSE	FALSE	BufHoP	0.8544	0.0096	TRUE	reported	0.0009	6.342e-06	7351	TRUE	reported	KH0d8y	2	TRUE	364991	0.00267993	19.7477
M00060.metal.pos.txt.gz	ACNE(GCST90245818)	rs699856	T	C	T	C	0.004	-0.0082	0.3661	0.3883	FALSE	FALSE	FALSE	BufHoP	0.3943	0.0096	TRUE	reported	0.0009	7.449e-06	7351	TRUE	reported	KH0d8y	2	TRUE	364991	0.00267993	19.7477
M00060.metal.pos.txt.gz	ACNE(GCST90245818)	rs7073430	A	C	A	C	0.004	-0.0032	0.4008	0.3712	FALSE	FALSE	FALSE	BufHoP	0.7439	0.0097	TRUE	reported	0.0009	9.946e-06	7351	TRUE	reported	KH0d8y	2	TRUE	364991	0.00267993	19.7477
M00060.metal.pos.txt.gz	ACNE(GCST90245818)	rs720816	A	G	A	G	0.004	0.0026	0.5425	0.5945	FALSE	FALSE	FALSE	BufHoP	0.7953	0.0099	TRUE	reported	0.0009	7.764e-06	7351	TRUE	reported	KH0d8y	2	TRUE	364991	0.00267993	19.7477
M00060.metal.pos.txt.gz	ACNE(GCST90245818)	rs7513382	T	G	T	G	-0.004	-0.0048	0.5171	0.4606	FALSE	FALSE	FALSE	BufHoP	0.6079	0.0094	TRUE	reported	0.0009	7.052e-06	7351	TRUE	reported	KH0d8y	2	TRUE	364991	0.00267993	19.7477
M00060.metal.pos.txt.gz	ACNE(GCST90245818)	rs7669967	A	G	A	G	0.004	-0.0107	0.6167	0.5347	FALSE	FALSE	FALSE	BufHoP	0.2583	0.0095	TRUE	reported	0.0009	6.827e-06	7351	TRUE	reported	KH0d8y	2	TRUE	364991	0.00267993	19.7477
M00060.metal.pos.txt.gz	ACNE(GCST90245818)	rs7968823	T	C	T	C	-0.004	-0.0051	0.4688	0.5037	FALSE	FALSE	FALSE	BufHoP	0.5894	0.0094	TRUE	reported	0.0009	8.712e-06	7351	TRUE	reported	KH0d8y	2	TRUE	364991	0.00267993	19.7477
M00060.metal.pos.txt.gz	ACNE(GCST90245818)	rs797348	A	G	A	G	0.004	-0.008	0.6447	0.6796	FALSE	FALSE	FALSE	BufHoP	0.434	0.0103	TRUE	reported	0.0009	9.666e-06	7351	TRUE	reported	KH0d8y	2	TRUE	364991	0.00267993	19.7477
M00060.metal.pos.txt.gz	ACNE(GCST90245818)	rs9322464	T	C	T	C	0.004	-0.0083	0.47	0.4313	FALSE	FALSE	FALSE	BufHoP	0.3843	0.0095	TRUE	reported	0.0009	8.271e-06	7351	TRUE	reported	KH0d8y	2	TRUE	364991	0.00267993	19.7477
M00060.metal.pos.txt.gz	ACNE(GCST90245818)	rs9394683	T	C	T	C	-0.004	-0.0029	0.5195	0.4739	FALSE	FALSE	FALSE	BufHoP	0.7563	0.0095	TRUE	reported	0.0009	9.054e-06	7351	TRUE	reported	KH0d8y	2	TRUE	364991	0.00267993	19.7477
M01125.metal.pos.txt.gz	ACNE(GCST90245818)	rs161503	T	C	T	C	0.008	0.0037	0.1176	0.1479	FALSE	FALSE	FALSE	MhNOJh	0.7821	0.0133	TRUE	reported	0.0018	6.867e-06	7352	TRUE	reported	BTlu8z	2	TRUE	364991	0.00267956	19.7477
M01125.metal.pos.txt.gz	ACNE(GCST90245818)	rs6101153	A	G	A	G	-0.008	-0.0181	0.8897	0.9071	FALSE	FALSE	FALSE	MhNOJh	0.3503	0.0194	TRUE	reported	0.0018	8.264e-06	7352	TRUE	reported	BTlu8z	2	TRUE	364991	0.00267956	19.7477
M19934.metal.pos.txt.gz	ACNE(GCST90245818)	rs10112981	A	G	A	G	-0.008	-0.0078	0.287	0.2815	FALSE	FALSE	FALSE	BufHoP	0.4539	0.0105	TRUE	reported	0.0018	6.116e-06	7354	TRUE	reported	KH0d8y	2	TRUE	364991	0.00267884	19.7477
M33955.metal.pos.txt.gz	ACNE(GCST90245818)	rs10953026	A	G	A	G	-0.008	-0.0155	0.6177	0.7145	FALSE	FALSE	FALSE	jAQWW9	0.1399	0.0105	TRUE	reported	0.0018	5.852e-06	7354	TRUE	reported	rY28de	2	TRUE	364991	0.00267884	19.7477
M33955.metal.pos.txt.gz	ACNE(GCST90245818)	rs1433098	T	G	T	G	0.008	0.0096	0.6439	0.6672	FALSE	FALSE	FALSE	jAQWW9	0.3512	0.0103	TRUE	reported	0.0018	8.135e-06	7354	TRUE	reported	rY28de	2	TRUE	364991	0.00267884	19.7477
M33955.metal.pos.txt.gz	ACNE(GCST90245818)	rs7124459	T	C	T	C	-0.008	0.0023	0.3757	0.3583	FALSE	FALSE	FALSE	jAQWW9	0.8121	0.0098	TRUE	reported	0.0018	7.576e-06	7354	TRUE	reported	rY28de	2	TRUE	364991	0.00267884	19.7477
M00054.metal.pos.txt.gz	ACNE(GCST90245818)	rs10225863	T	C	T	C	-0.004	0.0215	0.3949	0.4617	FALSE	FALSE	FALSE	4QVqlv	0.02193	0.0094	TRUE	reported	0.0009	9.754e-06	7355	TRUE	reported	Zff3Nb	2	TRUE	364991	0.00267847	19.7477
M00054.metal.pos.txt.gz	ACNE(GCST90245818)	rs11729831	T	G	T	G	0.004	0.01	0.6133	0.5953	FALSE	FALSE	FALSE	4QVqlv	0.3105	0.0099	TRUE	reported	0.0009	8.61e-06	7355	TRUE	reported	Zff3Nb	2	TRUE	364991	0.00267847	19.7477
M00054.metal.pos.txt.gz	ACNE(GCST90245818)	rs13001325	T	C	T	C	-0.004	0.0141	0.3823	0.3707	FALSE	FALSE	FALSE	4QVqlv	0.146	0.0097	TRUE	reported	0.0009	7.447e-06	7355	TRUE	reported	Zff3Nb	2	TRUE	364991	0.00267847	19.7477
M00054.metal.pos.txt.gz	ACNE(GCST90245818)	rs1418942	A	C	A	C	-0.004	-0.0038	0.5751	0.6112	FALSE	FALSE	FALSE	4QVqlv	0.6931	0.0096	TRUE	reported	0.0009	7.128e-06	7355	TRUE	reported	Zff3Nb	2	TRUE	364991	0.00267847	19.7477
M00054.metal.pos.txt.gz	ACNE(GCST90245818)	rs2769419	A	G	A	G	0.004	0.0102	0.4777	0.4653	FALSE	FALSE	FALSE	4QVqlv	0.2786	0.0094	TRUE	reported	0.0009	6.163e-06	7355	TRUE	reported	Zff3Nb	2	TRUE	364991	0.00267847	19.7477
M00054.metal.pos.txt.gz	ACNE(GCST90245818)	rs2868072	A	G	A	G	0.004	-0.008	0.4829	0.5241	FALSE	FALSE	FALSE	4QVqlv	0.3914	0.0094	TRUE	reported	0.0009	9.036e-06	7355	TRUE	reported	Zff3Nb	2	TRUE	364991	0.00267847	19.7477
M00054.metal.pos.txt.gz	ACNE(GCST90245818)	rs3773729	T	C	T	C	0.004	-0.0066	0.6291	0.6798	FALSE	FALSE	FALSE	4QVqlv	0.515	0.0101	TRUE	reported	0.0009	8.571e-06	7355	TRUE	reported	Zff3Nb	2	TRUE	364991	0.00267847	19.7477
M00054.metal.pos.txt.gz	ACNE(GCST90245818)	rs4144737	A	G	A	G	0.004	0.0163	0.5818	0.6322	FALSE	FALSE	FALSE	4QVqlv	0.09319	0.0097	TRUE	reported	0.0009	9.859e-06	7355	TRUE	reported	Zff3Nb	2	TRUE	364991	0.00267847	19.7477
M00054.metal.pos.txt.gz	ACNE(GCST90245818)	rs42162	T	C	T	C	0.004	0.0075	0.5492	0.5055	FALSE	FALSE	FALSE	4QVqlv	0.4253	0.0094	TRUE	reported	0.0009	8.217e-06	7355	TRUE	reported	Zff3Nb	2	TRUE	364991	0.00267847	19.7477
M00054.metal.pos.txt.gz	ACNE(GCST90245818)	rs6110544	T	C	T	C	0.004	0.0028	0.4394	0.5027	FALSE	FALSE	FALSE	4QVqlv	0.7683	0.0094	TRUE	reported	0.0009	7.011e-06	7355	TRUE	reported	Zff3Nb	2	TRUE	364991	0.00267847	19.7477
M00054.metal.pos.txt.gz	ACNE(GCST90245818)	rs6435723	T	C	T	C	-0.008	0.0128	0.8977	0.9176	FALSE	FALSE	FALSE	4QVqlv	0.4634	0.0175	TRUE	reported	0.0018	6.907e-06	7355	TRUE	reported	Zff3Nb	2	TRUE	364991	0.00267847	19.7477
M00054.metal.pos.txt.gz	ACNE(GCST90245818)	rs6454864	T	C	T	C	0.004	-0.0003	0.3705	0.3973	FALSE	FALSE	FALSE	4QVqlv	0.9787	0.0096	TRUE	reported	0.0009	8.872e-06	7355	TRUE	reported	Zff3Nb	2	TRUE	364991	0.00267847	19.7477
M00054.metal.pos.txt.gz	ACNE(GCST90245818)	rs6537156	T	C	T	C	0.004	-0.0054	0.4485	0.4747	FALSE	FALSE	FALSE	4QVqlv	0.571	0.0095	TRUE	reported	0.0009	8.091e-06	7355	TRUE	reported	Zff3Nb	2	TRUE	364991	0.00267847	19.7477
M00054.metal.pos.txt.gz	ACNE(GCST90245818)	rs6730726	A	G	A	G	-0.004	-0.0241	0.5312	0.5341	FALSE	FALSE	FALSE	4QVqlv	0.01039	0.0094	TRUE	reported	0.0009	7.167e-06	7355	TRUE	reported	Zff3Nb	2	TRUE	364991	0.00267847	19.7477
M00054.metal.pos.txt.gz	ACNE(GCST90245818)	rs699856	T	C	T	C	0.004	-0.0082	0.3661	0.3883	FALSE	FALSE	FALSE	4QVqlv	0.3943	0.0096	TRUE	reported	0.0009	8.012e-06	7355	TRUE	reported	Zff3Nb	2	TRUE	364991	0.00267847	19.7477
M00054.metal.pos.txt.gz	ACNE(GCST90245818)	rs7594598	A	C	A	C	0.004	-0.0071	0.4257	0.417	FALSE	FALSE	FALSE	4QVqlv	0.4578	0.0095	TRUE	reported	0.0009	9.497e-06	7355	TRUE	reported	Zff3Nb	2	TRUE	364991	0.00267847	19.7477
M00054.metal.pos.txt.gz	ACNE(GCST90245818)	rs9646527	A	T	A	T	0.004	-0.0027	0.3795	0.3994	FALSE	TRUE	FALSE	4QVqlv	0.776	0.0096	TRUE	reported	0.0009	9.002e-06	7355	TRUE	reported	Zff3Nb	2	TRUE	364991	0.00267847	19.7477
M00054.metal.pos.txt.gz	ACNE(GCST90245818)	rs9950125	A	G	A	G	-0.004	0.0093	0.4521	0.3938	FALSE	FALSE	FALSE	4QVqlv	0.3341	0.0096	TRUE	reported	0.0009	7.715e-06	7355	TRUE	reported	Zff3Nb	2	TRUE	364991	0.00267847	19.7477
M01358.metal.pos.txt.gz	ACNE(GCST90245818)	rs10853932	T	C	T	C	0.008	-0.008	0.345	0.3092	FALSE	FALSE	FALSE	0iP4Jm	0.4504	0.0105	TRUE	reported	0.0018	5.449e-06	7355	TRUE	reported	QWFTcS	2	TRUE	364991	0.00267847	19.7477
M32492.metal.pos.txt.gz	ACNE(GCST90245818)	rs10096225	A	G	A	G	0.008	0.0053	0.4743	0.5239	FALSE	FALSE	FALSE	HoJi8V	0.5714	0.0094	TRUE	reported	0.0018	6.735e-06	7355	TRUE	reported	BCa5Gq	2	TRUE	364991	0.00267847	19.7477
M12035.metal.pos.txt.gz	ACNE(GCST90245818)	rs10738508	A	G	A	G	-0.008	0.0041	0.3472	0.3224	FALSE	FALSE	FALSE	9E5uk2	0.6832	0.0101	TRUE	reported	0.0018	6.613e-06	7356	TRUE	reported	A7LkWw	2	TRUE	364991	0.00267811	19.7477
M12035.metal.pos.txt.gz	ACNE(GCST90245818)	rs7002819	T	C	T	C	0.008	-0.0036	0.5269	0.5339	FALSE	FALSE	FALSE	9E5uk2	0.7013	0.0095	TRUE	reported	0.0018	6.153e-06	7356	TRUE	reported	A7LkWw	2	TRUE	364991	0.00267811	19.7477
M12774.metal.pos.txt.gz	ACNE(GCST90245818)	rs1930038	T	C	T	C	0.008	-0.012	0.5477	0.5498	FALSE	FALSE	FALSE	iizjr8	0.2062	0.0095	TRUE	reported	0.0018	7.294e-06	7356	TRUE	reported	IlEgl8	2	TRUE	364991	0.00267811	19.7477
M12774.metal.pos.txt.gz	ACNE(GCST90245818)	rs400839	T	C	T	C	-0.008	0.0097	0.4443	0.4344	FALSE	FALSE	FALSE	iizjr8	0.311	0.0096	TRUE	reported	0.0018	7.798e-06	7356	TRUE	reported	IlEgl8	2	TRUE	364991	0.00267811	19.7477
M32198.metal.pos.txt.gz	ACNE(GCST90245818)	rs1348656	T	C	T	C	-0.012	-0.0215	0.7989	0.8255	FALSE	FALSE	FALSE	2tLa8l	0.1036	0.0132	TRUE	reported	0.0027	6.523e-06	7356	TRUE	reported	Nulzox	2	TRUE	364991	0.00267811	19.7477
M32198.metal.pos.txt.gz	ACNE(GCST90245818)	rs9289719	T	G	T	G	0.012	-0.0036	0.811	0.812	FALSE	FALSE	FALSE	2tLa8l	0.7675	0.0121	TRUE	reported	0.0027	7.38e-06	7356	TRUE	reported	Nulzox	2	TRUE	364991	0.00267811	19.7477
M00513.metal.pos.txt.gz	ACNE(GCST90245818)	rs1955135	A	C	A	C	0.008	-0.0032	0.8659	0.8282	FALSE	FALSE	FALSE	KpXNPG	0.7987	0.0126	TRUE	reported	0.0018	9.994e-06	7361	TRUE	reported	d6QG7O	2	TRUE	364991	0.0026763	19.7477
M32634.metal.pos.txt.gz	ACNE(GCST90245818)	rs7576783	T	C	T	C	0.008	0.0001	0.7431	0.7463	FALSE	FALSE	FALSE	jsoX0g	0.9909	0.0109	TRUE	reported	0.0018	9.635e-06	7362	TRUE	reported	2Hjefc	2	TRUE	364991	0.00267593	19.7477
M32634.metal.pos.txt.gz	ACNE(GCST90245818)	rs7670801	T	C	T	C	-0.008	0.0097	0.3261	0.3274	FALSE	FALSE	FALSE	jsoX0g	0.3323	0.01	TRUE	reported	0.0018	7.516e-06	7362	TRUE	reported	2Hjefc	2	TRUE	364991	0.00267593	19.7477
M34062.metal.pos.txt.gz	ACNE(GCST90245818)	rs4964963	A	G	A	G	-0.008	-0.0085	0.8192	0.77	FALSE	FALSE	FALSE	0iP4Jm	0.4716	0.0118	TRUE	reported	0.0018	6.187e-06	7362	TRUE	reported	QWFTcS	2	TRUE	364991	0.00267593	19.7477
M01301.metal.pos.txt.gz	ACNE(GCST90245818)	rs1402325	A	G	A	G	-0.008	-0.0037	0.1437	0.1591	FALSE	FALSE	FALSE	7QkGNX	0.7737	0.0128	TRUE	reported	0.0018	8.23e-06	7363	TRUE	reported	suoHTa	2	TRUE	364991	0.00267557	19.7477
M32489.metal.pos.txt.gz	ACNE(GCST90245818)	rs10955257	T	C	T	C	-0.008	-0.0071	0.4286	0.4042	FALSE	FALSE	FALSE	1MYwqS	0.4801	0.0101	TRUE	reported	0.0018	8.665e-06	7363	TRUE	reported	uvC9oY	2	TRUE	364991	0.00267557	19.7477
M32489.metal.pos.txt.gz	ACNE(GCST90245818)	rs11895467	T	G	T	G	0.008	-0.0092	0.38	0.3341	FALSE	FALSE	FALSE	1MYwqS	0.3715	0.0103	TRUE	reported	0.0018	9.71e-06	7363	TRUE	reported	uvC9oY	2	TRUE	364991	0.00267557	19.7477
M32489.metal.pos.txt.gz	ACNE(GCST90245818)	rs1413536	T	C	T	C	0.008	-0.0063	0.52	0.5421	FALSE	FALSE	FALSE	1MYwqS	0.5174	0.0098	TRUE	reported	0.0018	7.942e-06	7363	TRUE	reported	uvC9oY	2	TRUE	364991	0.00267557	19.7477
M32489.metal.pos.txt.gz	ACNE(GCST90245818)	rs4520471	A	G	A	G	0.008	-0.0303	0.5346	0.5388	FALSE	FALSE	FALSE	1MYwqS	0.001626	0.0096	TRUE	reported	0.0018	8.32e-06	7363	TRUE	reported	uvC9oY	2	TRUE	364991	0.00267557	19.7477
M33230.metal.pos.txt.gz	ACNE(GCST90245818)	rs12164231	T	G	T	G	0.02	0.0068	0.1331	0.1449	FALSE	FALSE	FALSE	biamAc	0.6105	0.0133	TRUE	reported	0.0045	9.666e-06	7364	TRUE	reported	zFDXMQ	2	TRUE	364991	0.00267521	19.7477
M00063.metal.pos.txt.gz	ACNE(GCST90245818)	rs11111293	T	C	T	C	-0.008	-0.0118	0.7914	0.7736	FALSE	FALSE	FALSE	nIXBeI	0.3063	0.0115	TRUE	reported	0.0018	6.118e-06	7365	TRUE	reported	5RXYdb	2	TRUE	364991	0.00267485	19.7477
M32348.metal.pos.txt.gz	ACNE(GCST90245818)	rs2651929	T	C	T	C	-0.008	0.0146	0.6688	0.6759	FALSE	FALSE	FALSE	0iP4Jm	0.154	0.0102	TRUE	reported	0.0018	7.043e-06	7365	TRUE	reported	QWFTcS	2	TRUE	364991	0.00267485	19.7477
M32348.metal.pos.txt.gz	ACNE(GCST90245818)	rs4722590	A	C	A	C	0.008	-0.0146	0.4637	0.4561	FALSE	FALSE	FALSE	0iP4Jm	0.1199	0.0094	TRUE	reported	0.0018	5.799e-06	7365	TRUE	reported	QWFTcS	2	TRUE	364991	0.00267485	19.7477
M32348.metal.pos.txt.gz	ACNE(GCST90245818)	rs758132	A	C	A	C	0.008	0.0012	0.4319	0.4337	FALSE	FALSE	FALSE	0iP4Jm	0.9014	0.0095	TRUE	reported	0.0018	5.184e-06	7365	TRUE	reported	QWFTcS	2	TRUE	364991	0.00267485	19.7477
M21044.metal.pos.txt.gz	ACNE(GCST90245818)	rs6751791	A	G	A	G	0.012	0.0061	0.4782	0.4213	FALSE	FALSE	FALSE	77lxle	0.5197	0.0095	TRUE	reported	0.0027	7.614e-06	7366	TRUE	reported	ROdtaS	2	TRUE	364991	0.00267449	19.7477
M37506.metal.pos.txt.gz	ACNE(GCST90245818)	rs11692794	T	C	T	C	-0.008	0.0084	0.432	0.4246	FALSE	FALSE	FALSE	NRGAPd	0.3762	0.0095	TRUE	reported	0.0018	6.684e-06	7366	TRUE	reported	ueOd2F	2	TRUE	364991	0.00267449	19.7477
M37506.metal.pos.txt.gz	ACNE(GCST90245818)	rs13078757	T	G	T	G	-0.008	-0.0046	0.71	0.6985	FALSE	FALSE	FALSE	NRGAPd	0.6538	0.0102	TRUE	reported	0.0018	7.861e-06	7366	TRUE	reported	ueOd2F	2	TRUE	364991	0.00267449	19.7477
M37506.metal.pos.txt.gz	ACNE(GCST90245818)	rs2227543	T	C	T	C	0.008	-0.0089	0.4291	0.4199	FALSE	FALSE	FALSE	NRGAPd	0.3523	0.0096	TRUE	reported	0.0018	7.092e-06	7366	TRUE	reported	ueOd2F	2	TRUE	364991	0.00267449	19.7477
M01110.metal.pos.txt.gz	ACNE(GCST90245818)	rs2275351	T	C	T	C	0.012	0.0014	0.1657	0.115	FALSE	FALSE	FALSE	MqUAwL	0.9236	0.0149	TRUE	reported	0.0027	7.062e-06	7367	TRUE	reported	hgfJiA	2	TRUE	364991	0.00267412	19.7477
M15140.metal.pos.txt.gz	ACNE(GCST90245818)	rs759507	T	C	T	C	0.008	0.0018	0.366	0.3499	FALSE	FALSE	FALSE	jsoX0g	0.8554	0.0099	TRUE	reported	0.0018	5.176e-06	7368	TRUE	reported	2Hjefc	2	TRUE	364991	0.00267376	19.7477
M01604.metal.pos.txt.gz	ACNE(GCST90245818)	rs6731691	A	G	A	G	-0.008	0.004	0.1705	0.1521	FALSE	FALSE	FALSE	JWYTTL	0.7564	0.013	TRUE	reported	0.0018	5.301e-06	7371	TRUE	reported	wZTn6E	2	TRUE	364991	0.00267268	19.7477
M33178.metal.pos.txt.gz	ACNE(GCST90245818)	rs2236217	A	C	A	C	0.1637	-0.0048	0.0619	0.1196	FALSE	FALSE	FALSE	HoJi8V	0.7474	0.0148	TRUE	reported	0.0368	8.697e-06	1017	TRUE	reported	BCa5Gq	2	TRUE	364991	0.0190859	19.7491
M32578.metal.pos.txt.gz	ACNE(GCST90245818)	rs4854707	T	G	T	G	-0.0418	-0.0016	0.5813	0.636	FALSE	FALSE	FALSE	X3kEBX	0.8665	0.0098	TRUE	reported	0.0094	9.751e-06	1726	TRUE	reported	Tj5sjb	2	TRUE	364991	0.0113268	19.7512
M31522.metal.pos.txt.gz	ACNE(GCST90245818)	rs4677337	A	G	A	G	-0.0534	-0.0014	0.3536	0.3802	FALSE	FALSE	FALSE	biamAc	0.882	0.0097	TRUE	reported	0.012	8.987e-06	789	TRUE	reported	zFDXMQ	2	TRUE	364991	0.0244837	19.7523
M35322.metal.pos.txt.gz	ACNE(GCST90245818)	rs17448763	A	G	A	G	0.0588	0.0128	0.226	0.1934	FALSE	FALSE	FALSE	rrQCA2	0.287	0.012	TRUE	reported	0.0132	8.538e-06	448	TRUE	reported	l0AyxD	2	TRUE	364991	0.0424138	19.7544
M33190.metal.pos.txt.gz	ACNE(GCST90245818)	rs1602827	T	C	T	C	0.1032	0.0131	0.8337	0.8438	FALSE	FALSE	FALSE	KpXNPG	0.3268	0.0134	TRUE	reported	0.0232	8.384e-06	1229	TRUE	reported	d6QG7O	2	TRUE	364991	0.0158451	19.755
M33658.metal.pos.txt.gz	ACNE(GCST90245818)	rs4437239	T	C	T	C	-0.0378	0.0083	0.7829	0.8233	FALSE	FALSE	FALSE	0iP4Jm	0.5004	0.0123	TRUE	reported	0.0085	9.783e-06	1860	TRUE	reported	QWFTcS	2	TRUE	364991	0.0105206	19.7551
M32759.metal.pos.txt.gz	ACNE(GCST90245818)	rs867335	A	T	A	T	-0.1441	0.001	0.0201	0.0235	FALSE	TRUE	FALSE	rrQCA2	0.9747	0.0317	TRUE	reported	0.0324	8.458e-06	1614	TRUE	reported	l0AyxD	2	TRUE	364991	0.0121072	19.756
M34732.metal.pos.txt.gz	ACNE(GCST90245818)	rs1456197	T	C	T	C	-0.0169	-0.0077	0.5846	0.6022	FALSE	FALSE	FALSE	EhjLmf	0.4192	0.0096	TRUE	reported	0.0038	6.426e-06	1719	TRUE	reported	0dekSg	2	TRUE	364991	0.0113753	19.7561
M34035.metal.pos.txt.gz	ACNE(GCST90245818)	rs1034879	A	C	A	C	0.0765	-0.0269	0.0455	0.0271	FALSE	FALSE	FALSE	wDfHZC	0.3631	0.0296	TRUE	reported	0.0172	8.886e-06	1768	TRUE	reported	LWviY7	2	TRUE	364991	0.011065	19.7594
M32557.metal.pos.txt.gz	ACNE(GCST90245818)	rs8049811	T	C	T	C	0.0738	-0.0014	0.9741	0.9692	FALSE	FALSE	FALSE	JvorT6	0.958	0.0274	TRUE	reported	0.0166	8.708e-06	7337	TRUE	reported	olN0Fg	2	TRUE	364991	0.00268664	19.7596
M32405.metal.pos.txt.gz	ACNE(GCST90245818)	rs13399191	C	G	C	G	0.0369	0.0035	0.9418	0.8974	FALSE	TRUE	FALSE	SELCrP	0.822	0.0155	TRUE	reported	0.0083	8.262e-06	7358	TRUE	reported	EKlSDp	2	TRUE	364991	0.00267899	19.7596
M32504.metal.pos.txt.gz	ACNE(GCST90245818)	rs16972160	T	C	T	C	0.0369	-0.0434	0.9515	0.9707	FALSE	FALSE	FALSE	JWYTTL	0.1243	0.0283	TRUE	reported	0.0083	8.724e-06	7373	TRUE	reported	wZTn6E	2	TRUE	364991	0.00267356	19.7596
M33178.metal.pos.txt.gz	ACNE(GCST90245818)	rs2348445	T	C	T	C	-0.1059	0.0192	0.8191	0.862	FALSE	FALSE	FALSE	HoJi8V	0.1676	0.0139	TRUE	reported	0.0238	8.625e-06	1017	TRUE	reported	BCa5Gq	2	TRUE	364991	0.019096	19.7598
M33884.metal.pos.txt.gz	ACNE(GCST90245818)	rs8037595	T	C	T	C	-0.0329	0.0136	0.9141	0.9192	FALSE	FALSE	FALSE	2bEVZy	0.4336	0.0173	TRUE	reported	0.0074	9.146e-06	7334	TRUE	reported	o1w7GA	2	TRUE	364991	0.00268793	19.761
M33178.metal.pos.txt.gz	ACNE(GCST90245818)	rs16834028	A	T	A	T	-0.1197	0.0115	0.0905	0.029	FALSE	TRUE	FALSE	HoJi8V	0.6838	0.0282	TRUE	reported	0.0269	8.403e-06	1017	TRUE	reported	BCa5Gq	2	TRUE	364991	0.019098	19.7619
M35675.metal.pos.txt.gz	ACNE(GCST90245818)	rs728634	T	C	T	C	0.0556	-0.0265	0.03	0.0514	FALSE	FALSE	FALSE	9E5uk2	0.2251	0.0218	TRUE	reported	0.0125	8.86e-06	1764	TRUE	reported	A7LkWw	2	TRUE	364991	0.0110914	19.7623
M36095.metal.pos.txt.gz	ACNE(GCST90245818)	rs7092545	A	C	A	C	0.1246	0.0072	0.1856	0.1707	FALSE	FALSE	FALSE	0iP4Jm	0.5645	0.0125	TRUE	reported	0.028	8.621e-06	1059	TRUE	reported	QWFTcS	2	TRUE	364991	0.018356	19.7651
M35433.metal.pos.txt.gz	ACNE(GCST90245818)	rs1499667	A	G	A	G	-0.0209	0.0019	0.1418	0.1627	FALSE	FALSE	FALSE	jsoX0g	0.8807	0.0127	TRUE	reported	0.0047	8.907e-06	5306	TRUE	reported	2Hjefc	2	TRUE	364991	0.00371291	19.7667
M34327.metal.pos.txt.gz	ACNE(GCST90245818)	rs12466783	C	G	C	G	-0.1784	0.0077	0.9759	0.9754	FALSE	TRUE	FALSE	R4kgGu	0.8015	0.0305	TRUE	reported	0.0401	8.562e-06	1612	TRUE	reported	ZWYkl1	2	TRUE	364991	0.0121293	19.768
M36399.metal.pos.txt.gz	ACNE(GCST90245818)	rs2216028	A	G	A	G	-0.0209	-0.0057	0.3782	0.3628	FALSE	FALSE	FALSE	BufHoP	0.5598	0.0098	TRUE	reported	0.0047	7.815e-06	6486	TRUE	reported	KH0d8y	2	TRUE	364991	0.00303947	19.768
M32632.metal.pos.txt.gz	ACNE(GCST90245818)	rs11256613	T	G	T	G	0.0347	-0.026	0.8242	0.8227	FALSE	FALSE	FALSE	9b7Gge	0.03463	0.0123	TRUE	reported	0.0078	9.273e-06	1762	TRUE	reported	7lkanb	2	TRUE	364991	0.0111074	19.7686
M33971.metal.pos.txt.gz	ACNE(GCST90245818)	rs11118120	A	C	A	C	-0.0209	0.0179	0.8498	0.8433	FALSE	FALSE	FALSE	wDfHZC	0.1721	0.0131	TRUE	reported	0.0047	9.829e-06	7349	TRUE	reported	LWviY7	2	TRUE	364991	0.0026835	19.7687
M33178.metal.pos.txt.gz	ACNE(GCST90245818)	rs16856874	A	G	A	G	-0.1442	-0.0215	0.075	0.0598	FALSE	FALSE	FALSE	HoJi8V	0.2856	0.0202	TRUE	reported	0.0324	8.273e-06	1017	TRUE	reported	BCa5Gq	2	TRUE	364991	0.0191048	19.769
M35854.metal.pos.txt.gz	ACNE(GCST90245818)	rs12147158	T	C	T	C	0.0378	-0.0014	0.9406	0.9126	FALSE	FALSE	FALSE	uoPhMZ	0.9323	0.0168	TRUE	reported	0.0085	9.49e-06	6960	TRUE	reported	RtN9Fv	2	TRUE	364991	0.00283338	19.7706
M33653.metal.pos.txt.gz	ACNE(GCST90245818)	rs174773	C	G	C	G	-0.0832	0.0078	0.9424	0.9618	FALSE	TRUE	FALSE	vsOWBs	0.7705	0.0268	TRUE	reported	0.0187	8.216e-06	1603	TRUE	reported	f2noEF	2	TRUE	364991	0.0121983	19.7707
M35527.metal.pos.txt.gz	ACNE(GCST90245818)	rs12422389	T	C	T	C	-0.0801	0.0003	0.9413	0.9317	FALSE	FALSE	FALSE	9E5uk2	0.9856	0.0186	TRUE	reported	0.018	8.588e-06	1291	TRUE	reported	A7LkWw	2	TRUE	364991	0.0151072	19.7718
M27718.metal.pos.txt.gz	ACNE(GCST90245818)	rs3817670	T	C	T	C	-0.0743	0.0354	0.0384	0.056	FALSE	FALSE	FALSE	MhNOJh	0.08383	0.0205	TRUE	reported	0.0167	8.417e-06	1768	TRUE	reported	BTlu8z	2	TRUE	364991	0.011072	19.7721
M32838.metal.pos.txt.gz	ACNE(GCST90245818)	rs2234185	T	C	T	C	-0.0169	-0.0044	0.5191	0.6009	FALSE	FALSE	FALSE	CIxAKM	0.647	0.0096	TRUE	reported	0.0038	9.33e-06	6753	TRUE	reported	U8UYmj	2	TRUE	364991	0.00292038	19.7732
M32315.metal.pos.txt.gz	ACNE(GCST90245818)	rs11982782	A	T	A	T	-0.0169	-0.0047	0.0817	0.0988	FALSE	TRUE	FALSE	PMHb2Y	0.7693	0.0159	TRUE	reported	0.0038	7.913e-06	7349	TRUE	reported	1vECKl	2	TRUE	364991	0.00268417	19.7737
M35320.metal.pos.txt.gz	ACNE(GCST90245818)	rs11210343	A	G	A	G	-0.0169	-0.0084	0.5311	0.4301	FALSE	FALSE	FALSE	EhjLmf	0.3774	0.0096	TRUE	reported	0.0038	8.965e-06	7359	TRUE	reported	0dekSg	2	TRUE	364991	0.00268054	19.7737
M35126.metal.pos.txt.gz	ACNE(GCST90245818)	rs3911458	C	G	C	G	-0.0845	0.09	0.9839	0.9882	FALSE	TRUE	FALSE	wDfHZC	0.04463	0.0448	TRUE	reported	0.019	8.35e-06	7364	TRUE	reported	LWviY7	2	TRUE	364991	0.00267872	19.7737
M34339.metal.pos.txt.gz	ACNE(GCST90245818)	rs9831047	A	G	A	G	0.0881	0.0008	0.069	0.0866	FALSE	FALSE	FALSE	SSja1q	0.9641	0.0167	TRUE	reported	0.0198	8.432e-06	1649	TRUE	reported	UQpxmD	2	TRUE	364991	0.0118636	19.774
M33423.metal.pos.txt.gz	ACNE(GCST90245818)	rs17421736	A	G	A	G	-1.5595	0.0256	0.0176	0.0222	FALSE	FALSE	FALSE	W6iBnA	0.4393	0.0331	TRUE	reported	0.3448	6.088e-06	60	TRUE	reported	JHxQcB	2	TRUE	364991	0.254258	19.7748
M33178.metal.pos.txt.gz	ACNE(GCST90245818)	rs712404	T	C	T	C	0.3403	0.0103	0.9767	0.9801	FALSE	FALSE	FALSE	HoJi8V	0.7669	0.0349	TRUE	reported	0.0734	3.577e-06	25	TRUE	reported	BCa5Gq	2	TRUE	364991	0.462305	19.7751
M33885.metal.pos.txt.gz	ACNE(GCST90245818)	rs7191710	A	T	A	T	0.1589	0.0227	0.0535	0.0508	FALSE	TRUE	FALSE	rrQCA2	0.2957	0.0217	TRUE	reported	0.0357	8.638e-06	1100	TRUE	reported	l0AyxD	2	TRUE	364991	0.0176916	19.7752
M22175.metal.pos.txt.gz	ACNE(GCST90245818)	rs13057057	T	C	T	C	-0.0943	0.0126	0.0156	0.021	FALSE	FALSE	FALSE	vsOWBs	0.7025	0.033	TRUE	reported	0.0212	8.368e-06	3838	TRUE	reported	f2noEF	2	TRUE	364991	0.00512877	19.7754
M34339.metal.pos.txt.gz	ACNE(GCST90245818)	rs13052926	A	G	A	G	-0.0663	-0.0185	0.8527	0.8509	FALSE	FALSE	FALSE	SSja1q	0.1597	0.0131	TRUE	reported	0.0149	9.049e-06	1649	TRUE	reported	UQpxmD	2	TRUE	364991	0.0118645	19.7755
M36230.metal.pos.txt.gz	ACNE(GCST90245818)	rs35060330	T	C	T	C	0.0356	-0.0043	0.3289	0.2935	FALSE	FALSE	FALSE	MhNOJh	0.68	0.0104	TRUE	reported	0.008	9.446e-06	1498	TRUE	reported	BTlu8z	2	TRUE	364991	0.0130468	19.7761
M33871.metal.pos.txt.gz	ACNE(GCST90245818)	rs10884473	A	G	A	G	-0.0298	0.0037	0.9203	0.875	FALSE	FALSE	FALSE	K5FkIa	0.7967	0.0142	TRUE	reported	0.0067	9.114e-06	6506	TRUE	reported	PMRPlJ	2	TRUE	364991	0.00303145	19.7765
M33364.metal.pos.txt.gz	ACNE(GCST90245818)	rs2291502	T	C	T	C	-0.0258	0.0081	0.0926	0.0802	FALSE	FALSE	FALSE	EhjLmf	0.6455	0.0176	TRUE	reported	0.0058	8.698e-06	3890	TRUE	reported	0dekSg	2	TRUE	364991	0.00506093	19.777
M32497.metal.pos.txt.gz	ACNE(GCST90245818)	rs11213924	A	G	A	G	0.0298	-0.0053	0.0489	0.0538	FALSE	FALSE	FALSE	mAGXF1	0.8001	0.0208	TRUE	reported	0.0067	7.819e-06	7358	TRUE	reported	P6W7hk	2	TRUE	364991	0.00268137	19.7772
M32755.metal.pos.txt.gz	ACNE(GCST90245818)	rs9296110	T	C	T	C	0.0427	-0.0228	0.9639	0.9657	FALSE	FALSE	FALSE	rrQCA2	0.3825	0.0261	TRUE	reported	0.0096	8.955e-06	6658	TRUE	reported	l0AyxD	2	TRUE	364991	0.00296265	19.778
M33178.metal.pos.txt.gz	ACNE(GCST90245818)	rs7276997	A	G	A	G	-0.3408	-0.0265	0.0245	0.0357	FALSE	FALSE	FALSE	HoJi8V	0.2956	0.0253	TRUE	reported	0.0735	3.513e-06	25	TRUE	reported	BCa5Gq	2	TRUE	364991	0.462358	19.7794
M01638.metal.pos.txt.gz	ACNE(GCST90245818)	rs2933871	A	G	A	G	0.0178	-0.0298	0.6938	0.7764	FALSE	FALSE	FALSE	wDfHZC	0.009484	0.0115	TRUE	reported	0.004	7.648e-06	1735	TRUE	reported	LWviY7	2	TRUE	364991	0.0112847	19.7797
M34244.metal.pos.txt.gz	ACNE(GCST90245818)	rs914702	C	G	C	G	0.0356	0.0055	0.1627	0.1544	FALSE	TRUE	FALSE	wDfHZC	0.681	0.0135	TRUE	reported	0.008	7.498e-06	1761	TRUE	reported	LWviY7	2	TRUE	364991	0.01112	19.78
M32418.metal.pos.txt.gz	ACNE(GCST90245818)	rs10098688	A	C	A	C	0.0267	0.0003	0.3371	0.4037	FALSE	FALSE	FALSE	1MYwqS	0.9788	0.0096	TRUE	reported	0.006	7.295e-06	1767	TRUE	reported	uvC9oY	2	TRUE	364991	0.0110826	19.7801
M35255.metal.pos.txt.gz	ACNE(GCST90245818)	rs16962845	T	C	T	C	-0.0356	-0.0149	0.8866	0.9041	FALSE	FALSE	FALSE	wDfHZC	0.3498	0.0159	TRUE	reported	0.008	9.847e-06	1767	TRUE	reported	LWviY7	2	TRUE	364991	0.0110826	19.7801
M12261.metal.pos.txt.gz	ACNE(GCST90245818)	rs7184864	A	G	A	G	-0.0583	-0.001	0.8047	0.8416	FALSE	FALSE	FALSE	iizjr8	0.9401	0.0129	TRUE	reported	0.0131	9.144e-06	1543	TRUE	reported	IlEgl8	2	TRUE	364991	0.0126733	19.7802
M33892.metal.pos.txt.gz	ACNE(GCST90245818)	rs10232298	A	G	A	G	-0.0129	0.0152	0.3412	0.2601	FALSE	FALSE	FALSE	wDfHZC	0.1571	0.0107	TRUE	reported	0.0029	8.687e-06	6004	TRUE	reported	LWviY7	2	TRUE	364991	0.00328484	19.7806
M33892.metal.pos.txt.gz	ACNE(GCST90245818)	rs1057744	T	C	T	C	0.0129	0.0014	0.5174	0.5621	FALSE	FALSE	FALSE	wDfHZC	0.8933	0.0101	TRUE	reported	0.0029	9.646e-06	6004	TRUE	reported	LWviY7	2	TRUE	364991	0.00328484	19.7806
M35678.metal.pos.txt.gz	ACNE(GCST90245818)	rs3805895	A	C	A	C	0.0645	-0.047	0.9764	0.9597	FALSE	FALSE	FALSE	uoPhMZ	0.04881	0.0238	TRUE	reported	0.0145	8.566e-06	6447	TRUE	reported	RtN9Fv	2	TRUE	364991	0.00305981	19.781
M36553.metal.pos.txt.gz	ACNE(GCST90245818)	rs1434665	A	T	A	T	-0.0129	-0.0087	0.7194	0.6926	FALSE	TRUE	FALSE	jsoX0g	0.3918	0.0102	TRUE	reported	0.0029	7.905e-06	6464	TRUE	reported	2Hjefc	2	TRUE	364991	0.00305179	19.781
M22177.metal.pos.txt.gz	ACNE(GCST90245818)	rs302149	A	G	A	G	0.0258	-0.0469	0.9691	0.9582	FALSE	FALSE	FALSE	BufHoP	0.04594	0.0235	TRUE	reported	0.0058	9.337e-06	6535	TRUE	reported	KH0d8y	2	TRUE	364991	0.00301873	19.7811
M21047.metal.pos.txt.gz	ACNE(GCST90245818)	rs17262575	T	C	T	C	-0.0129	0.0008	0.146	0.1347	FALSE	FALSE	FALSE	9E5uk2	0.9569	0.0148	TRUE	reported	0.0029	7.365e-06	7203	TRUE	reported	A7LkWw	2	TRUE	364991	0.00273955	19.7817
M32586.metal.pos.txt.gz	ACNE(GCST90245818)	rs10941555	A	G	A	G	-0.0258	0.0085	0.4581	0.4419	FALSE	FALSE	FALSE	biamAc	0.3679	0.0095	TRUE	reported	0.0058	9.63e-06	7303	TRUE	reported	zFDXMQ	2	TRUE	364991	0.00270213	19.7817
M34365.metal.pos.txt.gz	ACNE(GCST90245818)	rs1163858	A	G	A	G	0.1821	-0.0028	0.3056	0.3197	FALSE	FALSE	FALSE	JGw8CX	0.7783	0.0101	TRUE	reported	0.0386	2.364e-06	18	TRUE	reported	KkV310	2	TRUE	364991	0.552861	19.783
M33190.metal.pos.txt.gz	ACNE(GCST90245818)	rs7107926	T	C	T	C	-0.0663	0	0.8864	0.893	FALSE	FALSE	FALSE	KpXNPG	0.9987	0.0153	TRUE	reported	0.0149	9.061e-06	2616	TRUE	reported	d6QG7O	2	TRUE	364991	0.00751177	19.7844
M34336.metal.pos.txt.gz	ACNE(GCST90245818)	rs17478715	C	G	C	G	-0.0218	-0.012	0.9209	0.8438	FALSE	TRUE	FALSE	rrQCA2	0.3592	0.0131	TRUE	reported	0.0049	9.776e-06	5081	TRUE	reported	l0AyxD	2	TRUE	364991	0.00388046	19.7856
M32786.metal.pos.txt.gz	ACNE(GCST90245818)	rs11045975	A	G	A	G	0.0347	-0.0018	0.1936	0.3112	FALSE	FALSE	FALSE	BufHoP	0.8617	0.0101	TRUE	reported	0.0078	9.101e-06	7330	TRUE	reported	KH0d8y	2	TRUE	364991	0.00269274	19.7857
M32197.metal.pos.txt.gz	ACNE(GCST90245818)	rs4746077	A	T	A	T	-0.0316	-0.0029	0.87	0.853	FALSE	TRUE	FALSE	wDfHZC	0.8289	0.0135	TRUE	reported	0.0071	9.269e-06	1761	TRUE	reported	LWviY7	2	TRUE	364991	0.0111235	19.7863
M36009.metal.pos.txt.gz	ACNE(GCST90245818)	rs11760565	T	C	T	C	-0.0356	0.0038	0.1482	0.1477	FALSE	FALSE	FALSE	bPhIYK	0.7742	0.0133	TRUE	reported	0.008	8.13e-06	2651	TRUE	reported	35D75A	2	TRUE	364991	0.00741444	19.7876
M33508.metal.pos.txt.gz	ACNE(GCST90245818)	rs6023015	C	G	C	G	-0.0267	0.0103	0.4176	0.3922	FALSE	TRUE	FALSE	4QXvhJ	0.2876	0.0097	TRUE	reported	0.006	8.668e-06	2759	TRUE	reported	pO1Xhi	2	TRUE	364991	0.00712627	19.7881
M33675.metal.pos.txt.gz	ACNE(GCST90245818)	rs12503398	A	G	A	G	-0.0307	-0.005	0.7238	0.6823	FALSE	FALSE	FALSE	jsoX0g	0.6268	0.0102	TRUE	reported	0.0069	8.679e-06	5694	TRUE	reported	2Hjefc	2	TRUE	364991	0.00346461	19.7891
M34329.metal.pos.txt.gz	ACNE(GCST90245818)	rs10481772	T	C	T	C	0.0552	0.0072	0.8431	0.8513	FALSE	FALSE	FALSE	EhjLmf	0.5856	0.0131	TRUE	reported	0.0124	9.132e-06	1492	TRUE	reported	0dekSg	2	TRUE	364991	0.013108	19.7903
M37459.metal.pos.txt.gz	ACNE(GCST90245818)	rs4823691	T	C	T	C	-0.1683	-0.0445	0.9681	0.9705	FALSE	FALSE	FALSE	rwFeCT	0.1264	0.0291	TRUE	reported	0.0378	8.665e-06	1228	TRUE	reported	JeukL4	2	TRUE	364991	0.0158866	19.7914
M18474.metal.pos.txt.gz	ACNE(GCST90245818)	rs4877694	T	C	T	C	0.0579	-0.0107	0.301	0.3504	FALSE	FALSE	FALSE	rrQCA2	0.2947	0.0103	TRUE	reported	0.013	8.737e-06	917	TRUE	reported	l0AyxD	2	TRUE	364991	0.0211742	19.7935
M33203.metal.pos.txt.gz	ACNE(GCST90245818)	rs11885171	T	C	T	C	-0.2846	-0.0448	0.9738	0.9823	FALSE	FALSE	FALSE	BufHoP	0.2104	0.0357	TRUE	reported	0.0639	8.511e-06	930	TRUE	reported	KH0d8y	2	TRUE	364991	0.0208843	19.794
M36131.metal.pos.txt.gz	ACNE(GCST90245818)	rs11773897	T	G	T	G	0.0276	-0.0008	0.4957	0.5085	FALSE	FALSE	FALSE	wDfHZC	0.9321	0.0094	TRUE	reported	0.0062	7.513e-06	1780	TRUE	reported	LWviY7	2	TRUE	364991	0.0110105	19.7946
M33173.metal.pos.txt.gz	ACNE(GCST90245818)	rs16964920	A	G	A	G	-0.9595	0.039	0.0159	0.0429	FALSE	FALSE	FALSE	L7y0ro	0.1392	0.0264	TRUE	reported	0.2128	6.537e-06	76	TRUE	reported	zYwj8U	2	TRUE	364991	0.211049	19.7954
M34530.metal.pos.txt.gz	ACNE(GCST90245818)	rs16991685	A	T	A	T	0.0494	-0.0055	0.0738	0.1121	FALSE	TRUE	FALSE	iizjr8	0.7149	0.015	TRUE	reported	0.0111	9.34e-06	3813	TRUE	reported	IlEgl8	2	TRUE	364991	0.00516763	19.7961
M32980.metal.pos.txt.gz	ACNE(GCST90245818)	rs17203317	T	G	T	G	-0.0739	-0.0018	0.9652	0.9682	FALSE	FALSE	FALSE	z5zWTD	0.946	0.0268	TRUE	reported	0.0166	8.812e-06	1767	TRUE	reported	Q1dq9T	2	TRUE	364991	0.0110915	19.7962
M22177.metal.pos.txt.gz	ACNE(GCST90245818)	rs1769582	A	G	A	G	0.0089	0.0127	0.2711	0.2021	FALSE	FALSE	FALSE	BufHoP	0.2779	0.0117	TRUE	reported	0.002	5.582e-06	6535	TRUE	reported	KH0d8y	2	TRUE	364991	0.00302107	19.7964
M35439.metal.pos.txt.gz	ACNE(GCST90245818)	rs12521174	A	G	A	G	0.0267	0.0028	0.9524	0.943	FALSE	FALSE	FALSE	4QVqlv	0.8907	0.0205	TRUE	reported	0.006	7.27e-06	7256	TRUE	reported	Zff3Nb	2	TRUE	364991	0.00272169	19.797
M15676.metal.pos.txt.gz	ACNE(GCST90245818)	rs429946	T	C	T	C	0.0178	-0.0171	0.0602	0.0528	FALSE	FALSE	FALSE	EhjLmf	0.4375	0.022	TRUE	reported	0.004	8.06e-06	7331	TRUE	reported	0dekSg	2	TRUE	364991	0.00269392	19.7971
M01444.metal.pos.txt.gz	ACNE(GCST90245818)	rs4590377	T	C	T	C	-0.0178	0.0026	0.7362	0.7153	FALSE	FALSE	FALSE	X3kEBX	0.8048	0.0104	TRUE	reported	0.004	8.786e-06	7345	TRUE	reported	Tj5sjb	2	TRUE	364991	0.0026888	19.7971
M00584.metal.pos.txt.gz	ACNE(GCST90245818)	rs2723713	T	C	T	C	-0.0356	0.0148	0.0254	0.0371	FALSE	FALSE	FALSE	KpXNPG	0.5735	0.0263	TRUE	reported	0.008	9.19e-06	7345	TRUE	reported	d6QG7O	2	TRUE	364991	0.0026888	19.7971
M01515.metal.pos.txt.gz	ACNE(GCST90245818)	rs10984575	A	C	A	C	0.1144	-0.0157	0.1164	0.1165	FALSE	FALSE	FALSE	x8BRn2	0.3051	0.0153	TRUE	reported	0.0257	8.271e-06	2285	TRUE	reported	8PfeNy	2	TRUE	364991	0.00859706	19.7973
M22842.metal.pos.txt.gz	ACNE(GCST90245818)	rs16823145	A	G	A	G	-0.2614	-0.0202	0.9736	0.9529	FALSE	FALSE	FALSE	rrQCA2	0.3775	0.0229	TRUE	reported	0.0587	8.575e-06	1207	TRUE	reported	l0AyxD	2	TRUE	364991	0.0161641	19.7977
M33178.metal.pos.txt.gz	ACNE(GCST90245818)	rs12583363	T	C	T	C	0.3419	-0.0076	0.9762	0.956	FALSE	FALSE	FALSE	HoJi8V	0.7409	0.0229	TRUE	reported	0.0737	3.455e-06	25	TRUE	reported	BCa5Gq	2	TRUE	364991	0.462609	19.7994
M01645.metal.pos.txt.gz	ACNE(GCST90245818)	rs6502896	A	G	A	G	-0.0187	-0.0071	0.7619	0.6797	FALSE	FALSE	FALSE	W6iBnA	0.4827	0.0101	TRUE	reported	0.0042	9.701e-06	1767	TRUE	reported	JHxQcB	2	TRUE	364991	0.0110944	19.8013
M01365.metal.pos.txt.gz	ACNE(GCST90245818)	rs12426539	T	C	T	C	0.0405	-0.0182	0.0306	0.0333	FALSE	FALSE	FALSE	9E5uk2	0.5114	0.0277	TRUE	reported	0.0091	9.311e-06	7362	TRUE	reported	A7LkWw	2	TRUE	364991	0.00268327	19.802
M32346.metal.pos.txt.gz	ACNE(GCST90245818)	rs7991229	T	G	T	G	-0.0316	-0.0109	0.584	0.5601	FALSE	FALSE	FALSE	R4kgGu	0.249	0.0095	TRUE	reported	0.0071	7.377e-06	6687	TRUE	reported	ZWYkl1	2	TRUE	364991	0.00295353	19.8028
M32786.metal.pos.txt.gz	ACNE(GCST90245818)	rs1938489	A	G	A	G	-0.0316	0.0034	0.7847	0.7568	FALSE	FALSE	FALSE	BufHoP	0.7576	0.0109	TRUE	reported	0.0071	9.336e-06	7330	TRUE	reported	KH0d8y	2	TRUE	364991	0.00269514	19.8034
M21049.metal.pos.txt.gz	ACNE(GCST90245818)	rs11205537	T	G	T	G	-0.0779	0.0492	0.043	0.0595	FALSE	FALSE	FALSE	rwFeCT	0.01603	0.0204	TRUE	reported	0.0175	8.331e-06	3422	TRUE	reported	JeukL4	2	TRUE	364991	0.0057572	19.8036
M37202.metal.pos.txt.gz	ACNE(GCST90245818)	rs9410301	T	C	T	C	0.0472	0.0105	0.5784	0.6121	FALSE	FALSE	FALSE	9E5uk2	0.2767	0.0097	TRUE	reported	0.0106	8.676e-06	1763	TRUE	reported	A7LkWw	2	TRUE	364991	0.0111215	19.8052
M36230.metal.pos.txt.gz	ACNE(GCST90245818)	rs7981197	A	G	A	G	-0.0512	-0.0223	0.9196	0.9135	FALSE	FALSE	FALSE	MhNOJh	0.1806	0.0167	TRUE	reported	0.0115	8.07e-06	2400	TRUE	reported	BTlu8z	2	TRUE	364991	0.00819145	19.8053
M33415.metal.pos.txt.gz	ACNE(GCST90245818)	rs2267282	A	G	A	G	0.0227	0.006	0.2957	0.2852	FALSE	FALSE	FALSE	9E5uk2	0.5664	0.0104	TRUE	reported	0.0051	9.854e-06	6797	TRUE	reported	A7LkWw	2	TRUE	364991	0.00290623	19.8054
M36131.metal.pos.txt.gz	ACNE(GCST90245818)	rs16973170	T	C	T	C	-0.0383	-0.0071	0.8753	0.8984	FALSE	FALSE	FALSE	wDfHZC	0.6463	0.0156	TRUE	reported	0.0086	8.616e-06	1780	TRUE	reported	LWviY7	2	TRUE	364991	0.0110197	19.8113
M18494.metal.pos.txt.gz	ACNE(GCST90245818)	rs6858711	T	C	T	C	-0.1096	0.0277	0.8875	0.9076	FALSE	FALSE	FALSE	CIxAKM	0.08604	0.0161	TRUE	reported	0.0246	8.283e-06	1040	TRUE	reported	U8UYmj	2	TRUE	364991	0.0187287	19.8114
M33131.metal.pos.txt.gz	ACNE(GCST90245818)	rs4798177	A	T	A	T	0.0236	0.0046	0.3125	0.283	FALSE	TRUE	FALSE	wDfHZC	0.6627	0.0105	TRUE	reported	0.0053	7.11e-06	2773	TRUE	reported	LWviY7	2	TRUE	364991	0.00709951	19.8134
M36230.metal.pos.txt.gz	ACNE(GCST90245818)	rs779741	A	C	A	C	-0.0285	-0.0013	0.574	0.5612	FALSE	FALSE	FALSE	MhNOJh	0.8879	0.0095	TRUE	reported	0.0064	8.212e-06	2400	TRUE	reported	BTlu8z	2	TRUE	364991	0.00819492	19.8138
M34533.metal.pos.txt.gz	ACNE(GCST90245818)	rs11190334	A	G	A	G	-0.065	0.0421	0.035	0.032	FALSE	FALSE	FALSE	MhNOJh	0.1242	0.0274	TRUE	reported	0.0146	8.42e-06	5856	TRUE	reported	BTlu8z	2	TRUE	364991	0.00337328	19.814
M34912.metal.pos.txt.gz	ACNE(GCST90245818)	rs17049231	A	G	A	G	-0.0325	-0.0307	0.9798	0.9814	FALSE	FALSE	FALSE	vsOWBs	0.3843	0.0353	TRUE	reported	0.0073	8.738e-06	5885	TRUE	reported	f2noEF	2	TRUE	364991	0.00335671	19.8141
M33178.metal.pos.txt.gz	ACNE(GCST90245818)	rs4333550	A	G	A	G	0.3411	-0.0272	0.9783	0.9707	FALSE	FALSE	FALSE	HoJi8V	0.3383	0.0284	TRUE	reported	0.0735	3.468e-06	25	TRUE	reported	BCa5Gq	2	TRUE	364991	0.462795	19.8142
M33178.metal.pos.txt.gz	ACNE(GCST90245818)	rs8099023	A	G	A	G	0.3411	-0.0191	0.9783	0.9649	FALSE	FALSE	FALSE	HoJi8V	0.5102	0.029	TRUE	reported	0.0735	3.468e-06	25	TRUE	reported	BCa5Gq	2	TRUE	364991	0.462795	19.8142
M33178.metal.pos.txt.gz	ACNE(GCST90245818)	rs922955	A	G	A	G	0.3411	0.0011	0.9783	0.8891	FALSE	FALSE	FALSE	HoJi8V	0.9472	0.0164	TRUE	reported	0.0735	3.468e-06	25	TRUE	reported	BCa5Gq	2	TRUE	364991	0.462795	19.8142
M18357.metal.pos.txt.gz	ACNE(GCST90245818)	rs3846242	T	C	T	C	0.0383	-0.0051	0.5792	0.5255	FALSE	FALSE	FALSE	0iP4Jm	0.5855	0.0094	TRUE	reported	0.0086	8.042e-06	2079	TRUE	reported	QWFTcS	2	TRUE	364991	0.0094498	19.8145
M33178.metal.pos.txt.gz	ACNE(GCST90245818)	rs1676300	T	C	T	C	-0.3244	-0.0203	0.0325	0.0206	FALSE	FALSE	FALSE	HoJi8V	0.5511	0.0341	TRUE	reported	0.0699	3.482e-06	25	TRUE	reported	BCa5Gq	2	TRUE	364991	0.462806	19.815
M35240.metal.pos.txt.gz	ACNE(GCST90245818)	rs11726946	A	G	A	G	-0.0187	0.0105	0.8837	0.9088	FALSE	FALSE	FALSE	JWYTTL	0.5212	0.0163	TRUE	reported	0.0042	9.318e-06	5694	TRUE	reported	wZTn6E	2	TRUE	364991	0.00346943	19.8167
M02342.metal.pos.txt.gz	ACNE(GCST90245818)	rs11781043	T	C	T	C	-0.0187	0.0122	0.6731	0.6417	FALSE	FALSE	FALSE	rwFeCT	0.2197	0.01	TRUE	reported	0.0042	8.808e-06	5791	TRUE	reported	JeukL4	2	TRUE	364991	0.00341151	19.8168
M01508.metal.pos.txt.gz	ACNE(GCST90245818)	rs17049936	T	C	T	C	-0.0187	-0.016	0.8912	0.8372	FALSE	FALSE	FALSE	MqUAwL	0.2103	0.0127	TRUE	reported	0.0042	9.584e-06	7160	TRUE	reported	hgfJiA	2	TRUE	364991	0.00276103	19.8182
M33941.metal.pos.txt.gz	ACNE(GCST90245818)	rs7819483	A	G	A	G	-0.0187	0.0061	0.7179	0.702	FALSE	FALSE	FALSE	wDfHZC	0.5538	0.0103	TRUE	reported	0.0042	7.455e-06	7320	TRUE	reported	LWviY7	2	TRUE	364991	0.00270084	19.8183
M34481.metal.pos.txt.gz	ACNE(GCST90245818)	rs743263	A	G	A	G	0.0294	0.0058	0.3225	0.2811	FALSE	FALSE	FALSE	wDfHZC	0.5753	0.0104	TRUE	reported	0.0066	8.005e-06	1651	TRUE	reported	LWviY7	2	TRUE	364991	0.011876	19.8189
M34322.metal.pos.txt.gz	ACNE(GCST90245818)	rs17157982	T	C	T	C	-0.2906	-0.0261	0.98	0.9767	FALSE	FALSE	FALSE	wDfHZC	0.5027	0.0389	TRUE	reported	0.0644	6.34e-06	75	TRUE	reported	LWviY7	2	TRUE	364991	0.213523	19.819
M19324.metal.pos.txt.gz	ACNE(GCST90245818)	rs1925409	T	C	T	C	0.0294	0.0052	0.3294	0.3384	FALSE	FALSE	FALSE	vsOWBs	0.5983	0.0099	TRUE	reported	0.0066	8.321e-06	1738	TRUE	reported	f2noEF	2	TRUE	364991	0.0112883	19.8201
M36673.metal.pos.txt.gz	ACNE(GCST90245818)	rs4931556	A	G	A	G	-0.0236	-0.0036	0.8633	0.8446	FALSE	FALSE	FALSE	jsoX0g	0.7818	0.013	TRUE	reported	0.0053	9.39e-06	5292	TRUE	reported	2Hjefc	2	TRUE	364991	0.00373274	19.8202
M24074.metal.pos.txt.gz	ACNE(GCST90245818)	rs7945891	A	G	A	G	0.0392	-0.0164	0.0587	0.0509	FALSE	FALSE	FALSE	EhjLmf	0.4447	0.0214	TRUE	reported	0.0088	8.086e-06	1751	TRUE	reported	0dekSg	2	TRUE	364991	0.0112054	19.8203
M15753.metal.pos.txt.gz	ACNE(GCST90245818)	rs6739717	T	C	T	C	0.0441	-0.0073	0.6235	0.6208	FALSE	FALSE	FALSE	rwFeCT	0.4511	0.0096	TRUE	reported	0.0099	8.938e-06	1758	TRUE	reported	JeukL4	2	TRUE	364991	0.0111613	19.8204
M18467.metal.pos.txt.gz	ACNE(GCST90245818)	rs16859272	A	G	A	G	-0.0637	0.0324	0.0503	0.049	FALSE	FALSE	FALSE	0iP4Jm	0.1366	0.0218	TRUE	reported	0.0143	9.087e-06	1767	TRUE	reported	QWFTcS	2	TRUE	364991	0.011105	19.8205
M32504.metal.pos.txt.gz	ACNE(GCST90245818)	rs6868629	C	G	C	G	0.0392	0.0016	0.0728	0.0555	FALSE	TRUE	FALSE	JWYTTL	0.9372	0.0209	TRUE	reported	0.0088	8.71e-06	1768	TRUE	reported	wZTn6E	2	TRUE	364991	0.0110988	19.8205
M18394.metal.pos.txt.gz	ACNE(GCST90245818)	rs10899433	T	C	T	C	-0.0236	-0.0028	0.4203	0.4153	FALSE	FALSE	FALSE	CIxAKM	0.7671	0.0095	TRUE	reported	0.0053	9.168e-06	6970	TRUE	reported	U8UYmj	2	TRUE	364991	0.00283665	19.822
M17945.metal.pos.txt.gz	ACNE(GCST90245818)	rs12208243	A	G	A	G	0.0236	-0.0132	0.9516	0.9404	FALSE	FALSE	FALSE	JWYTTL	0.537	0.0214	TRUE	reported	0.0053	8.254e-06	7315	TRUE	reported	wZTn6E	2	TRUE	364991	0.00270323	19.8223
M33901.metal.pos.txt.gz	ACNE(GCST90245818)	rs17192023	A	G	A	G	-0.0334	-0.003	0.1157	0.0754	FALSE	FALSE	FALSE	JWYTTL	0.8707	0.0183	TRUE	reported	0.0075	9.125e-06	4533	TRUE	reported	wZTn6E	2	TRUE	364991	0.00435601	19.8234
M34530.metal.pos.txt.gz	ACNE(GCST90245818)	rs7733505	A	C	A	C	0.2162	-0.0007	0.0163	0.0146	FALSE	FALSE	FALSE	iizjr8	0.9852	0.0393	TRUE	reported	0.0485	8.313e-06	829	TRUE	reported	IlEgl8	2	TRUE	364991	0.0234092	19.8234
M32869.metal.pos.txt.gz	ACNE(GCST90245818)	rs10511991	A	T	A	T	0.0245	0.0017	0.2723	0.2939	FALSE	TRUE	FALSE	Knyrzk	0.8712	0.0104	TRUE	reported	0.0055	7.536e-06	2148	TRUE	reported	99tKRi	2	TRUE	364991	0.00915333	19.8245
M15676.metal.pos.txt.gz	ACNE(GCST90245818)	rs10520795	T	C	T	C	-0.0842	-0.0239	0.0131	0.0158	FALSE	FALSE	FALSE	EhjLmf	0.531	0.0382	TRUE	reported	0.0189	8.271e-06	1765	TRUE	reported	0dekSg	2	TRUE	364991	0.0111199	19.8248
M01123.metal.pos.txt.gz	ACNE(GCST90245818)	rs7297956	C	G	C	G	0.0597	0.015	0.7301	0.712	FALSE	TRUE	FALSE	BufHoP	0.1526	0.0105	TRUE	reported	0.0134	7.69e-06	1731	TRUE	reported	KH0d8y	2	TRUE	364991	0.0113368	19.8261
M34420.metal.pos.txt.gz	ACNE(GCST90245818)	rs2518028	T	C	T	C	0.0655	-0.0047	0.3114	0.3584	FALSE	FALSE	FALSE	wDfHZC	0.6357	0.0099	TRUE	reported	0.0147	8.358e-06	1496	TRUE	reported	LWviY7	2	TRUE	364991	0.0130976	19.8275
M33178.metal.pos.txt.gz	ACNE(GCST90245818)	rs1927455	A	G	A	G	-0.1462	-0.0123	0.1058	0.091	FALSE	FALSE	FALSE	HoJi8V	0.4789	0.0174	TRUE	reported	0.0328	8.11e-06	1017	TRUE	reported	BCa5Gq	2	TRUE	364991	0.0191612	19.8286
M35472.metal.pos.txt.gz	ACNE(GCST90245818)	rs17339031	T	C	T	C	0.0481	0.0059	0.9567	0.9309	FALSE	FALSE	FALSE	rwFeCT	0.7522	0.0186	TRUE	reported	0.0108	9.034e-06	6595	TRUE	reported	JeukL4	2	TRUE	364991	0.00299863	19.8295
M01573.metal.pos.txt.gz	ACNE(GCST90245818)	rs16933423	A	G	A	G	0.0891	0.0101	0.9651	0.9759	FALSE	FALSE	FALSE	9E5uk2	0.7437	0.031	TRUE	reported	0.02	8.312e-06	2315	TRUE	reported	A7LkWw	2	TRUE	364991	0.00850035	19.8299
M12774.metal.pos.txt.gz	ACNE(GCST90245818)	rs623068	A	C	A	C	0.0352	-0.0352	0.9375	0.9434	FALSE	FALSE	FALSE	iizjr8	0.0823	0.0202	TRUE	reported	0.0079	8.233e-06	1761	TRUE	reported	IlEgl8	2	TRUE	364991	0.0111482	19.8307
M33250.metal.pos.txt.gz	ACNE(GCST90245818)	rs2561284	T	G	T	G	0.1012	0.0004	0.1581	0.1974	FALSE	FALSE	FALSE	wDfHZC	0.9762	0.0119	TRUE	reported	0.0226	7.713e-06	182	TRUE	reported	LWviY7	2	TRUE	364991	0.099239	19.831
M34338.metal.pos.txt.gz	ACNE(GCST90245818)	rs3734021	A	G	A	G	-0.301	0.051	0.052	0.0586	FALSE	FALSE	FALSE	jsoX0g	0.01151	0.0202	TRUE	reported	0.067	7.038e-06	115	TRUE	reported	2Hjefc	2	TRUE	364991	0.149301	19.8319
M36802.metal.pos.txt.gz	ACNE(GCST90245818)	rs17631300	C	G	C	G	0.0637	0.0161	0.0174	0.025	FALSE	TRUE	FALSE	biamAc	0.6488	0.0353	TRUE	reported	0.0143	8.126e-06	4317	TRUE	reported	zFDXMQ	2	TRUE	364991	0.00457544	19.8338
M34441.metal.pos.txt.gz	ACNE(GCST90245818)	rs895397	A	G	A	G	-0.0196	-0.0029	0.3465	0.3672	FALSE	FALSE	FALSE	biamAc	0.7624	0.0097	TRUE	reported	0.0044	8.505e-06	4442	TRUE	reported	zFDXMQ	2	TRUE	364991	0.00444726	19.834
M33901.metal.pos.txt.gz	ACNE(GCST90245818)	rs5758873	A	G	A	G	0.0196	-0.0041	0.4519	0.5356	FALSE	FALSE	FALSE	JWYTTL	0.667	0.0094	TRUE	reported	0.0044	6.903e-06	4533	TRUE	reported	wZTn6E	2	TRUE	364991	0.00435837	19.8342
M34336.metal.pos.txt.gz	ACNE(GCST90245818)	rs7203112	A	C	A	C	-0.049	0.0123	0.016	0.0134	FALSE	FALSE	FALSE	rrQCA2	0.7716	0.0423	TRUE	reported	0.011	8.407e-06	4712	TRUE	reported	l0AyxD	2	TRUE	364991	0.0041935	19.8346
M34245.metal.pos.txt.gz	ACNE(GCST90245818)	rs308589	A	G	A	G	-0.0196	-0.0026	0.4721	0.4285	FALSE	FALSE	FALSE	Em901J	0.7853	0.0096	TRUE	reported	0.0044	9.197e-06	4908	TRUE	reported	rYKnET	2	TRUE	364991	0.00402671	19.8349
M01284.metal.pos.txt.gz	ACNE(GCST90245818)	rs7220150	A	C	A	C	0.0147	0.0008	0.8227	0.8216	FALSE	FALSE	FALSE	9E5uk2	0.9536	0.0131	TRUE	reported	0.0033	6.706e-06	5687	TRUE	reported	A7LkWw	2	TRUE	364991	0.00347705	19.836
M36099.metal.pos.txt.gz	ACNE(GCST90245818)	rs11931868	A	T	A	T	0.0441	-0.0096	0.7962	0.8541	FALSE	TRUE	FALSE	MhNOJh	0.4777	0.0135	TRUE	reported	0.0099	7.788e-06	5696	TRUE	reported	BTlu8z	2	TRUE	364991	0.00347157	19.836
M37253.metal.pos.txt.gz	ACNE(GCST90245818)	rs6484669	T	C	T	C	-0.0196	-0.0047	0.7412	0.75	FALSE	FALSE	FALSE	9E5uk2	0.662	0.0108	TRUE	reported	0.0044	7.751e-06	5932	TRUE	reported	A7LkWw	2	TRUE	364991	0.00333392	19.8363
M37253.metal.pos.txt.gz	ACNE(GCST90245818)	rs890519	A	C	A	C	0.0147	-0.0049	0.4158	0.3774	FALSE	FALSE	FALSE	9E5uk2	0.6107	0.0097	TRUE	reported	0.0033	9.056e-06	5932	TRUE	reported	A7LkWw	2	TRUE	364991	0.00333392	19.8363
M34513.metal.pos.txt.gz	ACNE(GCST90245818)	rs12882240	A	G	A	G	0.0597	-0.031	0.05	0.0568	FALSE	FALSE	FALSE	4QVqlv	0.1267	0.0203	TRUE	reported	0.0134	8.543e-06	3239	TRUE	reported	Zff3Nb	2	TRUE	364991	0.00609081	19.8368
M32847.metal.pos.txt.gz	ACNE(GCST90245818)	rs6496017	A	C	A	C	0.0196	0.0127	0.5014	0.4801	FALSE	FALSE	FALSE	0iP4Jm	0.1817	0.0095	TRUE	reported	0.0044	8.493e-06	6967	TRUE	reported	QWFTcS	2	TRUE	364991	0.00284005	19.8373
M34221.metal.pos.txt.gz	ACNE(GCST90245818)	rs9809853	T	C	T	C	0.0196	0.0094	0.7459	0.7545	FALSE	FALSE	FALSE	9E5uk2	0.3914	0.011	TRUE	reported	0.0044	9.828e-06	6987	TRUE	reported	A7LkWw	2	TRUE	364991	0.00283194	19.8373
M33178.metal.pos.txt.gz	ACNE(GCST90245818)	rs10922741	T	C	T	C	0.3413	-0.0473	0.9783	0.9822	FALSE	FALSE	FALSE	HoJi8V	0.2164	0.0383	TRUE	reported	0.0735	3.391e-06	25	TRUE	reported	BCa5Gq	2	TRUE	364991	0.463087	19.8374
M02730.metal.pos.txt.gz	ACNE(GCST90245818)	rs2085545	T	G	T	G	0.0098	-0.0006	0.2883	0.297	FALSE	FALSE	FALSE	9E5uk2	0.9507	0.0103	TRUE	reported	0.0022	9.855e-06	7226	TRUE	reported	A7LkWw	2	TRUE	364991	0.00273853	19.8375
M35160.metal.pos.txt.gz	ACNE(GCST90245818)	rs7672265	T	G	T	G	0.0196	0.0146	0.1877	0.2029	FALSE	FALSE	FALSE	EhjLmf	0.2141	0.0117	TRUE	reported	0.0044	7.947e-06	7263	TRUE	reported	0dekSg	2	TRUE	364991	0.00272462	19.8375
M34283.metal.pos.txt.gz	ACNE(GCST90245818)	rs512721	A	G	A	G	-0.0147	0.0057	0.1071	0.1082	FALSE	FALSE	FALSE	MqUAwL	0.7055	0.0152	TRUE	reported	0.0033	9.279e-06	7316	TRUE	reported	hgfJiA	2	TRUE	364991	0.00270493	19.8376
M34527.metal.pos.txt.gz	ACNE(GCST90245818)	rs2609167	T	C	T	C	-0.0147	0.0001	0.6694	0.639	FALSE	FALSE	FALSE	0iP4Jm	0.9926	0.0098	TRUE	reported	0.0033	9.64e-06	7322	TRUE	reported	QWFTcS	2	TRUE	364991	0.00270272	19.8376
M32786.metal.pos.txt.gz	ACNE(GCST90245818)	rs7787327	A	G	A	G	-0.0686	0.006	0.05	0.0354	FALSE	FALSE	FALSE	BufHoP	0.8236	0.0268	TRUE	reported	0.0154	8.843e-06	7330	TRUE	reported	KH0d8y	2	TRUE	364991	0.00269978	19.8376
M32675.metal.pos.txt.gz	ACNE(GCST90245818)	rs926646	T	C	T	C	-0.0196	0.0008	0.9739	0.9529	FALSE	FALSE	FALSE	9E5uk2	0.9708	0.0224	TRUE	reported	0.0044	6.917e-06	7338	TRUE	reported	A7LkWw	2	TRUE	364991	0.00269685	19.8376
M34214.metal.pos.txt.gz	ACNE(GCST90245818)	rs4943187	C	G	C	G	0.0343	-0.0074	0.9593	0.9436	FALSE	TRUE	FALSE	cZ7Yn1	0.726	0.0212	TRUE	reported	0.0077	7.835e-06	7351	TRUE	reported	j6J89R	2	TRUE	364991	0.00269209	19.8376
M32492.metal.pos.txt.gz	ACNE(GCST90245818)	rs11758990	A	C	A	C	-0.0147	-0.0147	0.8954	0.9008	FALSE	FALSE	FALSE	HoJi8V	0.3473	0.0157	TRUE	reported	0.0033	7.349e-06	7355	TRUE	reported	BCa5Gq	2	TRUE	364991	0.00269063	19.8376
M32198.metal.pos.txt.gz	ACNE(GCST90245818)	rs10735937	T	C	T	C	-0.0147	-0.0042	0.1559	0.171	FALSE	FALSE	FALSE	2tLa8l	0.7336	0.0125	TRUE	reported	0.0033	8.001e-06	7356	TRUE	reported	Nulzox	2	TRUE	364991	0.00269027	19.8376
M35718.metal.pos.txt.gz	ACNE(GCST90245818)	rs12573896	A	G	A	G	0.0196	-0.0282	0.9175	0.9267	FALSE	FALSE	FALSE	iizjr8	0.1281	0.0185	TRUE	reported	0.0044	7.042e-06	7358	TRUE	reported	IlEgl8	2	TRUE	364991	0.00268954	19.8376
M35718.metal.pos.txt.gz	ACNE(GCST90245818)	rs13247156	T	C	T	C	-0.0196	0.0056	0.9195	0.8787	FALSE	FALSE	FALSE	iizjr8	0.7009	0.0147	TRUE	reported	0.0044	7.782e-06	7358	TRUE	reported	IlEgl8	2	TRUE	364991	0.00268954	19.8376
M32587.metal.pos.txt.gz	ACNE(GCST90245818)	rs11050696	A	G	A	G	0.0245	0.016	0.1024	0.1418	FALSE	FALSE	FALSE	EhjLmf	0.2374	0.0135	TRUE	reported	0.0055	9.345e-06	7369	TRUE	reported	0dekSg	2	TRUE	364991	0.00268553	19.8376
M32587.metal.pos.txt.gz	ACNE(GCST90245818)	rs568167	A	G	A	G	-0.0196	-0.0126	0.2282	0.2665	FALSE	FALSE	FALSE	EhjLmf	0.2327	0.0106	TRUE	reported	0.0044	9.381e-06	7369	TRUE	reported	0dekSg	2	TRUE	364991	0.00268553	19.8376
M35635.metal.pos.txt.gz	ACNE(GCST90245818)	rs3846659	C	G	C	G	0.0691	0.0067	0.1357	0.1202	FALSE	TRUE	FALSE	x8BRn2	0.6429	0.0144	TRUE	reported	0.0155	8.638e-06	1098	TRUE	reported	8PfeNy	2	TRUE	364991	0.0177787	19.8381
M34336.metal.pos.txt.gz	ACNE(GCST90245818)	rs10064959	C	G	C	G	0.2452	-0.0231	0.0226	0.0533	FALSE	TRUE	FALSE	rrQCA2	0.2782	0.0213	TRUE	reported	0.0549	7.874e-06	369	TRUE	reported	l0AyxD	2	TRUE	364991	0.0512867	19.8397
M34365.metal.pos.txt.gz	ACNE(GCST90245818)	rs4282172	A	G	A	G	-0.1904	0.0036	0.4375	0.3959	FALSE	FALSE	FALSE	JGw8CX	0.7101	0.0096	TRUE	reported	0.0403	2.3e-06	18	TRUE	reported	KkV310	2	TRUE	364991	0.553588	19.8414
M35527.metal.pos.txt.gz	ACNE(GCST90245818)	rs1948766	T	G	T	G	-0.037	-0.0073	0.2853	0.3465	FALSE	FALSE	FALSE	9E5uk2	0.4725	0.0102	TRUE	reported	0.0083	8.254e-06	1291	TRUE	reported	A7LkWw	2	TRUE	364991	0.0151596	19.8415
M36589.metal.pos.txt.gz	ACNE(GCST90245818)	rs1990049	A	G	A	G	-0.0753	-0.0041	0.9439	0.9598	FALSE	FALSE	FALSE	wDfHZC	0.876	0.026	TRUE	reported	0.0169	8.837e-06	3977	TRUE	reported	LWviY7	2	TRUE	364991	0.00496705	19.8426
M34912.metal.pos.txt.gz	ACNE(GCST90245818)	rs4676471	A	G	A	G	0.0401	-0.0215	0.0254	0.0687	FALSE	FALSE	FALSE	vsOWBs	0.2709	0.0195	TRUE	reported	0.009	8.617e-06	5885	TRUE	reported	f2noEF	2	TRUE	364991	0.00336198	19.8452
M00575.metal.pos.txt.gz	ACNE(GCST90245818)	rs33976862	C	G	C	G	0.0602	0.0336	0.0674	0.0703	FALSE	TRUE	FALSE	rrQCA2	0.06753	0.0184	TRUE	reported	0.0135	7.764e-06	1002	TRUE	reported	l0AyxD	2	TRUE	364991	0.0194591	19.8453
M36802.metal.pos.txt.gz	ACNE(GCST90245818)	rs7035656	C	G	C	G	-0.0303	-0.0093	0.107	0.1728	FALSE	TRUE	FALSE	biamAc	0.4711	0.0129	TRUE	reported	0.0068	7.326e-06	4317	TRUE	reported	zFDXMQ	2	TRUE	364991	0.00457818	19.8457
M33203.metal.pos.txt.gz	ACNE(GCST90245818)	rs10779088	T	C	T	C	0.1172	-0.0112	0.0566	0.1248	FALSE	FALSE	FALSE	BufHoP	0.4408	0.0146	TRUE	reported	0.0263	8.611e-06	3221	TRUE	reported	KH0d8y	2	TRUE	364991	0.0061275	19.846
M33178.metal.pos.txt.gz	ACNE(GCST90245818)	rs6040322	A	C	A	C	0.1155	0.0082	0.8986	0.9631	FALSE	FALSE	FALSE	HoJi8V	0.7435	0.0251	TRUE	reported	0.0259	8.269e-06	1017	TRUE	reported	BCa5Gq	2	TRUE	364991	0.0191793	19.8477
M33633.metal.pos.txt.gz	ACNE(GCST90245818)	rs2283530	A	G	A	G	0.1788	0.0294	0.0497	0.0358	FALSE	FALSE	FALSE	EhjLmf	0.2578	0.0259	TRUE	reported	0.0401	8.264e-06	1189	TRUE	reported	0dekSg	2	TRUE	364991	0.0164461	19.8479
M33972.metal.pos.txt.gz	ACNE(GCST90245818)	rs10098688	A	C	A	C	0.0263	0.0003	0.337	0.4037	FALSE	FALSE	FALSE	CIxAKM	0.9788	0.0096	TRUE	reported	0.0059	8.248e-06	1766	TRUE	reported	U8UYmj	2	TRUE	364991	0.0111265	19.8479
M36559.metal.pos.txt.gz	ACNE(GCST90245818)	rs12726438	T	C	T	C	0.037	-0.0227	0.1121	0.1354	FALSE	FALSE	FALSE	iizjr8	0.09767	0.0137	TRUE	reported	0.0083	8.652e-06	1636	TRUE	reported	IlEgl8	2	TRUE	364991	0.0120011	19.848
M34420.metal.pos.txt.gz	ACNE(GCST90245818)	rs11751412	T	G	T	G	-0.0508	0.0138	0.7454	0.7337	FALSE	FALSE	FALSE	wDfHZC	0.1975	0.0107	TRUE	reported	0.0114	8.255e-06	4452	TRUE	reported	LWviY7	2	TRUE	364991	0.00444048	19.8483
M36095.metal.pos.txt.gz	ACNE(GCST90245818)	rs8021829	C	G	C	G	-0.1757	-0.0305	0.9613	0.9804	FALSE	TRUE	FALSE	0iP4Jm	0.435	0.0391	TRUE	reported	0.0394	8.286e-06	1059	TRUE	reported	QWFTcS	2	TRUE	364991	0.0184321	19.8486
M35678.metal.pos.txt.gz	ACNE(GCST90245818)	rs1578700	T	C	T	C	0.0303	-0.0026	0.1191	0.1289	FALSE	FALSE	FALSE	uoPhMZ	0.8596	0.0146	TRUE	reported	0.0068	8.448e-06	6447	TRUE	reported	RtN9Fv	2	TRUE	364991	0.00307025	19.8487
M01561.metal.pos.txt.gz	ACNE(GCST90245818)	rs10935814	A	G	A	G	-0.037	-0.0124	0.1006	0.1154	FALSE	FALSE	FALSE	SSja1q	0.4019	0.0148	TRUE	reported	0.0083	9.443e-06	1759	TRUE	reported	UQpxmD	2	TRUE	364991	0.0111713	19.8497
M34535.metal.pos.txt.gz	ACNE(GCST90245818)	rs9634561	A	G	A	G	0.0664	0.0096	0.1388	0.2068	FALSE	FALSE	FALSE	jAQWW9	0.4111	0.0116	TRUE	reported	0.0149	7.765e-06	4515	TRUE	reported	rY28de	2	TRUE	364991	0.00437925	19.8505
M33137.metal.pos.txt.gz	ACNE(GCST90245818)	rs929493	T	C	T	C	0.0575	-0.0031	0.837	0.8115	FALSE	FALSE	FALSE	Em901J	0.808	0.0129	TRUE	reported	0.0129	8.678e-06	2391	TRUE	reported	rYKnET	2	TRUE	364991	0.00824106	19.8515
M33178.metal.pos.txt.gz	ACNE(GCST90245818)	rs12416036	T	C	T	C	0.3391	0.0013	0.9703	0.9825	FALSE	FALSE	FALSE	HoJi8V	0.9732	0.0392	TRUE	reported	0.073	3.361e-06	25	TRUE	reported	BCa5Gq	2	TRUE	364991	0.463265	19.8517
M15996.metal.pos.txt.gz	ACNE(GCST90245818)	rs12954899	A	G	A	G	-0.0254	-0.0053	0.8905	0.8439	FALSE	FALSE	FALSE	PMHb2Y	0.6858	0.013	TRUE	reported	0.0057	8.839e-06	7281	TRUE	reported	1vECKl	2	TRUE	364991	0.00271984	19.8517
M36754.metal.pos.txt.gz	ACNE(GCST90245818)	rs2161480	C	G	C	G	0.07	0.01	0.9525	0.9659	FALSE	TRUE	FALSE	wDfHZC	0.7036	0.0263	TRUE	reported	0.0157	8.789e-06	1506	TRUE	reported	LWviY7	2	TRUE	364991	0.013028	19.8527
M02734.metal.pos.txt.gz	ACNE(GCST90245818)	rs11776904	C	G	C	G	0.0214	0.004	0.1522	0.1512	FALSE	TRUE	FALSE	biamAc	0.7627	0.0132	TRUE	reported	0.0048	7.47e-06	1667	TRUE	reported	zFDXMQ	2	TRUE	364991	0.0117832	19.8529
M15500.metal.pos.txt.gz	ACNE(GCST90245818)	rs12215339	T	C	T	C	0.0321	0.0266	0.9719	0.9891	FALSE	FALSE	FALSE	rwFeCT	0.5673	0.0464	TRUE	reported	0.0072	7.504e-06	1759	TRUE	reported	JeukL4	2	TRUE	364991	0.0111738	19.8541
M27722.metal.pos.txt.gz	ACNE(GCST90245818)	rs9418711	T	G	T	G	0.0205	0.0006	0.2281	0.1964	FALSE	FALSE	FALSE	vsOWBs	0.9595	0.0118	TRUE	reported	0.0046	7.494e-06	6830	TRUE	reported	f2noEF	2	TRUE	364991	0.00289941	19.8548
M34040.metal.pos.txt.gz	ACNE(GCST90245818)	rs550353	A	G	A	G	0.0205	-0.0174	0.1911	0.1723	FALSE	FALSE	FALSE	CIxAKM	0.1796	0.013	TRUE	reported	0.0046	7.236e-06	7132	TRUE	reported	U8UYmj	2	TRUE	364991	0.00277698	19.855
M33936.metal.pos.txt.gz	ACNE(GCST90245818)	rs7246133	T	C	T	C	0.0205	-0.0145	0.6581	0.689	FALSE	FALSE	FALSE	wDfHZC	0.1586	0.0103	TRUE	reported	0.0046	9.476e-06	7345	TRUE	reported	LWviY7	2	TRUE	364991	0.00269667	19.8552
M32198.metal.pos.txt.gz	ACNE(GCST90245818)	rs13257229	T	C	T	C	0.0205	0.0062	0.2418	0.2865	FALSE	FALSE	FALSE	2tLa8l	0.5682	0.0108	TRUE	reported	0.0046	9.879e-06	7356	TRUE	reported	Nulzox	2	TRUE	364991	0.00269265	19.8552
M12261.metal.pos.txt.gz	ACNE(GCST90245818)	rs8137495	A	G	A	G	0.0602	0.012	0.7393	0.7865	FALSE	FALSE	FALSE	iizjr8	0.2978	0.0115	TRUE	reported	0.0135	7.8e-06	1543	TRUE	reported	IlEgl8	2	TRUE	364991	0.0127233	19.8592
M34314.metal.pos.txt.gz	ACNE(GCST90245818)	rs5993792	T	C	T	C	-0.0687	0.0035	0.7247	0.704	FALSE	FALSE	FALSE	x8BRn2	0.7711	0.0121	TRUE	reported	0.0154	8.105e-06	979	TRUE	reported	8PfeNy	2	TRUE	364991	0.0199228	19.8602
M15990.metal.pos.txt.gz	ACNE(GCST90245818)	rs1379617	T	C	T	C	-0.0156	-0.0093	0.7847	0.8176	FALSE	FALSE	FALSE	vsOWBs	0.4881	0.0135	TRUE	reported	0.0035	6.147e-06	6782	TRUE	reported	f2noEF	2	TRUE	364991	0.00292069	19.8603
M31453.metal.pos.txt.gz	ACNE(GCST90245818)	rs9607409	A	G	A	G	0.0156	0.0176	0.1215	0.1326	FALSE	FALSE	FALSE	biamAc	0.203	0.0138	TRUE	reported	0.0035	7.249e-06	7257	TRUE	reported	zFDXMQ	2	TRUE	364991	0.00273004	19.8606
M32761.metal.pos.txt.gz	ACNE(GCST90245818)	rs1711161	T	G	T	G	-0.0156	0.0109	0.7246	0.7649	FALSE	FALSE	FALSE	biamAc	0.3304	0.0112	TRUE	reported	0.0035	9.419e-06	7313	TRUE	reported	zFDXMQ	2	TRUE	364991	0.00270919	19.8607
M32328.metal.pos.txt.gz	ACNE(GCST90245818)	rs7745587	A	G	A	G	-0.0156	0.0128	0.7438	0.7046	FALSE	FALSE	FALSE	KpXNPG	0.2142	0.0103	TRUE	reported	0.0035	6.737e-06	7340	TRUE	reported	d6QG7O	2	TRUE	364991	0.00269925	19.8607
M32197.metal.pos.txt.gz	ACNE(GCST90245818)	rs4775770	A	G	A	G	-0.0156	0.0063	0.1512	0.1456	FALSE	FALSE	FALSE	wDfHZC	0.6393	0.0134	TRUE	reported	0.0035	8.257e-06	7346	TRUE	reported	LWviY7	2	TRUE	364991	0.00269705	19.8607
M00606.metal.pos.txt.gz	ACNE(GCST90245818)	rs12524738	A	G	A	G	0.0156	-0.002	0.069	0.1316	FALSE	FALSE	FALSE	rwFeCT	0.8859	0.0142	TRUE	reported	0.0035	6.931e-06	7354	TRUE	reported	JeukL4	2	TRUE	364991	0.00269413	19.8607
M33961.metal.pos.txt.gz	ACNE(GCST90245818)	rs4082919	T	G	T	G	-0.0156	0.0018	0.5103	0.5646	FALSE	FALSE	FALSE	rwFeCT	0.8471	0.0096	TRUE	reported	0.0035	7.288e-06	7368	TRUE	reported	JeukL4	2	TRUE	364991	0.00268902	19.8607
M32910.metal.pos.txt.gz	ACNE(GCST90245818)	rs9558480	A	G	A	G	-0.0165	-0.0103	0.6649	0.6784	FALSE	FALSE	FALSE	rwFeCT	0.313	0.0102	TRUE	reported	0.0037	7.842e-06	1760	TRUE	reported	JeukL4	2	TRUE	364991	0.0111731	19.8642
M27716.metal.pos.txt.gz	ACNE(GCST90245818)	rs550866	T	G	T	G	0.0263	-0.0032	0.4015	0.4504	FALSE	FALSE	FALSE	0iP4Jm	0.7315	0.0094	TRUE	reported	0.0059	8.553e-06	6393	TRUE	reported	QWFTcS	2	TRUE	364991	0.00309853	19.8642
M35464.metal.pos.txt.gz	ACNE(GCST90245818)	rs12127701	A	G	A	G	-0.0263	-0.0361	0.9446	0.94	FALSE	FALSE	FALSE	iizjr8	0.07684	0.0204	TRUE	reported	0.0059	9.562e-06	6883	TRUE	reported	IlEgl8	2	TRUE	364991	0.00287858	19.8647
M35431.metal.pos.txt.gz	ACNE(GCST90245818)	rs2367533	T	C	T	C	0.0263	-0.0487	0.9593	0.9546	FALSE	FALSE	FALSE	7QkGNX	0.0343	0.023	TRUE	reported	0.0059	8.005e-06	7007	TRUE	reported	suoHTa	2	TRUE	364991	0.00282778	19.8648
M33960.metal.pos.txt.gz	ACNE(GCST90245818)	rs1405992	A	C	A	C	0.0263	-0.0004	0.06	0.0548	FALSE	FALSE	FALSE	4QVqlv	0.9867	0.0214	TRUE	reported	0.0059	7.895e-06	7364	TRUE	reported	Zff3Nb	2	TRUE	364991	0.00269106	19.865
M33751.metal.pos.txt.gz	ACNE(GCST90245818)	rs1345223	T	C	T	C	-0.1071	-0.0212	0.9084	0.9417	FALSE	FALSE	FALSE	rrQCA2	0.2956	0.0202	TRUE	reported	0.024	7.905e-06	831	TRUE	reported	l0AyxD	2	TRUE	364991	0.023403	19.866
M01114.metal.pos.txt.gz	ACNE(GCST90245818)	rs2002212	A	G	A	G	-0.0691	0.0177	0.049	0.0593	FALSE	FALSE	FALSE	MqUAwL	0.3788	0.0201	TRUE	reported	0.0155	7.817e-06	4934	TRUE	reported	hgfJiA	2	TRUE	364991	0.00401188	19.8663
M32425.metal.pos.txt.gz	ACNE(GCST90245818)	rs17223039	A	G	A	G	0.037	0.0189	0.0863	0.0901	FALSE	FALSE	FALSE	rrQCA2	0.2505	0.0164	TRUE	reported	0.0083	8.92e-06	7346	TRUE	reported	l0AyxD	2	TRUE	364991	0.00269788	19.8668
M33173.metal.pos.txt.gz	ACNE(GCST90245818)	rs4516988	A	G	A	G	0.2638	-0.0166	0.7676	0.8025	FALSE	FALSE	FALSE	L7y0ro	0.1587	0.0118	TRUE	reported	0.0584	6.367e-06	76	TRUE	reported	zYwj8U	2	TRUE	364991	0.211654	19.8674
M16634.metal.pos.txt.gz	ACNE(GCST90245818)	rs9904521	A	G	A	G	0.0892	0.0245	0.9525	0.9562	FALSE	FALSE	FALSE	CIxAKM	0.2927	0.0233	TRUE	reported	0.02	7.934e-06	1749	TRUE	reported	U8UYmj	2	TRUE	364991	0.0112452	19.8689
M33666.metal.pos.txt.gz	ACNE(GCST90245818)	rs1035688	A	C	A	C	0.0107	0.0046	0.653	0.615	FALSE	FALSE	FALSE	EhjLmf	0.6307	0.0096	TRUE	reported	0.0024	9.396e-06	6279	TRUE	reported	0dekSg	2	TRUE	364991	0.0031556	19.8704
M33178.metal.pos.txt.gz	ACNE(GCST90245818)	rs11013791	A	G	A	G	-0.3467	-0.0107	0.0327	0.0777	FALSE	FALSE	FALSE	HoJi8V	0.5591	0.0183	TRUE	reported	0.0746	3.4e-06	25	TRUE	reported	BCa5Gq	2	TRUE	364991	0.463506	19.8709
M38768.metal.pos.txt.gz	ACNE(GCST90245818)	rs10753083	T	G	T	G	0.0107	-0.0044	0.4023	0.3995	FALSE	FALSE	FALSE	vsOWBs	0.6465	0.0096	TRUE	reported	0.0024	9.346e-06	6942	TRUE	reported	f2noEF	2	TRUE	364991	0.00285508	19.871
M36552.metal.pos.txt.gz	ACNE(GCST90245818)	rs4621813	T	C	T	C	0.0107	-0.0061	0.184	0.2054	FALSE	FALSE	FALSE	CIxAKM	0.6014	0.0116	TRUE	reported	0.0024	7.421e-06	7092	TRUE	reported	U8UYmj	2	TRUE	364991	0.00279487	19.8711
M19362.metal.pos.txt.gz	ACNE(GCST90245818)	rs650455	A	G	A	G	-0.0214	-0.0064	0.0418	0.0403	FALSE	FALSE	FALSE	BufHoP	0.7928	0.0243	TRUE	reported	0.0048	9.665e-06	7182	TRUE	reported	KH0d8y	2	TRUE	364991	0.00275994	19.8712
M32393.metal.pos.txt.gz	ACNE(GCST90245818)	rs7271447	A	G	A	G	-0.0107	-0.0063	0.3777	0.3677	FALSE	FALSE	FALSE	BufHoP	0.5205	0.0097	TRUE	reported	0.0024	6.668e-06	7307	TRUE	reported	KH0d8y	2	TRUE	364991	0.00271285	19.8713
M01359.metal.pos.txt.gz	ACNE(GCST90245818)	rs7951538	C	G	C	G	-0.0107	-0.0114	0.7061	0.7013	FALSE	TRUE	FALSE	Ql4lXW	0.2717	0.0104	TRUE	reported	0.0024	8.092e-06	7323	TRUE	reported	niHtOH	2	TRUE	364991	0.00270694	19.8713
M01359.metal.pos.txt.gz	ACNE(GCST90245818)	rs9861865	C	G	C	G	-0.0107	0.0046	0.3196	0.3458	FALSE	TRUE	FALSE	Ql4lXW	0.6428	0.0098	TRUE	reported	0.0024	8.06e-06	7323	TRUE	reported	niHtOH	2	TRUE	364991	0.00270694	19.8713
M37203.metal.pos.txt.gz	ACNE(GCST90245818)	rs966968	T	C	T	C	0.0214	-0.0334	0.7093	0.6975	FALSE	FALSE	FALSE	MqUAwL	0.001111	0.0102	TRUE	reported	0.0048	7.859e-06	7333	TRUE	reported	hgfJiA	2	TRUE	364991	0.00270326	19.8713
M32197.metal.pos.txt.gz	ACNE(GCST90245818)	rs6942571	A	T	A	T	0.0214	0.0341	0.079	0.0777	FALSE	TRUE	FALSE	wDfHZC	0.05633	0.0179	TRUE	reported	0.0048	8.606e-06	7346	TRUE	reported	LWviY7	2	TRUE	364991	0.00269849	19.8713
M00060.metal.pos.txt.gz	ACNE(GCST90245818)	rs12196614	A	T	A	T	0.0107	0.0358	0.9386	0.9193	FALSE	TRUE	FALSE	BufHoP	0.04363	0.0178	TRUE	reported	0.0024	6.418e-06	7351	TRUE	reported	KH0d8y	2	TRUE	364991	0.00269666	19.8713
M01336.metal.pos.txt.gz	ACNE(GCST90245818)	rs4408	A	G	A	G	0.0107	0.0115	0.1844	0.2222	FALSE	FALSE	FALSE	jAQWW9	0.3305	0.0118	TRUE	reported	0.0024	9.964e-06	7352	TRUE	reported	rY28de	2	TRUE	364991	0.00269629	19.8713
M33751.metal.pos.txt.gz	ACNE(GCST90245818)	rs1535321	A	G	A	G	-0.0732	0.0112	0.7808	0.7644	FALSE	FALSE	FALSE	rrQCA2	0.3137	0.0111	TRUE	reported	0.0164	7.836e-06	831	TRUE	reported	l0AyxD	2	TRUE	364991	0.0234123	19.8741
M33652.metal.pos.txt.gz	ACNE(GCST90245818)	rs11163350	T	C	T	C	0.0272	-0.009	0.3153	0.3544	FALSE	FALSE	FALSE	4QVqlv	0.3577	0.0098	TRUE	reported	0.0061	8.698e-06	5328	TRUE	reported	Zff3Nb	2	TRUE	364991	0.00371789	19.8754
M34420.metal.pos.txt.gz	ACNE(GCST90245818)	rs17163774	T	G	T	G	0.0437	-0.0021	0.6204	0.6555	FALSE	FALSE	FALSE	wDfHZC	0.8325	0.0099	TRUE	reported	0.0098	7.661e-06	4452	TRUE	reported	LWviY7	2	TRUE	364991	0.00444652	19.8754
M00542.metal.pos.txt.gz	ACNE(GCST90245818)	rs2295758	T	C	T	C	-0.1137	0.0093	0.9754	0.9706	FALSE	FALSE	FALSE	QB06Qv	0.7437	0.0285	TRUE	reported	0.0255	8.568e-06	7371	TRUE	reported	WTkqPg	2	TRUE	364991	0.00268995	19.8757
M33144.metal.pos.txt.gz	ACNE(GCST90245818)	rs2269606	T	C	T	C	-0.0437	-0.0042	0.778	0.7768	FALSE	FALSE	FALSE	0iP4Jm	0.7122	0.0113	TRUE	reported	0.0098	8.612e-06	4817	TRUE	reported	QWFTcS	2	TRUE	364991	0.00411098	19.8761
M37058.metal.pos.txt.gz	ACNE(GCST90245818)	rs7039633	T	C	T	C	0.0272	0.0189	0.0286	0.0424	FALSE	FALSE	FALSE	BufHoP	0.4198	0.0234	TRUE	reported	0.0061	9.593e-06	6552	TRUE	reported	KH0d8y	2	TRUE	364991	0.00302544	19.8768
M22481.metal.pos.txt.gz	ACNE(GCST90245818)	rs16851514	C	G	C	G	0.0272	-0.0134	0.0337	0.0365	FALSE	TRUE	FALSE	4QVqlv	0.5954	0.0252	TRUE	reported	0.0061	9.267e-06	7329	TRUE	reported	Zff3Nb	2	TRUE	364991	0.00270556	19.8774
M31548.metal.pos.txt.gz	ACNE(GCST90245818)	rs16828992	A	C	A	C	-0.0687	-0.031	0.0715	0.0618	FALSE	FALSE	FALSE	X3kEBX	0.1194	0.0199	TRUE	reported	0.0154	8.213e-06	1764	TRUE	reported	Tj5sjb	2	TRUE	364991	0.0111558	19.8783
M34456.metal.pos.txt.gz	ACNE(GCST90245818)	rs17202087	A	G	A	G	0.0165	0.0067	0.8307	0.8165	FALSE	FALSE	FALSE	NRGAPd	0.5825	0.0122	TRUE	reported	0.0037	6.164e-06	5207	TRUE	reported	ueOd2F	2	TRUE	364991	0.00380471	19.8791
M01107.metal.pos.txt.gz	ACNE(GCST90245818)	rs8184921	T	C	T	C	0.0165	-0.0083	0.5087	0.4382	FALSE	FALSE	FALSE	wDfHZC	0.4148	0.0101	TRUE	reported	0.0037	9.801e-06	5344	TRUE	reported	LWviY7	2	TRUE	364991	0.00370753	19.8793
M33833.metal.pos.txt.gz	ACNE(GCST90245818)	rs7937	T	C	T	C	-0.0165	-0.0069	0.5585	0.551	FALSE	FALSE	FALSE	vsOWBs	0.4711	0.0096	TRUE	reported	0.0037	8.788e-06	6327	TRUE	reported	f2noEF	2	TRUE	364991	0.00313331	19.8805
M37058.metal.pos.txt.gz	ACNE(GCST90245818)	rs17813064	A	G	A	G	-0.0165	0.0142	0.0897	0.0991	FALSE	FALSE	FALSE	BufHoP	0.3674	0.0158	TRUE	reported	0.0037	7.049e-06	6552	TRUE	reported	KH0d8y	2	TRUE	364991	0.00302604	19.8807
M35854.metal.pos.txt.gz	ACNE(GCST90245818)	rs10108610	A	G	A	G	-0.0464	0.013	0.138	0.1545	FALSE	FALSE	FALSE	uoPhMZ	0.3157	0.013	TRUE	reported	0.0104	8.005e-06	1632	TRUE	reported	RtN9Fv	2	TRUE	364991	0.0120499	19.8809
M35854.metal.pos.txt.gz	ACNE(GCST90245818)	rs7863959	T	C	T	C	0.0165	0.0137	0.5363	0.5262	FALSE	FALSE	FALSE	uoPhMZ	0.1454	0.0094	TRUE	reported	0.0037	6.99e-06	6960	TRUE	reported	RtN9Fv	2	TRUE	364991	0.00284915	19.8811
M27513.metal.pos.txt.gz	ACNE(GCST90245818)	rs792935	A	C	A	C	-0.0165	0.0015	0.2048	0.1473	FALSE	FALSE	FALSE	0iP4Jm	0.9104	0.0137	TRUE	reported	0.0037	6.861e-06	7180	TRUE	reported	QWFTcS	2	TRUE	364991	0.0027621	19.8812
M32980.metal.pos.txt.gz	ACNE(GCST90245818)	rs11620434	A	C	A	C	0.033	0.035	0.9383	0.9622	FALSE	FALSE	FALSE	z5zWTD	0.1731	0.0257	TRUE	reported	0.0074	7.305e-06	7330	TRUE	reported	Q1dq9T	2	TRUE	364991	0.00270573	19.8814
M31548.metal.pos.txt.gz	ACNE(GCST90245818)	rs6879079	T	G	T	G	-0.0388	-0.0058	0.8273	0.8106	FALSE	FALSE	FALSE	X3kEBX	0.6346	0.0122	TRUE	reported	0.0087	7.528e-06	5229	TRUE	reported	Tj5sjb	2	TRUE	364991	0.00378929	19.8819
M12593.metal.pos.txt.gz	ACNE(GCST90245818)	rs6543699	A	G	A	G	0.0116	0.0062	0.5118	0.5467	FALSE	FALSE	FALSE	rrQCA2	0.511	0.0095	TRUE	reported	0.0026	8.923e-06	1750	TRUE	reported	l0AyxD	2	TRUE	364991	0.0112465	19.8826
M33961.metal.pos.txt.gz	ACNE(GCST90245818)	rs2076521	T	C	T	C	-0.0928	0.0185	0.0211	0.0186	FALSE	FALSE	FALSE	rwFeCT	0.5997	0.0352	TRUE	reported	0.0208	8.282e-06	1765	TRUE	reported	JeukL4	2	TRUE	364991	0.011152	19.8828
M35978.metal.pos.txt.gz	ACNE(GCST90245818)	rs1022302	T	C	T	C	-0.0223	0.0016	0.3866	0.3054	FALSE	FALSE	FALSE	EhjLmf	0.8758	0.0104	TRUE	reported	0.005	9.914e-06	4529	TRUE	reported	0dekSg	2	TRUE	364991	0.00437285	19.8828
M33653.metal.pos.txt.gz	ACNE(GCST90245818)	rs7427160	T	C	T	C	-0.0223	0.0151	0.5044	0.4532	FALSE	FALSE	FALSE	vsOWBs	0.1133	0.0096	TRUE	reported	0.005	9.628e-06	4807	TRUE	reported	f2noEF	2	TRUE	364991	0.004121	19.8833
M32786.metal.pos.txt.gz	ACNE(GCST90245818)	rs7810308	T	C	T	C	-0.0388	0.0131	0.1432	0.1249	FALSE	FALSE	FALSE	BufHoP	0.3583	0.0142	TRUE	reported	0.0087	7.527e-06	7330	TRUE	reported	KH0d8y	2	TRUE	364991	0.0027061	19.8841
M15488.metal.pos.txt.gz	ACNE(GCST90245818)	rs9572809	A	C	A	C	-0.0223	-0.0236	0.97	0.9498	FALSE	FALSE	FALSE	9E5uk2	0.2762	0.0217	TRUE	reported	0.005	9.996e-06	7345	TRUE	reported	A7LkWw	2	TRUE	364991	0.00270087	19.8862
M32198.metal.pos.txt.gz	ACNE(GCST90245818)	rs17065805	T	C	T	C	-0.0223	0.0216	0.9378	0.9259	FALSE	FALSE	FALSE	2tLa8l	0.2345	0.0182	TRUE	reported	0.005	8.241e-06	7356	TRUE	reported	Nulzox	2	TRUE	364991	0.00269684	19.8862
M35451.metal.pos.txt.gz	ACNE(GCST90245818)	rs12107009	T	C	T	C	0.1196	0.0161	0.0368	0.1216	FALSE	FALSE	FALSE	77lxle	0.2815	0.0149	TRUE	reported	0.0268	7.913e-06	1383	TRUE	reported	ROdtaS	2	TRUE	364991	0.0141958	19.8868
M34499.metal.pos.txt.gz	ACNE(GCST90245818)	rs2984639	A	G	A	G	-0.0397	0.0003	0.7403	0.7533	FALSE	FALSE	FALSE	wDfHZC	0.9777	0.0111	TRUE	reported	0.0089	8.6e-06	4296	TRUE	reported	LWviY7	2	TRUE	364991	0.00461031	19.8884
M19414.metal.pos.txt.gz	ACNE(GCST90245818)	rs921640	A	G	A	G	-0.0732	0.0246	0.0331	0.0568	FALSE	FALSE	FALSE	BufHoP	0.2602	0.0219	TRUE	reported	0.0164	8.245e-06	1188	TRUE	reported	KH0d8y	2	TRUE	364991	0.0164928	19.8885
M33178.metal.pos.txt.gz	ACNE(GCST90245818)	rs1169758	A	G	A	G	0.0683	0.0036	0.4496	0.4591	FALSE	FALSE	FALSE	HoJi8V	0.7016	0.0094	TRUE	reported	0.0153	8.467e-06	1017	TRUE	reported	BCa5Gq	2	TRUE	364991	0.0192181	19.8886
M37004.metal.pos.txt.gz	ACNE(GCST90245818)	rs982583	T	G	T	G	0.0473	-0.0259	0.0485	0.065	FALSE	FALSE	FALSE	MhNOJh	0.1761	0.0191	TRUE	reported	0.0106	7.606e-06	1782	TRUE	reported	BTlu8z	2	TRUE	364991	0.0110504	19.8895
M17799.metal.pos.txt.gz	ACNE(GCST90245818)	rs7688643	T	C	T	C	0.083	0.0012	0.9032	0.8607	FALSE	FALSE	FALSE	MhNOJh	0.9334	0.0138	TRUE	reported	0.0186	8.233e-06	1739	TRUE	reported	BTlu8z	2	TRUE	364991	0.011321	19.8898
M33751.metal.pos.txt.gz	ACNE(GCST90245818)	rs17082709	A	C	A	C	-0.167	0.0225	0.9586	0.9136	FALSE	FALSE	FALSE	rrQCA2	0.1793	0.0168	TRUE	reported	0.0374	8.059e-06	831	TRUE	reported	l0AyxD	2	TRUE	364991	0.023431	19.8904
M27447.metal.pos.txt.gz	ACNE(GCST90245818)	rs503905	C	G	C	G	-0.029	-0.0079	0.5975	0.6294	FALSE	TRUE	FALSE	biamAc	0.4204	0.0097	TRUE	reported	0.0065	8.549e-06	2759	TRUE	reported	zFDXMQ	2	TRUE	364991	0.00716301	19.8909
M32616.metal.pos.txt.gz	ACNE(GCST90245818)	rs500421	C	G	C	G	0.0736	-0.0188	0.9177	0.9355	FALSE	TRUE	FALSE	rwFeCT	0.3269	0.0191	TRUE	reported	0.0165	8.231e-06	6904	TRUE	reported	JeukL4	2	TRUE	364991	0.00287367	19.8912
M33163.metal.pos.txt.gz	ACNE(GCST90245818)	rs2454238	T	C	T	C	0.0241	-0.0042	0.5093	0.5174	FALSE	FALSE	FALSE	MhNOJh	0.6675	0.0098	TRUE	reported	0.0054	9.666e-06	1531	TRUE	reported	BTlu8z	2	TRUE	364991	0.0128427	19.892
M01365.metal.pos.txt.gz	ACNE(GCST90245818)	rs35350	A	G	A	G	0.0397	-0.0368	0.9722	0.98	FALSE	FALSE	FALSE	9E5uk2	0.3215	0.0371	TRUE	reported	0.0089	8.097e-06	7362	TRUE	reported	A7LkWw	2	TRUE	364991	0.00269546	19.8922
M21049.metal.pos.txt.gz	ACNE(GCST90245818)	rs12603646	A	C	A	C	0.0348	0.0067	0.7045	0.7133	FALSE	FALSE	FALSE	rwFeCT	0.5161	0.0104	TRUE	reported	0.0078	8.133e-06	3422	TRUE	reported	JeukL4	2	TRUE	364991	0.00578323	19.8937
M32910.metal.pos.txt.gz	ACNE(GCST90245818)	rs1919817	T	C	T	C	-0.0241	-0.0085	0.8755	0.9127	FALSE	FALSE	FALSE	rwFeCT	0.6081	0.0167	TRUE	reported	0.0054	7.017e-06	1760	TRUE	reported	JeukL4	2	TRUE	364991	0.0111904	19.8954
M16823.metal.pos.txt.gz	ACNE(GCST90245818)	rs2442790	T	C	T	C	0.3427	0.0001	0.0288	0.0427	FALSE	FALSE	FALSE	biamAc	0.9957	0.0249	TRUE	reported	0.0767	7.991e-06	604	TRUE	reported	zFDXMQ	2	TRUE	364991	0.0319947	19.8974
M16634.metal.pos.txt.gz	ACNE(GCST90245818)	rs16959796	T	C	T	C	0.058	0.0184	0.951	0.9511	FALSE	FALSE	FALSE	CIxAKM	0.428	0.0232	TRUE	reported	0.013	8.137e-06	5315	TRUE	reported	U8UYmj	2	TRUE	364991	0.00373115	19.8978
M31787.metal.pos.txt.gz	ACNE(GCST90245818)	rs4482789	T	G	T	G	0.058	-0.0079	0.124	0.1028	FALSE	FALSE	FALSE	jsoX0g	0.612	0.0156	TRUE	reported	0.013	8.137e-06	5603	TRUE	reported	2Hjefc	2	TRUE	364991	0.00354004	19.8982
M22130.metal.pos.txt.gz	ACNE(GCST90245818)	rs12155900	T	C	T	C	-0.0174	0.0151	0.1217	0.121	FALSE	FALSE	FALSE	rrQCA2	0.2963	0.0144	TRUE	reported	0.0039	7.342e-06	5702	TRUE	reported	l0AyxD	2	TRUE	364991	0.00347879	19.8983
M34339.metal.pos.txt.gz	ACNE(GCST90245818)	rs17218189	T	C	T	C	0.1528	-0.0241	0.0628	0.0688	FALSE	FALSE	FALSE	SSja1q	0.2046	0.019	TRUE	reported	0.0342	7.775e-06	633	TRUE	reported	UQpxmD	2	TRUE	364991	0.0305708	19.8985
M33892.metal.pos.txt.gz	ACNE(GCST90245818)	rs12299255	A	G	A	G	-0.0174	0.0061	0.8452	0.8459	FALSE	FALSE	FALSE	wDfHZC	0.6375	0.013	TRUE	reported	0.0039	6.34e-06	6004	TRUE	reported	LWviY7	2	TRUE	364991	0.00330439	19.8987
M32739.metal.pos.txt.gz	ACNE(GCST90245818)	rs11055626	C	G	C	G	-0.0232	-0.0062	0.9286	0.8924	FALSE	TRUE	FALSE	rwFeCT	0.6836	0.0153	TRUE	reported	0.0052	8.617e-06	6042	TRUE	reported	JeukL4	2	TRUE	364991	0.00328367	19.8987
M33510.metal.pos.txt.gz	ACNE(GCST90245818)	rs11230225	T	C	T	C	0.0366	-0.0062	0.8811	0.8392	FALSE	FALSE	FALSE	EhjLmf	0.6323	0.0129	TRUE	reported	0.0082	8.155e-06	1718	TRUE	reported	0dekSg	2	TRUE	364991	0.0114632	19.8989
M34359.metal.pos.txt.gz	ACNE(GCST90245818)	rs2154355	T	C	T	C	-0.0116	-0.0162	0.8541	0.8923	FALSE	FALSE	FALSE	wDfHZC	0.283	0.0151	TRUE	reported	0.0026	8.095e-06	6755	TRUE	reported	LWviY7	2	TRUE	364991	0.0029381	19.8994
M15990.metal.pos.txt.gz	ACNE(GCST90245818)	rs16876953	A	G	A	G	0.0232	0.0443	0.0818	0.0949	FALSE	FALSE	FALSE	vsOWBs	0.005579	0.016	TRUE	reported	0.0052	8.687e-06	6782	TRUE	reported	f2noEF	2	TRUE	364991	0.00292643	19.8995
M15990.metal.pos.txt.gz	ACNE(GCST90245818)	rs7563729	A	G	A	G	0.0116	0.0182	0.5161	0.5343	FALSE	FALSE	FALSE	vsOWBs	0.05636	0.0095	TRUE	reported	0.0026	9.887e-06	6782	TRUE	reported	f2noEF	2	TRUE	364991	0.00292643	19.8995
M01303.metal.pos.txt.gz	ACNE(GCST90245818)	rs2026395	A	T	A	T	-0.0116	0.0158	0.6013	0.6375	FALSE	TRUE	FALSE	x8BRn2	0.1045	0.0097	TRUE	reported	0.0026	9.821e-06	6946	TRUE	reported	8PfeNy	2	TRUE	364991	0.00285754	19.8996
M12768.metal.pos.txt.gz	ACNE(GCST90245818)	rs7766963	T	C	T	C	0.0116	0.0042	0.5211	0.498	FALSE	FALSE	FALSE	EhjLmf	0.6543	0.0094	TRUE	reported	0.0026	8.556e-06	7034	TRUE	reported	0dekSg	2	TRUE	364991	0.00282189	19.8997
M01508.metal.pos.txt.gz	ACNE(GCST90245818)	rs1975271	T	C	T	C	0.0116	0.0056	0.5872	0.5382	FALSE	FALSE	FALSE	MqUAwL	0.5533	0.0095	TRUE	reported	0.0026	8.682e-06	7160	TRUE	reported	hgfJiA	2	TRUE	364991	0.00277237	19.8998
M31555.metal.pos.txt.gz	ACNE(GCST90245818)	rs13142707	T	G	T	G	0.0406	0.0154	0.0571	0.0547	FALSE	FALSE	FALSE	rrQCA2	0.465	0.021	TRUE	reported	0.0091	7.315e-06	7263	TRUE	reported	l0AyxD	2	TRUE	364991	0.00273316	19.8998
M21630.metal.pos.txt.gz	ACNE(GCST90245818)	rs7214498	T	G	T	G	0.0116	-0.0032	0.7012	0.6704	FALSE	FALSE	FALSE	X3kEBX	0.7475	0.0101	TRUE	reported	0.0026	8.155e-06	7284	TRUE	reported	Tj5sjb	2	TRUE	364991	0.0027253	19.8999
M21630.metal.pos.txt.gz	ACNE(GCST90245818)	rs7778975	T	C	T	C	0.0116	-0.0053	0.4365	0.4767	FALSE	FALSE	FALSE	X3kEBX	0.573	0.0094	TRUE	reported	0.0026	6.134e-06	7284	TRUE	reported	Tj5sjb	2	TRUE	364991	0.0027253	19.8999
M21630.metal.pos.txt.gz	ACNE(GCST90245818)	rs9418817	T	C	T	C	0.0116	-0.0138	0.311	0.3204	FALSE	FALSE	FALSE	X3kEBX	0.1712	0.0101	TRUE	reported	0.0026	6.671e-06	7284	TRUE	reported	Tj5sjb	2	TRUE	364991	0.0027253	19.8999
M20699.metal.pos.txt.gz	ACNE(GCST90245818)	rs4431603	A	G	A	G	-0.0116	-0.0003	0.205	0.1853	FALSE	FALSE	FALSE	7QkGNX	0.9821	0.012	TRUE	reported	0.0026	8.598e-06	7327	TRUE	reported	suoHTa	2	TRUE	364991	0.00270935	19.8999
M33447.metal.pos.txt.gz	ACNE(GCST90245818)	rs4287543	A	G	A	G	0.0232	0.0112	0.8771	0.8934	FALSE	FALSE	FALSE	wDfHZC	0.4649	0.0153	TRUE	reported	0.0052	7.158e-06	7327	TRUE	reported	LWviY7	2	TRUE	364991	0.00270935	19.8999
M32867.metal.pos.txt.gz	ACNE(GCST90245818)	rs11117195	A	G	A	G	0.0058	-0.0002	0.4944	0.5284	FALSE	FALSE	FALSE	rrQCA2	0.98	0.0095	TRUE	reported	0.0013	5.384e-06	7329	TRUE	reported	l0AyxD	2	TRUE	364991	0.00270861	19.8999
M32867.metal.pos.txt.gz	ACNE(GCST90245818)	rs309575	A	C	A	C	-0.0058	-0.0269	0.3321	0.3201	FALSE	FALSE	FALSE	rrQCA2	0.007135	0.01	TRUE	reported	0.0013	6.153e-06	7329	TRUE	reported	l0AyxD	2	TRUE	364991	0.00270861	19.8999
M32867.metal.pos.txt.gz	ACNE(GCST90245818)	rs770707	A	G	A	G	-0.0058	0.005	0.7024	0.6612	FALSE	FALSE	FALSE	rrQCA2	0.6141	0.0099	TRUE	reported	0.0013	7.556e-06	7329	TRUE	reported	l0AyxD	2	TRUE	364991	0.00270861	19.8999
M33442.metal.pos.txt.gz	ACNE(GCST90245818)	rs4707716	T	C	T	C	-0.0116	-0.0145	0.913	0.8805	FALSE	FALSE	FALSE	L7y0ro	0.3139	0.0144	TRUE	reported	0.0026	6.072e-06	7336	TRUE	reported	zYwj8U	2	TRUE	364991	0.00270603	19.8999
M32197.metal.pos.txt.gz	ACNE(GCST90245818)	rs1036244	T	C	T	C	0.0116	-0.0071	0.5441	0.5754	FALSE	FALSE	FALSE	wDfHZC	0.5042	0.0106	TRUE	reported	0.0026	7.803e-06	7346	TRUE	reported	LWviY7	2	TRUE	364991	0.00270236	19.8999
M32315.metal.pos.txt.gz	ACNE(GCST90245818)	rs403636	A	C	A	C	-0.0116	0.0101	0.1506	0.1141	FALSE	FALSE	FALSE	PMHb2Y	0.5049	0.0151	TRUE	reported	0.0026	5.935e-06	7349	TRUE	reported	1vECKl	2	TRUE	364991	0.00270126	19.8999
M35186.metal.pos.txt.gz	ACNE(GCST90245818)	rs6564097	T	C	T	C	0.0116	0.0091	0.3496	0.392	FALSE	FALSE	FALSE	4QVqlv	0.3526	0.0098	TRUE	reported	0.0026	9.667e-06	7350	TRUE	reported	Zff3Nb	2	TRUE	364991	0.00270089	19.8999
M33955.metal.pos.txt.gz	ACNE(GCST90245818)	rs474566	A	G	A	G	0.0116	-0.0193	0.8714	0.8291	FALSE	FALSE	FALSE	jAQWW9	0.1263	0.0126	TRUE	reported	0.0026	9.861e-06	7354	TRUE	reported	rY28de	2	TRUE	364991	0.00269943	19.8999
M32492.metal.pos.txt.gz	ACNE(GCST90245818)	rs10435813	A	G	A	G	0.0116	-0.0041	0.8044	0.7743	FALSE	FALSE	FALSE	HoJi8V	0.7225	0.0115	TRUE	reported	0.0026	6.799e-06	7355	TRUE	reported	BCa5Gq	2	TRUE	364991	0.00269906	19.8999
M12774.metal.pos.txt.gz	ACNE(GCST90245818)	rs8025505	T	C	T	C	0.0116	-0.0111	0.2344	0.2608	FALSE	FALSE	FALSE	iizjr8	0.2961	0.0107	TRUE	reported	0.0026	7.76e-06	7356	TRUE	reported	IlEgl8	2	TRUE	364991	0.0026987	19.8999
M35718.metal.pos.txt.gz	ACNE(GCST90245818)	rs10418189	T	C	T	C	-0.0116	-0.009	0.2672	0.3331	FALSE	FALSE	FALSE	iizjr8	0.3772	0.0102	TRUE	reported	0.0026	8.297e-06	7358	TRUE	reported	IlEgl8	2	TRUE	364991	0.00269796	19.8999
M35320.metal.pos.txt.gz	ACNE(GCST90245818)	rs6897900	A	C	A	C	0.0174	0.0026	0.6537	0.6871	FALSE	FALSE	FALSE	EhjLmf	0.8097	0.0108	TRUE	reported	0.0039	6.396e-06	7359	TRUE	reported	0dekSg	2	TRUE	364991	0.0026976	19.8999
M01365.metal.pos.txt.gz	ACNE(GCST90245818)	rs7796330	T	C	T	C	0.0116	0.011	0.2727	0.3092	FALSE	FALSE	FALSE	9E5uk2	0.2802	0.0102	TRUE	reported	0.0026	7.927e-06	7362	TRUE	reported	A7LkWw	2	TRUE	364991	0.0026965	19.8999
M32709.metal.pos.txt.gz	ACNE(GCST90245818)	rs892428	C	G	C	G	-0.0116	-0.0106	0.3355	0.3506	FALSE	TRUE	FALSE	9E5uk2	0.2848	0.0099	TRUE	reported	0.0026	9.94e-06	7363	TRUE	reported	A7LkWw	2	TRUE	364991	0.00269614	19.8999
M33960.metal.pos.txt.gz	ACNE(GCST90245818)	rs9489697	T	C	T	C	0.0116	-0.0101	0.4207	0.414	FALSE	FALSE	FALSE	4QVqlv	0.2871	0.0095	TRUE	reported	0.0026	8.364e-06	7364	TRUE	reported	Zff3Nb	2	TRUE	364991	0.00269577	19.8999
M01898.metal.pos.txt.gz	ACNE(GCST90245818)	rs950755	T	C	T	C	-0.0116	0.0079	0.8596	0.8495	FALSE	FALSE	FALSE	xM2yc7	0.5489	0.0131	TRUE	reported	0.0026	8.512e-06	7367	TRUE	reported	Z3KpJI	2	TRUE	364991	0.00269468	19.8999
M32753.metal.pos.txt.gz	ACNE(GCST90245818)	rs4843466	A	C	A	C	-0.0857	-0.0283	0.9159	0.9167	FALSE	FALSE	FALSE	uoPhMZ	0.1183	0.0181	TRUE	reported	0.0192	7.58e-06	1763	TRUE	reported	RtN9Fv	2	TRUE	364991	0.0111745	19.9006
M32854.metal.pos.txt.gz	ACNE(GCST90245818)	rs4899909	A	G	A	G	0.0482	-0.0154	0.8983	0.8987	FALSE	FALSE	FALSE	rrQCA2	0.3316	0.0159	TRUE	reported	0.0108	7.93e-06	2684	TRUE	reported	l0AyxD	2	TRUE	364991	0.00736636	19.9032
M33835.metal.pos.txt.gz	ACNE(GCST90245818)	rs2028829	T	C	T	C	-0.0848	-0.0153	0.9566	0.9619	FALSE	FALSE	FALSE	vsOWBs	0.529	0.0244	TRUE	reported	0.019	7.735e-06	2660	TRUE	reported	f2noEF	2	TRUE	364991	0.00743298	19.9048
M35978.metal.pos.txt.gz	ACNE(GCST90245818)	rs12681727	A	G	A	G	-0.0357	-0.0002	0.1333	0.1383	FALSE	FALSE	FALSE	EhjLmf	0.9862	0.014	TRUE	reported	0.008	7.143e-06	4529	TRUE	reported	0dekSg	2	TRUE	364991	0.00437773	19.9051
M01114.metal.pos.txt.gz	ACNE(GCST90245818)	rs7262824	T	C	T	C	0.0357	-0.0024	0.2062	0.2004	FALSE	FALSE	FALSE	MqUAwL	0.8403	0.0118	TRUE	reported	0.008	8.697e-06	4934	TRUE	reported	hgfJiA	2	TRUE	364991	0.00401983	19.9058
M34530.metal.pos.txt.gz	ACNE(GCST90245818)	rs11946836	T	C	T	C	0.2917	0.0451	0.0115	0.0152	FALSE	FALSE	FALSE	iizjr8	0.2666	0.0406	TRUE	reported	0.0653	8.069e-06	829	TRUE	reported	IlEgl8	2	TRUE	364991	0.0235051	19.9066
M33627.metal.pos.txt.gz	ACNE(GCST90245818)	rs12278387	T	C	T	C	-0.0183	0.0045	0.7351	0.6944	FALSE	FALSE	FALSE	MqUAwL	0.6605	0.0103	TRUE	reported	0.0041	6.538e-06	2757	TRUE	reported	hgfJiA	2	TRUE	364991	0.00717416	19.9076
M33203.metal.pos.txt.gz	ACNE(GCST90245818)	rs2630821	C	G	C	G	-0.1273	-0.0108	0.8534	0.8713	FALSE	TRUE	FALSE	BufHoP	0.4533	0.0144	TRUE	reported	0.0285	7.694e-06	930	TRUE	reported	KH0d8y	2	TRUE	364991	0.0210023	19.9082
M32616.metal.pos.txt.gz	ACNE(GCST90245818)	rs7997078	A	G	A	G	-0.054	0.0113	0.388	0.4614	FALSE	FALSE	FALSE	rwFeCT	0.2397	0.0096	TRUE	reported	0.0121	8.522e-06	5369	TRUE	reported	JeukL4	2	TRUE	364991	0.00369586	19.9093
M17799.metal.pos.txt.gz	ACNE(GCST90245818)	rs16962386	A	C	A	C	0.1009	-0.0123	0.0799	0.1087	FALSE	FALSE	FALSE	MhNOJh	0.4158	0.0151	TRUE	reported	0.0226	8.285e-06	1739	TRUE	reported	BTlu8z	2	TRUE	364991	0.0113323	19.9097
M16634.metal.pos.txt.gz	ACNE(GCST90245818)	rs12197075	C	G	C	G	0.0598	0.0393	0.9687	0.9719	FALSE	TRUE	FALSE	CIxAKM	0.1759	0.0291	TRUE	reported	0.0134	8.047e-06	7064	TRUE	reported	U8UYmj	2	TRUE	364991	0.00281138	19.9099
M32753.metal.pos.txt.gz	ACNE(GCST90245818)	rs2433292	T	C	T	C	-0.0299	0.0015	0.774	0.7552	FALSE	FALSE	FALSE	uoPhMZ	0.8896	0.011	TRUE	reported	0.0067	7.776e-06	7356	TRUE	reported	RtN9Fv	2	TRUE	364991	0.00270008	19.9102
M32497.metal.pos.txt.gz	ACNE(GCST90245818)	rs7468101	T	C	T	C	0.0299	-0.0354	0.9497	0.9498	FALSE	FALSE	FALSE	mAGXF1	0.1136	0.0224	TRUE	reported	0.0067	7.896e-06	7358	TRUE	reported	P6W7hk	2	TRUE	364991	0.00269935	19.9102
M33883.metal.pos.txt.gz	ACNE(GCST90245818)	rs684448	T	G	T	G	-0.0616	-0.0268	0.1797	0.1777	FALSE	FALSE	FALSE	jsoX0g	0.0298	0.0123	TRUE	reported	0.0138	8.118e-06	2725	TRUE	reported	2Hjefc	2	TRUE	364991	0.00725893	19.9106
M34327.metal.pos.txt.gz	ACNE(GCST90245818)	rs12748135	T	C	T	C	-0.0701	-0.0047	0.8469	0.8282	FALSE	FALSE	FALSE	R4kgGu	0.7056	0.0125	TRUE	reported	0.0157	7.543e-06	1612	TRUE	reported	ZWYkl1	2	TRUE	364991	0.0122161	19.9112
M33423.metal.pos.txt.gz	ACNE(GCST90245818)	rs11633975	A	G	A	G	1.5086	-0.0274	0.9833	0.9548	FALSE	FALSE	FALSE	W6iBnA	0.2583	0.0243	TRUE	reported	0.3324	5.673e-06	60	TRUE	reported	JHxQcB	2	TRUE	364991	0.255565	19.9115
M33363.metal.pos.txt.gz	ACNE(GCST90245818)	rs10732795	T	C	T	C	-0.025	-0.0064	0.1261	0.12	FALSE	FALSE	FALSE	j7c998	0.6663	0.0148	TRUE	reported	0.0056	7.341e-06	2212	TRUE	reported	TfLdmw	2	TRUE	364991	0.00892942	19.9118
M33957.metal.pos.txt.gz	ACNE(GCST90245818)	rs3824359	T	C	T	C	0.0241	-0.0015	0.8602	0.8892	FALSE	FALSE	FALSE	7QkGNX	0.9235	0.0153	TRUE	reported	0.0054	8.735e-06	6998	TRUE	reported	suoHTa	2	TRUE	364991	0.00283817	19.9123
M33892.metal.pos.txt.gz	ACNE(GCST90245818)	rs7584770	C	G	C	G	0.1604	0.0023	0.0203	0.0221	FALSE	TRUE	FALSE	wDfHZC	0.9444	0.0327	TRUE	reported	0.0359	7.726e-06	819	TRUE	reported	LWviY7	2	TRUE	364991	0.0237945	19.914
M33423.metal.pos.txt.gz	ACNE(GCST90245818)	rs355924	A	G	A	G	-0.7952	0.0287	0.0661	0.0391	FALSE	FALSE	FALSE	W6iBnA	0.2494	0.0249	TRUE	reported	0.1752	5.697e-06	60	TRUE	reported	JHxQcB	2	TRUE	364991	0.255591	19.9141
M27256.metal.pos.txt.gz	ACNE(GCST90245818)	rs11631900	T	C	T	C	-0.0192	-0.0034	0.424	0.375	FALSE	FALSE	FALSE	MqUAwL	0.7446	0.0103	TRUE	reported	0.0043	8.947e-06	1761	TRUE	reported	hgfJiA	2	TRUE	364991	0.0111948	19.9146
M33935.metal.pos.txt.gz	ACNE(GCST90245818)	rs7183091	T	C	T	C	0.0366	-0.0136	0.7327	0.7153	FALSE	FALSE	FALSE	rrQCA2	0.1882	0.0104	TRUE	reported	0.0082	8.828e-06	6756	TRUE	reported	l0AyxD	2	TRUE	364991	0.00294013	19.9162
M33782.metal.pos.txt.gz	ACNE(GCST90245818)	rs777828	A	G	A	G	0.1299	0.0231	0.9747	0.9637	FALSE	FALSE	FALSE	x8BRn2	0.3656	0.0255	TRUE	reported	0.0291	8.087e-06	3962	TRUE	reported	8PfeNy	2	TRUE	364991	0.00500425	19.9165
M19324.metal.pos.txt.gz	ACNE(GCST90245818)	rs8107558	T	C	T	C	0.0652	-0.0066	0.9545	0.9502	FALSE	FALSE	FALSE	vsOWBs	0.7743	0.0229	TRUE	reported	0.0146	8.379e-06	1738	TRUE	reported	f2noEF	2	TRUE	364991	0.0113445	19.92
M35978.metal.pos.txt.gz	ACNE(GCST90245818)	rs11184443	T	C	T	C	0.025	-0.0134	0.2471	0.2533	FALSE	FALSE	FALSE	EhjLmf	0.2267	0.0111	TRUE	reported	0.0056	8.826e-06	4529	TRUE	reported	0dekSg	2	TRUE	364991	0.00438122	19.921
M21044.metal.pos.txt.gz	ACNE(GCST90245818)	rs9389466	A	T	A	T	0.0433	-0.0053	0.0282	0.027	FALSE	TRUE	FALSE	77lxle	0.8567	0.0293	TRUE	reported	0.0097	7.971e-06	7366	TRUE	reported	ROdtaS	2	TRUE	364991	0.00269791	19.9211
M34534.metal.pos.txt.gz	ACNE(GCST90245818)	rs4140469	A	G	A	G	-0.025	-0.0126	0.7605	0.7423	FALSE	FALSE	FALSE	0iP4Jm	0.2439	0.0108	TRUE	reported	0.0056	8.979e-06	4925	TRUE	reported	QWFTcS	2	TRUE	364991	0.00403036	19.9218
M34456.metal.pos.txt.gz	ACNE(GCST90245818)	rs4977436	T	C	T	C	-0.0125	-0.0077	0.3913	0.3744	FALSE	FALSE	FALSE	NRGAPd	0.432	0.0098	TRUE	reported	0.0028	6.77e-06	5207	TRUE	reported	ueOd2F	2	TRUE	364991	0.00381292	19.9222
M34912.metal.pos.txt.gz	ACNE(GCST90245818)	rs1374653	A	G	A	G	-0.0125	-0.0007	0.1325	0.1566	FALSE	FALSE	FALSE	vsOWBs	0.956	0.0129	TRUE	reported	0.0028	7.875e-06	5885	TRUE	reported	f2noEF	2	TRUE	364991	0.00337512	19.9231
M32729.metal.pos.txt.gz	ACNE(GCST90245818)	rs159111	A	G	A	G	-0.0125	-0.0147	0.1263	0.1436	FALSE	FALSE	FALSE	7QkGNX	0.2921	0.014	TRUE	reported	0.0028	6.794e-06	6497	TRUE	reported	suoHTa	2	TRUE	364991	0.00305817	19.9237
M30805.metal.pos.txt.gz	ACNE(GCST90245818)	rs1562445	A	G	A	G	0.0125	0.0142	0.1935	0.2404	FALSE	FALSE	FALSE	0iP4Jm	0.1941	0.0109	TRUE	reported	0.0028	9.564e-06	6795	TRUE	reported	QWFTcS	2	TRUE	364991	0.00292444	19.924
M33477.metal.pos.txt.gz	ACNE(GCST90245818)	rs7002795	T	C	T	C	-0.0125	-0.0257	0.1074	0.1336	FALSE	FALSE	FALSE	SK3bd1	0.07207	0.0143	TRUE	reported	0.0028	9.108e-06	7307	TRUE	reported	1xiUqh	2	TRUE	364991	0.00272008	19.9244
M32518.metal.pos.txt.gz	ACNE(GCST90245818)	rs9622216	C	G	C	G	0.0125	-0.046	0.8978	0.8915	FALSE	TRUE	FALSE	MhNOJh	0.003563	0.0158	TRUE	reported	0.0028	6.876e-06	7350	TRUE	reported	BTlu8z	2	TRUE	364991	0.00270421	19.9244
M33961.metal.pos.txt.gz	ACNE(GCST90245818)	rs12412179	T	G	T	G	-0.025	-0.0181	0.0972	0.0932	FALSE	FALSE	FALSE	rwFeCT	0.2645	0.0162	TRUE	reported	0.0056	8.751e-06	7368	TRUE	reported	JeukL4	2	TRUE	364991	0.00269762	19.9244
M33250.metal.pos.txt.gz	ACNE(GCST90245818)	rs1994459	A	G	A	G	-0.1746	0.013	0.9529	0.9563	FALSE	FALSE	FALSE	wDfHZC	0.5716	0.023	TRUE	reported	0.0389	7.139e-06	182	TRUE	reported	LWviY7	2	TRUE	364991	0.0996607	19.9246
M33380.metal.pos.txt.gz	ACNE(GCST90245818)	rs12701943	T	C	T	C	0.0335	0.0183	0.9372	0.9257	FALSE	FALSE	FALSE	wDfHZC	0.3072	0.0179	TRUE	reported	0.0075	8.562e-06	1582	TRUE	reported	LWviY7	2	TRUE	364991	0.0124543	19.9259
M33131.metal.pos.txt.gz	ACNE(GCST90245818)	rs11708412	A	G	A	G	0.0259	-0.0208	0.2657	0.2371	FALSE	FALSE	FALSE	wDfHZC	0.06415	0.0112	TRUE	reported	0.0058	8.735e-06	2773	TRUE	reported	LWviY7	2	TRUE	364991	0.00713973	19.9265
M34389.metal.pos.txt.gz	ACNE(GCST90245818)	rs7905007	T	G	T	G	-0.0317	-0.021	0.1012	0.0851	FALSE	FALSE	FALSE	4QVqlv	0.248	0.0181	TRUE	reported	0.0071	7.265e-06	5195	TRUE	reported	Zff3Nb	2	TRUE	364991	0.00382255	19.9267
M01508.metal.pos.txt.gz	ACNE(GCST90245818)	rs7009776	T	C	T	C	-0.0268	-0.0039	0.3342	0.3647	FALSE	FALSE	FALSE	MqUAwL	0.6916	0.0098	TRUE	reported	0.006	7.116e-06	1650	TRUE	reported	hgfJiA	2	TRUE	364991	0.0119471	19.9269
M34400.metal.pos.txt.gz	ACNE(GCST90245818)	rs3763790	T	G	T	G	0.0317	0.0027	0.1012	0.0906	FALSE	FALSE	FALSE	biamAc	0.8701	0.0164	TRUE	reported	0.0071	8.914e-06	5689	TRUE	reported	zFDXMQ	2	TRUE	364991	0.00349178	19.9273
M33391.metal.pos.txt.gz	ACNE(GCST90245818)	rs10206020	T	C	T	C	0.0814	0.0169	0.8184	0.7481	FALSE	FALSE	FALSE	rwFeCT	0.1164	0.0108	TRUE	reported	0.0182	7.997e-06	528	TRUE	reported	JeukL4	2	TRUE	364991	0.0365025	19.9277
M36802.metal.pos.txt.gz	ACNE(GCST90245818)	rs11253967	T	C	T	C	0.0192	-0.0051	0.8515	0.8527	FALSE	FALSE	FALSE	biamAc	0.7047	0.0133	TRUE	reported	0.0043	7.982e-06	4317	TRUE	reported	zFDXMQ	2	TRUE	364991	0.00459708	19.928
M33442.metal.pos.txt.gz	ACNE(GCST90245818)	rs12906520	A	T	A	T	0.0402	-0.0324	0.9485	0.9525	FALSE	TRUE	FALSE	L7y0ro	0.1634	0.0232	TRUE	reported	0.009	7.54e-06	1758	TRUE	reported	zYwj8U	2	TRUE	364991	0.0112214	19.9284
M33969.metal.pos.txt.gz	ACNE(GCST90245818)	rs2265047	A	G	A	G	0.0335	0.0128	0.2807	0.3498	FALSE	FALSE	FALSE	biamAc	0.1982	0.0099	TRUE	reported	0.0075	8.713e-06	1760	TRUE	reported	zFDXMQ	2	TRUE	364991	0.0112088	19.9284
M35675.metal.pos.txt.gz	ACNE(GCST90245818)	rs1547984	T	G	T	G	0.0201	0.0074	0.6311	0.6824	FALSE	FALSE	FALSE	9E5uk2	0.489	0.0107	TRUE	reported	0.0045	6.431e-06	1764	TRUE	reported	A7LkWw	2	TRUE	364991	0.0111837	19.9285
M27447.metal.pos.txt.gz	ACNE(GCST90245818)	rs10824944	A	C	A	C	-0.0326	-0.0008	0.2569	0.2317	FALSE	FALSE	FALSE	biamAc	0.9404	0.0112	TRUE	reported	0.0073	7.705e-06	2759	TRUE	reported	zFDXMQ	2	TRUE	364991	0.00717645	19.9285
M33178.metal.pos.txt.gz	ACNE(GCST90245818)	rs654974	A	G	A	G	-0.3421	-0.0166	0.0227	0.0493	FALSE	FALSE	FALSE	HoJi8V	0.4672	0.0229	TRUE	reported	0.0735	3.218e-06	25	TRUE	reported	BCa5Gq	2	TRUE	364991	0.464251	19.9306
M34365.metal.pos.txt.gz	ACNE(GCST90245818)	rs6553660	A	T	A	T	0.1448	0.0126	0.1075	0.1189	FALSE	TRUE	FALSE	JGw8CX	0.3822	0.0145	TRUE	reported	0.0324	7.667e-06	954	TRUE	reported	KkV310	2	TRUE	364991	0.0205069	19.9313
M34409.metal.pos.txt.gz	ACNE(GCST90245818)	rs1790796	T	C	T	C	0.0192	0.0007	0.8393	0.8441	FALSE	FALSE	FALSE	9p7Ibc	0.9577	0.0131	TRUE	reported	0.0043	8.522e-06	6768	TRUE	reported	DvQhDF	2	TRUE	364991	0.00293716	19.9314
M33508.metal.pos.txt.gz	ACNE(GCST90245818)	rs1551345	T	C	T	C	-0.0527	-0.012	0.924	0.9296	FALSE	FALSE	FALSE	4QXvhJ	0.5353	0.0193	TRUE	reported	0.0118	7.38e-06	2759	TRUE	reported	pO1Xhi	2	TRUE	364991	0.00717756	19.9316
M32759.metal.pos.txt.gz	ACNE(GCST90245818)	rs129313	T	G	T	G	-0.0956	-0.0096	0.0263	0.0379	FALSE	FALSE	FALSE	rrQCA2	0.7013	0.025	TRUE	reported	0.0214	8.127e-06	1614	TRUE	reported	l0AyxD	2	TRUE	364991	0.0122137	19.9319
M32412.metal.pos.txt.gz	ACNE(GCST90245818)	rs6696978	A	G	A	G	0.0192	-0.0305	0.7253	0.7423	FALSE	FALSE	FALSE	biamAc	0.004506	0.0107	TRUE	reported	0.0043	9.329e-06	7796	TRUE	reported	zFDXMQ	2	TRUE	364991	0.00255085	19.9321
M34245.metal.pos.txt.gz	ACNE(GCST90245818)	rs10977991	A	G	A	G	0.0326	0.005	0.9105	0.935	FALSE	FALSE	FALSE	Em901J	0.8063	0.0204	TRUE	reported	0.0073	8.881e-06	4908	TRUE	reported	rYKnET	2	TRUE	364991	0.00404691	19.9348
M33138.metal.pos.txt.gz	ACNE(GCST90245818)	rs17751533	T	C	T	C	-0.0259	0.0271	0.125	0.0995	FALSE	FALSE	FALSE	0iP4Jm	0.08746	0.0158	TRUE	reported	0.0058	7.499e-06	7166	TRUE	reported	QWFTcS	2	TRUE	364991	0.00277498	19.9353
M17807.metal.pos.txt.gz	ACNE(GCST90245818)	rs2847326	A	T	A	T	0.0259	0.013	0.2376	0.2743	FALSE	TRUE	FALSE	MhNOJh	0.2202	0.0106	TRUE	reported	0.0058	9.277e-06	7226	TRUE	reported	BTlu8z	2	TRUE	364991	0.002752	19.9353
M15749.metal.pos.txt.gz	ACNE(GCST90245818)	rs11983172	A	G	A	G	-0.0326	-0.0094	0.1593	0.196	FALSE	FALSE	FALSE	MhNOJh	0.4528	0.0126	TRUE	reported	0.0073	8.633e-06	5829	TRUE	reported	BTlu8z	2	TRUE	364991	0.00340967	19.9361
M19323.metal.pos.txt.gz	ACNE(GCST90245818)	rs728634	T	C	T	C	0.0688	-0.0265	0.0303	0.0514	FALSE	FALSE	FALSE	rwFeCT	0.2251	0.0218	TRUE	reported	0.0154	7.439e-06	1766	TRUE	reported	JeukL4	2	TRUE	364991	0.0111754	19.9362
M15335.metal.pos.txt.gz	ACNE(GCST90245818)	rs6657899	T	G	T	G	0.1908	-0.0358	0.0322	0.0171	FALSE	FALSE	FALSE	JGw8CX	0.3835	0.0411	TRUE	reported	0.0427	7.957e-06	1522	TRUE	reported	KkV310	2	TRUE	364991	0.0129487	19.9402
M33782.metal.pos.txt.gz	ACNE(GCST90245818)	rs7828959	A	G	A	G	0.0402	0.007	0.3477	0.2887	FALSE	FALSE	FALSE	x8BRn2	0.5069	0.0106	TRUE	reported	0.009	8.945e-06	3962	TRUE	reported	8PfeNy	2	TRUE	364991	0.00501039	19.941
M34245.metal.pos.txt.gz	ACNE(GCST90245818)	rs397923	A	T	A	T	0.0201	-0.0112	0.4148	0.3933	FALSE	TRUE	FALSE	Em901J	0.2461	0.0096	TRUE	reported	0.0045	7.946e-06	4908	TRUE	reported	rYKnET	2	TRUE	364991	0.00404856	19.943
M34245.metal.pos.txt.gz	ACNE(GCST90245818)	rs6004798	T	C	T	C	-0.0201	-0.0054	0.3908	0.4206	FALSE	FALSE	FALSE	Em901J	0.5708	0.0095	TRUE	reported	0.0045	7.144e-06	4908	TRUE	reported	rYKnET	2	TRUE	364991	0.00404856	19.943
M34336.metal.pos.txt.gz	ACNE(GCST90245818)	rs7256113	A	G	A	G	-0.0134	-0.0023	0.7703	0.7907	FALSE	FALSE	FALSE	rrQCA2	0.8473	0.0121	TRUE	reported	0.003	6.38e-06	5081	TRUE	reported	l0AyxD	2	TRUE	364991	0.00391125	19.9433
M34336.metal.pos.txt.gz	ACNE(GCST90245818)	rs7607574	A	G	A	G	0.0134	0.0007	0.6407	0.5658	FALSE	FALSE	FALSE	rrQCA2	0.9406	0.0096	TRUE	reported	0.003	6.537e-06	5081	TRUE	reported	l0AyxD	2	TRUE	364991	0.00391125	19.9433
M34389.metal.pos.txt.gz	ACNE(GCST90245818)	rs494075	A	C	A	C	-0.0201	0.0193	0.4921	0.4765	FALSE	FALSE	FALSE	4QVqlv	0.04063	0.0094	TRUE	reported	0.0045	8.475e-06	5195	TRUE	reported	Zff3Nb	2	TRUE	364991	0.00382575	19.9434
M33637.metal.pos.txt.gz	ACNE(GCST90245818)	rs830133	A	G	A	G	0.0885	0.0192	0.0673	0.0567	FALSE	FALSE	FALSE	wDfHZC	0.3449	0.0203	TRUE	reported	0.0198	7.508e-06	1155	TRUE	reported	LWviY7	2	TRUE	364991	0.017003	19.9436
M17799.metal.pos.txt.gz	ACNE(GCST90245818)	rs10421478	T	C	T	C	-0.0639	0.0193	0.153	0.1793	FALSE	FALSE	FALSE	MhNOJh	0.1165	0.0123	TRUE	reported	0.0143	7.684e-06	1739	TRUE	reported	BTlu8z	2	TRUE	364991	0.011352	19.9448
M03147.metal.pos.txt.gz	ACNE(GCST90245818)	rs4694292	T	C	T	C	0.0201	-0.0012	0.1089	0.1102	FALSE	FALSE	FALSE	9p7Ibc	0.936	0.015	TRUE	reported	0.0045	6.439e-06	6515	TRUE	reported	DvQhDF	2	TRUE	364991	0.00305299	19.945
M33178.metal.pos.txt.gz	ACNE(GCST90245818)	rs2235380	T	C	T	C	0.3385	-0.0182	0.9753	0.9646	FALSE	FALSE	FALSE	HoJi8V	0.4793	0.0258	TRUE	reported	0.0727	3.235e-06	25	TRUE	reported	BCa5Gq	2	TRUE	364991	0.464433	19.9451
M03127.metal.pos.txt.gz	ACNE(GCST90245818)	rs6567408	C	G	C	G	0.0134	0.0012	0.3922	0.366	FALSE	TRUE	FALSE	HoJi8V	0.9015	0.0098	TRUE	reported	0.003	8.066e-06	6941	TRUE	reported	BCa5Gq	2	TRUE	364991	0.00286615	19.9454
M32980.metal.pos.txt.gz	ACNE(GCST90245818)	rs11206335	A	G	A	G	-0.0268	-0.0008	0.9237	0.8914	FALSE	FALSE	FALSE	z5zWTD	0.9575	0.0151	TRUE	reported	0.006	6.715e-06	7330	TRUE	reported	Q1dq9T	2	TRUE	364991	0.00271445	19.9457
M01358.metal.pos.txt.gz	ACNE(GCST90245818)	rs4750059	C	G	C	G	-0.0134	0.0012	0.7956	0.7217	FALSE	TRUE	FALSE	0iP4Jm	0.914	0.011	TRUE	reported	0.003	6.492e-06	7355	TRUE	reported	QWFTcS	2	TRUE	364991	0.00270525	19.9457
M32553.metal.pos.txt.gz	ACNE(GCST90245818)	rs11133365	T	C	T	C	-0.0715	-0.004	0.9007	0.8966	FALSE	FALSE	FALSE	EhjLmf	0.7989	0.0157	TRUE	reported	0.016	7.617e-06	1766	TRUE	reported	0dekSg	2	TRUE	364991	0.0111814	19.9471
M21049.metal.pos.txt.gz	ACNE(GCST90245818)	rs10847524	A	G	A	G	-0.0344	-0.0126	0.3904	0.3693	FALSE	FALSE	FALSE	rwFeCT	0.1983	0.0098	TRUE	reported	0.0077	9.163e-06	3422	TRUE	reported	JeukL4	2	TRUE	364991	0.00579869	19.9472
M22842.metal.pos.txt.gz	ACNE(GCST90245818)	rs1868259	A	G	A	G	0.0818	-0.0095	0.5541	0.5344	FALSE	FALSE	FALSE	rrQCA2	0.3131	0.0094	TRUE	reported	0.0183	7.671e-06	1207	TRUE	reported	l0AyxD	2	TRUE	364991	0.0162842	19.9473
M33178.metal.pos.txt.gz	ACNE(GCST90245818)	rs288438	A	G	A	G	-0.1709	-0.026	0.0435	0.0148	FALSE	FALSE	FALSE	HoJi8V	0.5061	0.0391	TRUE	reported	0.0367	3.205e-06	25	TRUE	reported	BCa5Gq	2	TRUE	364991	0.464492	19.9499
M33178.metal.pos.txt.gz	ACNE(GCST90245818)	rs7674006	T	C	T	C	0.131	-0.0263	0.9415	0.9442	FALSE	FALSE	FALSE	HoJi8V	0.2015	0.0206	TRUE	reported	0.0293	7.977e-06	1017	TRUE	reported	BCa5Gq	2	TRUE	364991	0.0192767	19.9504
M37104.metal.pos.txt.gz	ACNE(GCST90245818)	rs17345545	A	C	A	C	-0.0277	-0.0094	0.7426	0.7729	FALSE	FALSE	FALSE	rrQCA2	0.4034	0.0113	TRUE	reported	0.0062	9.076e-06	4520	TRUE	reported	l0AyxD	2	TRUE	364991	0.00439667	19.9519
M36230.metal.pos.txt.gz	ACNE(GCST90245818)	rs13105073	A	T	A	T	0.1256	0.0163	0.9793	0.9722	FALSE	TRUE	FALSE	MhNOJh	0.5684	0.0286	TRUE	reported	0.0281	8.014e-06	1498	TRUE	reported	BTlu8z	2	TRUE	364991	0.0131614	19.952
M33178.metal.pos.txt.gz	ACNE(GCST90245818)	rs421380	T	C	T	C	0.353	0.0217	0.9728	0.9696	FALSE	FALSE	FALSE	HoJi8V	0.4524	0.0289	TRUE	reported	0.0758	3.241e-06	25	TRUE	reported	BCa5Gq	2	TRUE	364991	0.464526	19.9526
M15778.metal.pos.txt.gz	ACNE(GCST90245818)	rs1151659	T	C	T	C	-0.0219	0.007	0.2122	0.2287	FALSE	FALSE	FALSE	9E5uk2	0.5405	0.0114	TRUE	reported	0.0049	8.236e-06	1750	TRUE	reported	A7LkWw	2	TRUE	364991	0.0112857	19.9526
M36399.metal.pos.txt.gz	ACNE(GCST90245818)	rs1075106	A	C	A	C	0.0371	0.0155	0.7777	0.7286	FALSE	FALSE	FALSE	BufHoP	0.1532	0.0108	TRUE	reported	0.0083	8.524e-06	1582	TRUE	reported	KH0d8y	2	TRUE	364991	0.012472	19.9546
M33822.metal.pos.txt.gz	ACNE(GCST90245818)	rs12727188	T	G	T	G	-0.0277	0.0031	0.9165	0.8957	FALSE	FALSE	FALSE	MqUAwL	0.8413	0.0154	TRUE	reported	0.0062	8.797e-06	7350	TRUE	reported	hgfJiA	2	TRUE	364991	0.00270839	19.9553
M15753.metal.pos.txt.gz	ACNE(GCST90245818)	rs11535191	A	G	A	G	0.0277	-0.0081	0.8135	0.8348	FALSE	FALSE	FALSE	rwFeCT	0.5228	0.0127	TRUE	reported	0.0062	7.484e-06	7357	TRUE	reported	JeukL4	2	TRUE	364991	0.00270582	19.9553
M37004.metal.pos.txt.gz	ACNE(GCST90245818)	rs17085679	A	T	A	T	-0.0295	0.0006	0.1407	0.1391	FALSE	TRUE	FALSE	MhNOJh	0.9652	0.0136	TRUE	reported	0.0066	7.945e-06	1782	TRUE	reported	BTlu8z	2	TRUE	364991	0.0110868	19.9558
M34344.metal.pos.txt.gz	ACNE(GCST90245818)	rs11778877	T	C	T	C	-0.063	-0.0116	0.9184	0.9282	FALSE	FALSE	FALSE	9E5uk2	0.5243	0.0183	TRUE	reported	0.0141	8.412e-06	5270	TRUE	reported	A7LkWw	2	TRUE	364991	0.0037739	19.9562
M32557.metal.pos.txt.gz	ACNE(GCST90245818)	rs1740074	C	G	C	G	-0.0697	0.0039	0.9615	0.9432	FALSE	TRUE	FALSE	JvorT6	0.8503	0.0208	TRUE	reported	0.0156	8.287e-06	7337	TRUE	reported	olN0Fg	2	TRUE	364991	0.00271342	19.9571
M32795.metal.pos.txt.gz	ACNE(GCST90245818)	rs3750078	A	G	A	G	0.021	0.0022	0.5971	0.6182	FALSE	FALSE	FALSE	q5ZHhE	0.8198	0.0097	TRUE	reported	0.0047	6.839e-06	6169	TRUE	reported	vaDKLi	2	TRUE	364991	0.00322571	19.9573
M35628.metal.pos.txt.gz	ACNE(GCST90245818)	rs7583683	A	G	A	G	0.021	0.0167	0.8612	0.9072	FALSE	FALSE	FALSE	CIxAKM	0.314	0.0165	TRUE	reported	0.0047	7.237e-06	7302	TRUE	reported	U8UYmj	2	TRUE	364991	0.00272656	19.9583
M18335.metal.pos.txt.gz	ACNE(GCST90245818)	rs7088140	T	G	T	G	0.0353	0.0034	0.5864	0.6038	FALSE	FALSE	FALSE	MhNOJh	0.7222	0.0097	TRUE	reported	0.0079	7.255e-06	5899	TRUE	reported	BTlu8z	2	TRUE	364991	0.00337326	19.9594
M33637.metal.pos.txt.gz	ACNE(GCST90245818)	rs10228942	A	T	A	T	0.0711	0.0084	0.8711	0.8082	FALSE	TRUE	FALSE	wDfHZC	0.4838	0.0119	TRUE	reported	0.0159	7.75e-06	1155	TRUE	reported	LWviY7	2	TRUE	364991	0.017018	19.9615
M35114.metal.pos.txt.gz	ACNE(GCST90245818)	rs677302	T	C	T	C	0.0228	0.0021	0.4637	0.4644	FALSE	FALSE	FALSE	K30kxt	0.8211	0.0095	TRUE	reported	0.0051	7.825e-06	1657	TRUE	reported	5Sgsl9	2	TRUE	364991	0.0119179	19.962
M33627.metal.pos.txt.gz	ACNE(GCST90245818)	rs6432256	T	C	T	C	-0.0228	0.0061	0.7655	0.7766	FALSE	FALSE	FALSE	MqUAwL	0.5947	0.0114	TRUE	reported	0.0051	7.484e-06	1745	TRUE	reported	hgfJiA	2	TRUE	364991	0.0113237	19.9633
M34314.metal.pos.txt.gz	ACNE(GCST90245818)	rs6575039	T	C	T	C	0.0456	-0.0282	0.7656	0.8218	FALSE	FALSE	FALSE	x8BRn2	0.02914	0.0129	TRUE	reported	0.0102	7.539e-06	1766	TRUE	reported	8PfeNy	2	TRUE	364991	0.0111905	19.9635
M32492.metal.pos.txt.gz	ACNE(GCST90245818)	rs12026398	T	C	T	C	-0.0143	-0.0445	0.8948	0.8763	FALSE	FALSE	FALSE	HoJi8V	0.002486	0.0147	TRUE	reported	0.0032	8.891e-06	7355	TRUE	reported	BCa5Gq	2	FALSE	364991	0.00270777	19.9643
M33178.metal.pos.txt.gz	ACNE(GCST90245818)	rs16877016	A	G	A	G	-0.3396	0.0271	0.0243	0.1036	FALSE	FALSE	FALSE	HoJi8V	0.07774	0.0154	TRUE	reported	0.0729	3.181e-06	25	TRUE	reported	BCa5Gq	2	TRUE	364991	0.46468	19.9649
M34365.metal.pos.txt.gz	ACNE(GCST90245818)	rs10787147	T	C	T	C	-0.0993	0.0055	0.7552	0.6653	FALSE	FALSE	FALSE	JGw8CX	0.585	0.0101	TRUE	reported	0.0222	7.794e-06	954	TRUE	reported	KkV310	2	TRUE	364991	0.0205414	19.9655
M35669.metal.pos.txt.gz	ACNE(GCST90245818)	rs1988344	T	C	T	C	-0.0362	-0.0375	0.9117	0.9266	FALSE	FALSE	FALSE	wDfHZC	0.03703	0.018	TRUE	reported	0.0081	7.946e-06	5629	TRUE	reported	LWviY7	2	TRUE	364991	0.00353572	19.9661
M32758.metal.pos.txt.gz	ACNE(GCST90245818)	rs7858984	A	G	A	G	-0.0219	0.006	0.3026	0.2993	FALSE	FALSE	FALSE	biamAc	0.5569	0.0102	TRUE	reported	0.0049	8.876e-06	6642	TRUE	reported	zFDXMQ	2	TRUE	364991	0.00299842	19.9694
M32759.metal.pos.txt.gz	ACNE(GCST90245818)	rs2868035	A	G	A	G	0.0219	0.0057	0.3422	0.3311	FALSE	FALSE	FALSE	rrQCA2	0.5638	0.01	TRUE	reported	0.0049	7.522e-06	6712	TRUE	reported	l0AyxD	2	TRUE	364991	0.00296725	19.9695
M33178.metal.pos.txt.gz	ACNE(GCST90245818)	rs6798383	C	G	C	G	0.3429	-0.0162	0.9748	0.9239	FALSE	TRUE	FALSE	HoJi8V	0.396	0.0191	TRUE	reported	0.0736	3.206e-06	25	TRUE	reported	BCa5Gq	2	TRUE	364991	0.464737	19.9695
M36300.metal.pos.txt.gz	ACNE(GCST90245818)	rs11585904	C	G	C	G	0.0219	0.0071	0.1296	0.1328	FALSE	TRUE	FALSE	jsoX0g	0.6128	0.0141	TRUE	reported	0.0049	9.227e-06	7184	TRUE	reported	2Hjefc	2	TRUE	364991	0.00277283	19.9699
M27273.metal.pos.txt.gz	ACNE(GCST90245818)	rs7811011	C	G	C	G	0.0219	0.0069	0.0471	0.0406	FALSE	TRUE	FALSE	R4kgGu	0.7757	0.0241	TRUE	reported	0.0049	8.09e-06	7268	TRUE	reported	ZWYkl1	2	TRUE	364991	0.00274087	19.9699
M32425.metal.pos.txt.gz	ACNE(GCST90245818)	rs10764712	T	G	T	G	0.0219	-0.0005	0.4349	0.4639	FALSE	FALSE	FALSE	rrQCA2	0.9565	0.0094	TRUE	reported	0.0049	9.622e-06	7346	TRUE	reported	l0AyxD	2	TRUE	364991	0.00271185	19.97
M19323.metal.pos.txt.gz	ACNE(GCST90245818)	rs10063514	T	C	T	C	0.0474	0.0231	0.0701	0.0544	FALSE	FALSE	FALSE	rwFeCT	0.2677	0.0208	TRUE	reported	0.0106	8.186e-06	1766	TRUE	reported	JeukL4	2	TRUE	364991	0.011196	19.9734
M33359.metal.pos.txt.gz	ACNE(GCST90245818)	rs6938176	A	G	A	G	0.0842	-0.0007	0.4494	0.4749	FALSE	FALSE	FALSE	iizjr8	0.9431	0.0094	TRUE	reported	0.0188	7.447e-06	474	TRUE	reported	IlEgl8	2	TRUE	364991	0.0406003	19.9743
M18474.metal.pos.txt.gz	ACNE(GCST90245818)	rs10515456	A	G	A	G	0.0868	-0.0085	0.1032	0.105	FALSE	FALSE	FALSE	rrQCA2	0.5792	0.0153	TRUE	reported	0.0194	7.975e-06	917	TRUE	reported	l0AyxD	2	TRUE	364991	0.0213643	19.975
M01356.metal.pos.txt.gz	ACNE(GCST90245818)	rs11824733	T	C	T	C	0.072	0.012	0.0212	0.0207	FALSE	FALSE	FALSE	77lxle	0.724	0.0339	TRUE	reported	0.0161	7.644e-06	1755	TRUE	reported	ROdtaS	2	TRUE	364991	0.0112672	19.9764
M33250.metal.pos.txt.gz	ACNE(GCST90245818)	rs2016979	T	C	T	C	0.0304	0.0093	0.7289	0.7669	FALSE	FALSE	FALSE	wDfHZC	0.4141	0.0114	TRUE	reported	0.0068	7.477e-06	4409	TRUE	reported	LWviY7	2	TRUE	364991	0.00451258	19.9771
M27728.metal.pos.txt.gz	ACNE(GCST90245818)	rs6699475	A	G	A	G	-0.0152	0.0016	0.245	0.3466	FALSE	FALSE	FALSE	vsOWBs	0.8673	0.0098	TRUE	reported	0.0034	8.905e-06	5562	TRUE	reported	f2noEF	2	TRUE	364991	0.00358047	19.979
M36099.metal.pos.txt.gz	ACNE(GCST90245818)	rs1248821	T	C	T	C	-0.038	-0.0079	0.2512	0.2611	FALSE	FALSE	FALSE	MhNOJh	0.4582	0.0107	TRUE	reported	0.0085	7.102e-06	5696	TRUE	reported	BTlu8z	2	TRUE	364991	0.00349654	19.9791
M37253.metal.pos.txt.gz	ACNE(GCST90245818)	rs7702827	C	G	C	G	-0.0152	-0.002	0.3005	0.3207	FALSE	TRUE	FALSE	9E5uk2	0.8435	0.0101	TRUE	reported	0.0034	6.291e-06	5932	TRUE	reported	A7LkWw	2	TRUE	364991	0.0033579	19.9794
M36552.metal.pos.txt.gz	ACNE(GCST90245818)	rs1537987	T	C	T	C	0.0076	0.0137	0.5417	0.559	FALSE	FALSE	FALSE	CIxAKM	0.1459	0.0094	TRUE	reported	0.0017	5.785e-06	7092	TRUE	reported	U8UYmj	2	TRUE	364991	0.00281021	19.9805
M36552.metal.pos.txt.gz	ACNE(GCST90245818)	rs2383896	A	G	A	G	0.0076	0.0123	0.523	0.5055	FALSE	FALSE	FALSE	CIxAKM	0.1923	0.0094	TRUE	reported	0.0017	6.77e-06	7092	TRUE	reported	U8UYmj	2	TRUE	364991	0.00281021	19.9805
M33380.metal.pos.txt.gz	ACNE(GCST90245818)	rs2492943	T	C	T	C	0.0076	0.0133	0.3964	0.4083	FALSE	FALSE	FALSE	wDfHZC	0.1743	0.0098	TRUE	reported	0.0017	8.678e-06	7118	TRUE	reported	LWviY7	2	TRUE	364991	0.00279997	19.9805
M01769.metal.pos.txt.gz	ACNE(GCST90245818)	rs2325727	T	C	T	C	-0.0076	-0.0201	0.4423	0.4465	FALSE	FALSE	FALSE	rrQCA2	0.03298	0.0094	TRUE	reported	0.0017	9.34e-06	7136	TRUE	reported	l0AyxD	2	TRUE	364991	0.00279293	19.9806
M01769.metal.pos.txt.gz	ACNE(GCST90245818)	rs7670890	A	G	A	G	-0.0076	-0.009	0.6344	0.6682	FALSE	FALSE	FALSE	rrQCA2	0.3636	0.0099	TRUE	reported	0.0017	9.639e-06	7136	TRUE	reported	l0AyxD	2	TRUE	364991	0.00279293	19.9806
M01769.metal.pos.txt.gz	ACNE(GCST90245818)	rs9379820	T	C	T	C	-0.0076	-0.0024	0.5914	0.5762	FALSE	FALSE	FALSE	rrQCA2	0.7967	0.0095	TRUE	reported	0.0017	8.316e-06	7136	TRUE	reported	l0AyxD	2	TRUE	364991	0.00279293	19.9806
M01508.metal.pos.txt.gz	ACNE(GCST90245818)	rs1350858	A	C	A	C	0.0152	0.0007	0.1783	0.1434	FALSE	FALSE	FALSE	MqUAwL	0.9607	0.0135	TRUE	reported	0.0034	8.213e-06	7160	TRUE	reported	hgfJiA	2	TRUE	364991	0.00278359	19.9806
M27256.metal.pos.txt.gz	ACNE(GCST90245818)	rs708161	A	G	A	G	-0.0076	-0.0076	0.6965	0.6994	FALSE	FALSE	FALSE	MqUAwL	0.4613	0.0103	TRUE	reported	0.0017	8.752e-06	7303	TRUE	reported	hgfJiA	2	TRUE	364991	0.00272924	19.9807
M27256.metal.pos.txt.gz	ACNE(GCST90245818)	rs807531	T	C	T	C	-0.0152	-0.0113	0.9382	0.94	FALSE	FALSE	FALSE	MqUAwL	0.5702	0.02	TRUE	reported	0.0034	8.055e-06	7303	TRUE	reported	hgfJiA	2	TRUE	364991	0.00272924	19.9807
M12593.metal.pos.txt.gz	ACNE(GCST90245818)	rs699191	T	C	T	C	0.0076	0.0089	0.1916	0.142	FALSE	FALSE	FALSE	rrQCA2	0.5393	0.0146	TRUE	reported	0.0017	9.912e-06	7314	TRUE	reported	l0AyxD	2	TRUE	364991	0.00272514	19.9807
M02132.metal.pos.txt.gz	ACNE(GCST90245818)	rs2506864	T	G	T	G	-0.0076	0.0059	0.4103	0.4924	FALSE	FALSE	FALSE	4QXvhJ	0.5342	0.0095	TRUE	reported	0.0017	8.81e-06	7325	TRUE	reported	pO1Xhi	2	TRUE	364991	0.00272106	19.9807
M20489.metal.pos.txt.gz	ACNE(GCST90245818)	rs6604664	C	G	C	G	0.0076	0.0023	0.2321	0.1769	FALSE	TRUE	FALSE	4QXvhJ	0.8527	0.0124	TRUE	reported	0.0017	8.903e-06	7325	TRUE	reported	pO1Xhi	2	TRUE	364991	0.00272106	19.9807
M15676.metal.pos.txt.gz	ACNE(GCST90245818)	rs1902781	T	G	T	G	0.0076	0.0211	0.4272	0.5147	FALSE	FALSE	FALSE	EhjLmf	0.02501	0.0094	TRUE	reported	0.0017	6.707e-06	7331	TRUE	reported	0dekSg	2	TRUE	364991	0.00271884	19.9807
M15676.metal.pos.txt.gz	ACNE(GCST90245818)	rs219908	T	C	T	C	-0.0076	0.0025	0.407	0.4212	FALSE	FALSE	FALSE	EhjLmf	0.7921	0.0095	TRUE	reported	0.0017	8.791e-06	7331	TRUE	reported	0dekSg	2	TRUE	364991	0.00271884	19.9807
M15676.metal.pos.txt.gz	ACNE(GCST90245818)	rs963913	A	G	A	G	-0.0076	0.0029	0.4455	0.5482	FALSE	FALSE	FALSE	EhjLmf	0.7614	0.0096	TRUE	reported	0.0017	9.042e-06	7331	TRUE	reported	0dekSg	2	TRUE	364991	0.00271884	19.9807
M00584.metal.pos.txt.gz	ACNE(GCST90245818)	rs2270451	A	G	A	G	0.0152	-0.0257	0.8941	0.8869	FALSE	FALSE	FALSE	KpXNPG	0.1111	0.0162	TRUE	reported	0.0034	7.525e-06	7345	TRUE	reported	d6QG7O	2	TRUE	364991	0.00271367	19.9807
M33936.metal.pos.txt.gz	ACNE(GCST90245818)	rs2133336	A	G	A	G	0.0152	-0.0004	0.3986	0.4223	FALSE	FALSE	FALSE	wDfHZC	0.9664	0.0098	TRUE	reported	0.0034	9.562e-06	7345	TRUE	reported	LWviY7	2	TRUE	364991	0.00271367	19.9807
M33936.metal.pos.txt.gz	ACNE(GCST90245818)	rs4672596	T	C	T	C	0.0152	0.0073	0.3979	0.3852	FALSE	FALSE	FALSE	wDfHZC	0.4486	0.0096	TRUE	reported	0.0034	9.595e-06	7345	TRUE	reported	LWviY7	2	TRUE	364991	0.00271367	19.9807
M33972.metal.pos.txt.gz	ACNE(GCST90245818)	rs703138	T	G	T	G	0.0152	0.0035	0.3743	0.4407	FALSE	FALSE	FALSE	CIxAKM	0.7125	0.0094	TRUE	reported	0.0034	8.619e-06	7345	TRUE	reported	U8UYmj	2	TRUE	364991	0.00271367	19.9807
M35397.metal.pos.txt.gz	ACNE(GCST90245818)	rs2835977	A	G	A	G	-0.0076	0.0047	0.2484	0.2718	FALSE	FALSE	FALSE	4QVqlv	0.6556	0.0106	TRUE	reported	0.0017	5.225e-06	7345	TRUE	reported	Zff3Nb	2	TRUE	364991	0.00271367	19.9807
M35397.metal.pos.txt.gz	ACNE(GCST90245818)	rs7190694	C	G	C	G	-0.0076	0.0066	0.2487	0.222	FALSE	TRUE	FALSE	4QVqlv	0.5592	0.0113	TRUE	reported	0.0017	5.567e-06	7345	TRUE	reported	Zff3Nb	2	TRUE	364991	0.00271367	19.9807
M01670.metal.pos.txt.gz	ACNE(GCST90245818)	rs1569823	T	C	T	C	-0.0152	-0.0199	0.8757	0.8766	FALSE	FALSE	FALSE	KpXNPG	0.1708	0.0145	TRUE	reported	0.0034	8.248e-06	7348	TRUE	reported	d6QG7O	2	TRUE	364991	0.00271257	19.9807
M01670.metal.pos.txt.gz	ACNE(GCST90245818)	rs2424200	T	C	T	C	0.0152	-0.0121	0.1163	0.1249	FALSE	FALSE	FALSE	KpXNPG	0.3956	0.0143	TRUE	reported	0.0034	6.428e-06	7348	TRUE	reported	d6QG7O	2	TRUE	364991	0.00271257	19.9807
M01336.metal.pos.txt.gz	ACNE(GCST90245818)	rs2190223	A	G	A	G	0.0076	-0.0105	0.5733	0.576	FALSE	FALSE	FALSE	jAQWW9	0.2682	0.0095	TRUE	reported	0.0017	7.691e-06	7352	TRUE	reported	rY28de	2	TRUE	364991	0.0027111	19.9807
M01336.metal.pos.txt.gz	ACNE(GCST90245818)	rs942888	A	G	A	G	-0.0076	-0.0059	0.4776	0.4156	FALSE	FALSE	FALSE	jAQWW9	0.5341	0.0095	TRUE	reported	0.0017	6.292e-06	7352	TRUE	reported	rY28de	2	TRUE	364991	0.0027111	19.9807
M18369.metal.pos.txt.gz	ACNE(GCST90245818)	rs2413113	T	C	T	C	-0.0076	0.0012	0.4667	0.5091	FALSE	FALSE	FALSE	4QVqlv	0.8988	0.0094	TRUE	reported	0.0017	5.742e-06	7354	TRUE	reported	Zff3Nb	2	TRUE	364991	0.00271036	19.9807
M18369.metal.pos.txt.gz	ACNE(GCST90245818)	rs3799105	A	C	A	C	0.0076	0.0035	0.5951	0.5847	FALSE	FALSE	FALSE	4QVqlv	0.7102	0.0095	TRUE	reported	0.0017	6.079e-06	7354	TRUE	reported	Zff3Nb	2	TRUE	364991	0.00271036	19.9807
M18369.metal.pos.txt.gz	ACNE(GCST90245818)	rs4926707	A	G	A	G	-0.0076	0.0013	0.4735	0.454	FALSE	FALSE	FALSE	4QVqlv	0.8939	0.0094	TRUE	reported	0.0017	6.217e-06	7354	TRUE	reported	Zff3Nb	2	TRUE	364991	0.00271036	19.9807
M18369.metal.pos.txt.gz	ACNE(GCST90245818)	rs7678928	T	C	T	C	0.0076	0.0005	0.4678	0.4362	FALSE	FALSE	FALSE	4QVqlv	0.9556	0.0094	TRUE	reported	0.0017	5.491e-06	7354	TRUE	reported	Zff3Nb	2	TRUE	364991	0.00271036	19.9807
M01358.metal.pos.txt.gz	ACNE(GCST90245818)	rs13355979	A	G	A	G	-0.0076	0.0026	0.5665	0.5601	FALSE	FALSE	FALSE	0iP4Jm	0.7836	0.0095	TRUE	reported	0.0017	6.232e-06	7355	TRUE	reported	QWFTcS	2	TRUE	364991	0.00270999	19.9807
M01299.metal.pos.txt.gz	ACNE(GCST90245818)	rs11243929	T	C	T	C	-0.0076	0.0168	0.7731	0.7775	FALSE	FALSE	FALSE	jsoX0g	0.1435	0.0115	TRUE	reported	0.0017	8.328e-06	7358	TRUE	reported	2Hjefc	2	TRUE	364991	0.00270889	19.9807
M01299.metal.pos.txt.gz	ACNE(GCST90245818)	rs13237436	A	G	A	G	-0.0076	0.0008	0.193	0.1736	FALSE	FALSE	FALSE	jsoX0g	0.9508	0.0129	TRUE	reported	0.0017	7.257e-06	7358	TRUE	reported	2Hjefc	2	TRUE	364991	0.00270889	19.9807
M00513.metal.pos.txt.gz	ACNE(GCST90245818)	rs13031396	T	G	T	G	-0.0076	-0.0171	0.2473	0.2513	FALSE	FALSE	FALSE	KpXNPG	0.112	0.0108	TRUE	reported	0.0017	9.166e-06	7361	TRUE	reported	d6QG7O	2	TRUE	364991	0.00270779	19.9807
M00063.metal.pos.txt.gz	ACNE(GCST90245818)	rs11813145	A	G	A	G	0.0076	-0.0149	0.3414	0.3414	FALSE	FALSE	FALSE	nIXBeI	0.13	0.0099	TRUE	reported	0.0017	5.867e-06	7365	TRUE	reported	5RXYdb	2	TRUE	364991	0.00270632	19.9807
M18467.metal.pos.txt.gz	ACNE(GCST90245818)	rs17736501	C	G	C	G	-0.0684	-0.0344	0.0125	0.0186	FALSE	TRUE	FALSE	0iP4Jm	0.3213	0.0347	TRUE	reported	0.0153	7.679e-06	7367	TRUE	reported	QWFTcS	2	TRUE	364991	0.00270559	19.9807
M33961.metal.pos.txt.gz	ACNE(GCST90245818)	rs748196	T	G	T	G	0.0152	-0.0018	0.4608	0.4911	FALSE	FALSE	FALSE	rwFeCT	0.848	0.0094	TRUE	reported	0.0034	8.145e-06	7368	TRUE	reported	JeukL4	2	TRUE	364991	0.00270522	19.9807
M33178.metal.pos.txt.gz	ACNE(GCST90245818)	rs16894341	T	C	T	C	0.2045	-0.0307	0.9687	0.9528	FALSE	FALSE	FALSE	HoJi8V	0.1742	0.0226	TRUE	reported	0.0457	7.651e-06	1017	TRUE	reported	BCa5Gq	2	TRUE	364991	0.0193092	19.9848
M33821.metal.pos.txt.gz	ACNE(GCST90245818)	rs10035040	A	G	A	G	-0.0331	-0.0109	0.2331	0.2402	FALSE	FALSE	FALSE	BufHoP	0.3186	0.011	TRUE	reported	0.0074	8.388e-06	1764	TRUE	reported	KH0d8y	2	TRUE	364991	0.0112149	19.9848
M33877.metal.pos.txt.gz	ACNE(GCST90245818)	rs827283	A	G	A	G	-0.1151	0.0123	0.7613	0.7865	FALSE	FALSE	FALSE	MhNOJh	0.2864	0.0116	TRUE	reported	0.0256	6.947e-06	176	TRUE	reported	BTlu8z	2	TRUE	364991	0.103024	19.9851
M34441.metal.pos.txt.gz	ACNE(GCST90245818)	rs2903269	T	C	T	C	-0.0237	-0.0102	0.2157	0.2618	FALSE	FALSE	FALSE	biamAc	0.3456	0.0108	TRUE	reported	0.0053	7.659e-06	4442	TRUE	reported	zFDXMQ	2	TRUE	364991	0.00448142	19.9871
M32709.metal.pos.txt.gz	ACNE(GCST90245818)	rs7982884	A	G	A	G	-0.0313	0.0374	0.0425	0.039	FALSE	FALSE	FALSE	9E5uk2	0.1301	0.0247	TRUE	reported	0.007	7.61e-06	7363	TRUE	reported	A7LkWw	2	TRUE	364991	0.00270807	19.9882
M34400.metal.pos.txt.gz	ACNE(GCST90245818)	rs624649	T	G	T	G	-0.0237	0.0104	0.2058	0.1723	FALSE	FALSE	FALSE	biamAc	0.4092	0.0126	TRUE	reported	0.0053	8.838e-06	5689	TRUE	reported	zFDXMQ	2	TRUE	364991	0.00350256	19.9891
M35431.metal.pos.txt.gz	ACNE(GCST90245818)	rs2410833	T	C	T	C	-0.0237	-0.0377	0.9447	0.9097	FALSE	FALSE	FALSE	7QkGNX	0.02349	0.0167	TRUE	reported	0.0053	8.265e-06	7007	TRUE	reported	suoHTa	2	TRUE	364991	0.00284561	19.9904
M33140.metal.pos.txt.gz	ACNE(GCST90245818)	rs8058442	T	C	T	C	-0.0474	0.0034	0.9738	0.9548	FALSE	FALSE	FALSE	rrQCA2	0.8826	0.0232	TRUE	reported	0.0106	8.095e-06	7319	TRUE	reported	l0AyxD	2	TRUE	364991	0.00272463	19.9906
M32553.metal.pos.txt.gz	ACNE(GCST90245818)	rs7118058	T	G	T	G	0.0474	-0.0129	0.0603	0.0608	FALSE	FALSE	FALSE	EhjLmf	0.5277	0.0204	TRUE	reported	0.0106	8.133e-06	7361	TRUE	reported	0dekSg	2	TRUE	364991	0.00270913	19.9907
M20489.metal.pos.txt.gz	ACNE(GCST90245818)	rs6732398	T	C	T	C	-0.034	0.032	0.9627	0.9761	FALSE	FALSE	FALSE	4QXvhJ	0.3151	0.0319	TRUE	reported	0.0076	7.822e-06	1754	TRUE	reported	pO1Xhi	2	TRUE	364991	0.0112817	19.991
M33137.metal.pos.txt.gz	ACNE(GCST90245818)	rs12464503	T	C	T	C	0.0658	-0.0158	0.167	0.2096	FALSE	FALSE	FALSE	Em901J	0.1689	0.0115	TRUE	reported	0.0147	7.102e-06	888	TRUE	reported	rYKnET	2	TRUE	364991	0.0220655	19.9912
M15677.metal.pos.txt.gz	ACNE(GCST90245818)	rs3783141	T	C	T	C	0.0559	0.004	0.8708	0.8392	FALSE	FALSE	FALSE	uEsogz	0.7507	0.0127	TRUE	reported	0.0125	7.746e-06	5502	TRUE	reported	P13tRl	2	TRUE	364991	0.00362166	19.9915
M27728.metal.pos.txt.gz	ACNE(GCST90245818)	rs10117043	T	G	T	G	0.0161	-0.0145	0.156	0.1498	FALSE	FALSE	FALSE	vsOWBs	0.2755	0.0133	TRUE	reported	0.0036	6.131e-06	5562	TRUE	reported	f2noEF	2	TRUE	364991	0.00358308	19.9936
M27728.metal.pos.txt.gz	ACNE(GCST90245818)	rs908690	T	C	T	C	-0.0161	0.0055	0.8554	0.8465	FALSE	FALSE	FALSE	vsOWBs	0.6748	0.013	TRUE	reported	0.0036	7.834e-06	5562	TRUE	reported	f2noEF	2	TRUE	364991	0.00358308	19.9936
M35305.metal.pos.txt.gz	ACNE(GCST90245818)	rs8083552	A	G	A	G	-0.0161	-0.0105	0.3479	0.3322	FALSE	FALSE	FALSE	Ql4lXW	0.2895	0.0099	TRUE	reported	0.0036	5.688e-06	5979	TRUE	reported	niHtOH	2	TRUE	364991	0.00333402	19.9941
M33610.metal.pos.txt.gz	ACNE(GCST90245818)	rs6803591	T	C	T	C	0.3527	0.0103	0.0253	0.0319	FALSE	FALSE	FALSE	rrQCA2	0.7003	0.0268	TRUE	reported	0.0781	6.247e-06	102	TRUE	reported	l0AyxD	2	TRUE	364991	0.166628	19.9944
M36850.metal.pos.txt.gz	ACNE(GCST90245818)	rs9904760	A	G	A	G	-0.0322	0.0064	0.19	0.1938	FALSE	FALSE	FALSE	VhqgqP	0.5941	0.012	TRUE	reported	0.0072	8.118e-06	6511	TRUE	reported	BUyCf5	2	TRUE	364991	0.00306244	19.9946
M35257.metal.pos.txt.gz	ACNE(GCST90245818)	rs1058337	T	G	T	G	0.0161	-0.026	0.7966	0.7873	FALSE	FALSE	FALSE	rrQCA2	0.02378	0.0115	TRUE	reported	0.0036	5.584e-06	6538	TRUE	reported	l0AyxD	2	TRUE	364991	0.00304983	19.9947
M35193.metal.pos.txt.gz	ACNE(GCST90245818)	rs9871214	T	G	T	G	-0.0161	0.0142	0.1789	0.1611	FALSE	FALSE	FALSE	rwFeCT	0.2669	0.0128	TRUE	reported	0.0036	8.391e-06	6543	TRUE	reported	JeukL4	2	TRUE	364991	0.0030475	19.9947
M16821.metal.pos.txt.gz	ACNE(GCST90245818)	rs7604529	A	G	A	G	-0.0161	-0.0266	0.8443	0.9058	FALSE	FALSE	FALSE	MhNOJh	0.09985	0.0162	TRUE	reported	0.0036	8.039e-06	6733	TRUE	reported	BTlu8z	2	TRUE	364991	0.00296176	19.9948
M16818.metal.pos.txt.gz	ACNE(GCST90245818)	rs4888946	A	T	A	T	-0.0161	0.0232	0.7754	0.7688	FALSE	TRUE	FALSE	4QVqlv	0.03924	0.0112	TRUE	reported	0.0036	8.78e-06	7055	TRUE	reported	Zff3Nb	2	TRUE	364991	0.00282696	19.9951
M35254.metal.pos.txt.gz	ACNE(GCST90245818)	rs11049103	A	G	A	G	0.0161	-0.0108	0.1677	0.1648	FALSE	FALSE	FALSE	JWYTTL	0.3944	0.0126	TRUE	reported	0.0036	6.38e-06	7100	TRUE	reported	wZTn6E	2	TRUE	364991	0.0028091	19.9951
M22138.metal.pos.txt.gz	ACNE(GCST90245818)	rs7989427	A	T	A	T	0.0492	0.0129	0.0528	0.0597	FALSE	TRUE	FALSE	biamAc	0.5259	0.0203	TRUE	reported	0.011	7.843e-06	3950	TRUE	reported	zFDXMQ	2	TRUE	364991	0.00503911	19.9952
M00599.metal.pos.txt.gz	ACNE(GCST90245818)	rs4648464	A	G	A	G	-0.0161	-0.0009	0.5522	0.574	FALSE	FALSE	FALSE	jsoX0g	0.9322	0.0103	TRUE	reported	0.0036	9.373e-06	7237	TRUE	reported	2Hjefc	2	TRUE	364991	0.00275607	19.9952
M35160.metal.pos.txt.gz	ACNE(GCST90245818)	rs17777742	A	C	A	C	0.0161	-0.0044	0.5951	0.6012	FALSE	FALSE	FALSE	EhjLmf	0.6467	0.0096	TRUE	reported	0.0036	9.968e-06	7263	TRUE	reported	0dekSg	2	TRUE	364991	0.00274623	19.9953
M22481.metal.pos.txt.gz	ACNE(GCST90245818)	rs10451238	A	G	A	G	-0.0161	0.02	0.8872	0.9066	FALSE	FALSE	FALSE	4QVqlv	0.2204	0.0163	TRUE	reported	0.0036	6.146e-06	7329	TRUE	reported	Zff3Nb	2	TRUE	364991	0.00272156	19.9953
M34419.metal.pos.txt.gz	ACNE(GCST90245818)	rs6997983	A	G	A	G	-0.0161	0.0095	0.0916	0.0698	FALSE	FALSE	FALSE	rwFeCT	0.608	0.0185	TRUE	reported	0.0036	6.149e-06	7348	TRUE	reported	JeukL4	2	TRUE	364991	0.00271455	19.9953
M33955.metal.pos.txt.gz	ACNE(GCST90245818)	rs4414129	T	C	T	C	-0.0161	-0.0261	0.9342	0.951	FALSE	FALSE	FALSE	jAQWW9	0.2331	0.0219	TRUE	reported	0.0036	7.996e-06	7354	TRUE	reported	rY28de	2	TRUE	364991	0.00271234	19.9953
M15753.metal.pos.txt.gz	ACNE(GCST90245818)	rs1878105	T	C	T	C	0.0966	0.0162	0.0183	0.047	FALSE	FALSE	FALSE	rwFeCT	0.4708	0.0225	TRUE	reported	0.0216	7.377e-06	7357	TRUE	reported	JeukL4	2	TRUE	364991	0.00271123	19.9953
M15140.metal.pos.txt.gz	ACNE(GCST90245818)	rs12802337	A	G	A	G	-0.0161	0.0226	0.0776	0.1018	FALSE	FALSE	FALSE	jsoX0g	0.1451	0.0155	TRUE	reported	0.0036	5.952e-06	7368	TRUE	reported	2Hjefc	2	TRUE	364991	0.0027072	19.9953
M33510.metal.pos.txt.gz	ACNE(GCST90245818)	rs9825012	T	C	T	C	0.0434	0.0123	0.9575	0.9778	FALSE	FALSE	FALSE	EhjLmf	0.7055	0.0324	TRUE	reported	0.0097	7.703e-06	1718	TRUE	reported	0dekSg	2	TRUE	364991	0.0115181	19.9954
M34289.metal.pos.txt.gz	ACNE(GCST90245818)	rs10434643	A	G	A	G	-0.0255	-0.0201	0.8432	0.7977	FALSE	FALSE	FALSE	xM2yc7	0.08426	0.0117	TRUE	reported	0.0057	8.391e-06	2278	TRUE	reported	Z3KpJI	2	TRUE	364991	0.00870919	19.9963
M37104.metal.pos.txt.gz	ACNE(GCST90245818)	rs626747	T	C	T	C	0.0246	0.0075	0.4816	0.5126	FALSE	FALSE	FALSE	rrQCA2	0.4397	0.0097	TRUE	reported	0.0055	6.951e-06	4520	TRUE	reported	l0AyxD	2	TRUE	364991	0.00440645	19.9964
M34534.metal.pos.txt.gz	ACNE(GCST90245818)	rs16966673	T	C	T	C	0.115	-0.034	0.0263	0.033	FALSE	FALSE	FALSE	0iP4Jm	0.2014	0.0266	TRUE	reported	0.0257	7.892e-06	1572	TRUE	reported	QWFTcS	2	TRUE	364991	0.0125771	19.9975
M22842.metal.pos.txt.gz	ACNE(GCST90245818)	rs2689327	A	G	A	G	0.0492	0.0127	0.7541	0.8102	FALSE	FALSE	FALSE	rrQCA2	0.2954	0.0121	TRUE	reported	0.011	7.74e-06	5599	TRUE	reported	l0AyxD	2	TRUE	364991	0.00356029	19.9981
M18283.metal.pos.txt.gz	ACNE(GCST90245818)	rs9565748	T	G	T	G	0.0246	-0.0086	0.6241	0.5946	FALSE	FALSE	FALSE	rrQCA2	0.3812	0.0098	TRUE	reported	0.0055	6.97e-06	5984	TRUE	reported	l0AyxD	2	TRUE	364991	0.00333199	19.9986
M35754.metal.pos.txt.gz	ACNE(GCST90245818)	rs2216327	C	G	C	G	-0.0246	0.0066	0.9359	0.9358	FALSE	TRUE	FALSE	Em901J	0.7378	0.0196	TRUE	reported	0.0055	8.258e-06	6604	TRUE	reported	rYKnET	2	TRUE	364991	0.00302012	19.9992
M37004.metal.pos.txt.gz	ACNE(GCST90245818)	rs10095556	A	G	A	G	0.0264	0.0044	0.8043	0.828	FALSE	FALSE	FALSE	MhNOJh	0.7282	0.0126	TRUE	reported	0.0059	8.21e-06	1782	TRUE	reported	BTlu8z	2	TRUE	364991	0.0111108	19.9994
M34338.metal.pos.txt.gz	ACNE(GCST90245818)	rs11694339	A	G	A	G	0.2881	0.008	0.0329	0.0202	FALSE	FALSE	FALSE	jsoX0g	0.8213	0.0354	TRUE	reported	0.0643	7.33e-06	535	TRUE	reported	2Hjefc	2	TRUE	364991	0.036167	20.0004
M01515.metal.pos.txt.gz	ACNE(GCST90245818)	rs10749553	A	G	A	G	-0.0868	-0.0173	0.3074	0.3592	FALSE	FALSE	FALSE	x8BRn2	0.08022	0.0099	TRUE	reported	0.0194	7.554e-06	2285	TRUE	reported	8PfeNy	2	TRUE	364991	0.00868483	20.0012
M34329.metal.pos.txt.gz	ACNE(GCST90245818)	rs11077095	A	G	A	G	0.0694	0.0075	0.3208	0.3219	FALSE	FALSE	FALSE	EhjLmf	0.4534	0.01	TRUE	reported	0.0155	7.508e-06	879	TRUE	reported	0dekSg	2	TRUE	364991	0.0222984	20.0017
M00577.metal.pos.txt.gz	ACNE(GCST90245818)	rs4663119	A	G	A	G	0.0331	0.0135	0.0773	0.0676	FALSE	FALSE	FALSE	CIxAKM	0.4714	0.0187	TRUE	reported	0.0074	7.324e-06	7333	TRUE	reported	U8UYmj	2	TRUE	364991	0.00272099	20.002
M33178.metal.pos.txt.gz	ACNE(GCST90245818)	rs11893311	A	G	A	G	0.2928	-0.0386	0.0187	0.1003	FALSE	FALSE	FALSE	HoJi8V	0.01621	0.0161	TRUE	reported	0.0654	7.702e-06	1017	TRUE	reported	BCa5Gq	2	TRUE	364991	0.0193281	20.0047
M35137.metal.pos.txt.gz	ACNE(GCST90245818)	rs12520768	A	C	A	C	0.0085	0.0003	0.3051	0.3564	FALSE	FALSE	FALSE	biamAc	0.9754	0.0098	TRUE	reported	0.0019	8.101e-06	4900	TRUE	reported	zFDXMQ	2	TRUE	364991	0.00406784	20.0057
M35137.metal.pos.txt.gz	ACNE(GCST90245818)	rs2351921	T	C	T	C	0.0085	0.013	0.3571	0.3923	FALSE	FALSE	FALSE	biamAc	0.1741	0.0096	TRUE	reported	0.0019	7.482e-06	4900	TRUE	reported	zFDXMQ	2	TRUE	364991	0.00406784	20.0057
M35137.metal.pos.txt.gz	ACNE(GCST90245818)	rs4908655	C	G	C	G	-0.0085	-0.0061	0.2906	0.3336	FALSE	TRUE	FALSE	biamAc	0.5645	0.0106	TRUE	reported	0.0019	8.424e-06	4900	TRUE	reported	zFDXMQ	2	TRUE	364991	0.00406784	20.0057
M35137.metal.pos.txt.gz	ACNE(GCST90245818)	rs4975842	C	G	C	G	0.0085	-0.0026	0.4075	0.3347	FALSE	TRUE	FALSE	biamAc	0.792	0.01	TRUE	reported	0.0019	7.493e-06	4900	TRUE	reported	zFDXMQ	2	TRUE	364991	0.00406784	20.0057
M35137.metal.pos.txt.gz	ACNE(GCST90245818)	rs6836081	T	C	T	C	-0.0085	-0.0046	0.3887	0.3296	FALSE	FALSE	FALSE	biamAc	0.6442	0.01	TRUE	reported	0.0019	6.852e-06	4900	TRUE	reported	zFDXMQ	2	TRUE	364991	0.00406784	20.0057
M35137.metal.pos.txt.gz	ACNE(GCST90245818)	rs7200218	C	G	C	G	-0.0085	-0.0086	0.6479	0.7057	FALSE	TRUE	FALSE	biamAc	0.4041	0.0104	TRUE	reported	0.0019	8.268e-06	4900	TRUE	reported	zFDXMQ	2	TRUE	364991	0.00406784	20.0057
M35137.metal.pos.txt.gz	ACNE(GCST90245818)	rs764134	C	G	C	G	-0.0085	-0.0035	0.6366	0.6457	FALSE	TRUE	FALSE	biamAc	0.7277	0.01	TRUE	reported	0.0019	7.37e-06	4900	TRUE	reported	zFDXMQ	2	TRUE	364991	0.00406784	20.0057
M35137.metal.pos.txt.gz	ACNE(GCST90245818)	rs7927428	A	C	A	C	-0.0085	0.0161	0.6695	0.6371	FALSE	FALSE	FALSE	biamAc	0.09964	0.0098	TRUE	reported	0.0019	7.58e-06	4900	TRUE	reported	zFDXMQ	2	TRUE	364991	0.00406784	20.0057
M35137.metal.pos.txt.gz	ACNE(GCST90245818)	rs8039730	T	C	T	C	-0.0085	0.0001	0.3197	0.2945	FALSE	FALSE	FALSE	biamAc	0.9959	0.0106	TRUE	reported	0.0019	8.561e-06	4900	TRUE	reported	zFDXMQ	2	TRUE	364991	0.00406784	20.0057
M34112.metal.pos.txt.gz	ACNE(GCST90245818)	rs9297054	T	C	T	C	-0.0255	-0.0076	0.5207	0.5124	FALSE	FALSE	FALSE	1MYwqS	0.4182	0.0094	TRUE	reported	0.0057	9.217e-06	5581	TRUE	reported	uvC9oY	2	TRUE	364991	0.00357325	20.0067
M15749.metal.pos.txt.gz	ACNE(GCST90245818)	rs4772056	C	G	C	G	-0.034	-0.0038	0.907	0.8265	FALSE	TRUE	FALSE	MhNOJh	0.7752	0.0132	TRUE	reported	0.0076	8.451e-06	5829	TRUE	reported	BTlu8z	2	TRUE	364991	0.00342175	20.007
M34912.metal.pos.txt.gz	ACNE(GCST90245818)	rs10934975	T	C	T	C	0.0085	-0.0028	0.5406	0.4638	FALSE	FALSE	FALSE	vsOWBs	0.7701	0.0096	TRUE	reported	0.0019	6.317e-06	5885	TRUE	reported	f2noEF	2	TRUE	364991	0.0033893	20.007
M34912.metal.pos.txt.gz	ACNE(GCST90245818)	rs12215840	T	C	T	C	0.0085	0.0073	0.5911	0.5993	FALSE	FALSE	FALSE	vsOWBs	0.4466	0.0096	TRUE	reported	0.0019	6.086e-06	5885	TRUE	reported	f2noEF	2	TRUE	364991	0.0033893	20.007
M34912.metal.pos.txt.gz	ACNE(GCST90245818)	rs1887820	A	G	A	G	0.0085	0.0056	0.6665	0.702	FALSE	FALSE	FALSE	vsOWBs	0.5858	0.0103	TRUE	reported	0.0019	8.466e-06	5885	TRUE	reported	f2noEF	2	TRUE	364991	0.0033893	20.007
M34912.metal.pos.txt.gz	ACNE(GCST90245818)	rs4583642	T	C	T	C	-0.0085	-0.0025	0.3636	0.3871	FALSE	FALSE	FALSE	vsOWBs	0.795	0.0098	TRUE	reported	0.0019	6.573e-06	5885	TRUE	reported	f2noEF	2	TRUE	364991	0.0033893	20.007
M34912.metal.pos.txt.gz	ACNE(GCST90245818)	rs698015	T	C	T	C	0.0085	0.0014	0.6477	0.6615	FALSE	FALSE	FALSE	vsOWBs	0.8925	0.01	TRUE	reported	0.0019	6.716e-06	5885	TRUE	reported	f2noEF	2	TRUE	364991	0.0033893	20.007
M34912.metal.pos.txt.gz	ACNE(GCST90245818)	rs762864	A	G	A	G	-0.0085	0.0139	0.6215	0.6723	FALSE	FALSE	FALSE	vsOWBs	0.1669	0.0101	TRUE	reported	0.0019	8.82e-06	5885	TRUE	reported	f2noEF	2	TRUE	364991	0.0033893	20.007
M37253.metal.pos.txt.gz	ACNE(GCST90245818)	rs1568101	T	C	T	C	-0.0255	-0.0056	0.912	0.9069	FALSE	FALSE	FALSE	9E5uk2	0.7384	0.0167	TRUE	reported	0.0057	8.624e-06	5932	TRUE	reported	A7LkWw	2	TRUE	364991	0.00336253	20.0071
M33892.metal.pos.txt.gz	ACNE(GCST90245818)	rs1026686	T	C	T	C	0.017	0.0086	0.8064	0.7902	FALSE	FALSE	FALSE	wDfHZC	0.4545	0.0115	TRUE	reported	0.0038	9.681e-06	6004	TRUE	reported	LWviY7	2	TRUE	364991	0.00332234	20.0072
M32729.metal.pos.txt.gz	ACNE(GCST90245818)	rs8008122	T	C	T	C	-0.0085	-0.0217	0.3667	0.3484	FALSE	FALSE	FALSE	7QkGNX	0.02873	0.0099	TRUE	reported	0.0019	7.868e-06	6497	TRUE	reported	suoHTa	2	TRUE	364991	0.00307102	20.0077
M37058.metal.pos.txt.gz	ACNE(GCST90245818)	rs1164883	A	G	A	G	-0.0085	-0.0002	0.5161	0.4912	FALSE	FALSE	FALSE	BufHoP	0.9867	0.0097	TRUE	reported	0.0019	6.381e-06	6552	TRUE	reported	KH0d8y	2	TRUE	364991	0.00304531	20.0077
M37058.metal.pos.txt.gz	ACNE(GCST90245818)	rs6958124	A	T	A	T	-0.0085	0.0094	0.3835	0.3416	FALSE	TRUE	FALSE	BufHoP	0.3427	0.0099	TRUE	reported	0.0019	4.647e-06	6552	TRUE	reported	KH0d8y	2	TRUE	364991	0.00304531	20.0077
M35754.metal.pos.txt.gz	ACNE(GCST90245818)	rs1256061	T	G	T	G	-0.0085	0.0011	0.4673	0.4967	FALSE	FALSE	FALSE	Em901J	0.9024	0.0094	TRUE	reported	0.0019	9.284e-06	6604	TRUE	reported	rYKnET	2	TRUE	364991	0.00302141	20.0078
M35754.metal.pos.txt.gz	ACNE(GCST90245818)	rs12969887	A	C	A	C	0.0085	-0.0121	0.5532	0.5366	FALSE	FALSE	FALSE	Em901J	0.2091	0.0097	TRUE	reported	0.0019	9.495e-06	6604	TRUE	reported	rYKnET	2	TRUE	364991	0.00302141	20.0078
M35754.metal.pos.txt.gz	ACNE(GCST90245818)	rs6828013	T	C	T	C	0.017	-0.0166	0.0729	0.0929	FALSE	FALSE	FALSE	Em901J	0.324	0.0168	TRUE	reported	0.0038	8.791e-06	6604	TRUE	reported	rYKnET	2	TRUE	364991	0.00302141	20.0078
M35754.metal.pos.txt.gz	ACNE(GCST90245818)	rs884957	A	G	A	G	-0.0085	-0.0038	0.6492	0.5714	FALSE	FALSE	FALSE	Em901J	0.6916	0.0097	TRUE	reported	0.0019	9.541e-06	6604	TRUE	reported	rYKnET	2	TRUE	364991	0.00302141	20.0078
M34040.metal.pos.txt.gz	ACNE(GCST90245818)	rs4363421	A	G	A	G	0.017	-0.0002	0.7027	0.6709	FALSE	FALSE	FALSE	CIxAKM	0.9806	0.0099	TRUE	reported	0.0038	7.068e-06	7132	TRUE	reported	U8UYmj	2	TRUE	364991	0.00279835	20.0082
M35255.metal.pos.txt.gz	ACNE(GCST90245818)	rs7733625	T	G	T	G	-0.017	-0.0036	0.2771	0.2107	FALSE	FALSE	FALSE	wDfHZC	0.7614	0.0117	TRUE	reported	0.0038	7.692e-06	7291	TRUE	reported	LWviY7	2	TRUE	364991	0.00273749	20.0084
M17945.metal.pos.txt.gz	ACNE(GCST90245818)	rs11210537	A	G	A	G	0.0085	0.0204	0.3117	0.341	FALSE	FALSE	FALSE	JWYTTL	0.03855	0.0099	TRUE	reported	0.0019	4.963e-06	7315	TRUE	reported	wZTn6E	2	TRUE	364991	0.00272854	20.0084
M17945.metal.pos.txt.gz	ACNE(GCST90245818)	rs12639715	T	C	T	C	0.0085	0.0049	0.6649	0.6816	FALSE	FALSE	FALSE	JWYTTL	0.6245	0.0101	TRUE	reported	0.0019	4.184e-06	7315	TRUE	reported	wZTn6E	2	TRUE	364991	0.00272854	20.0084
M33389.metal.pos.txt.gz	ACNE(GCST90245818)	rs6878354	C	G	C	G	0.0085	-0.0042	0.3007	0.3135	FALSE	TRUE	FALSE	rrQCA2	0.6795	0.0101	TRUE	reported	0.0019	4.516e-06	7315	TRUE	reported	l0AyxD	2	TRUE	364991	0.00272854	20.0084
M33389.metal.pos.txt.gz	ACNE(GCST90245818)	rs732787	A	G	A	G	0.0085	0.0132	0.377	0.3432	FALSE	FALSE	FALSE	rrQCA2	0.1876	0.01	TRUE	reported	0.0019	5.272e-06	7315	TRUE	reported	l0AyxD	2	TRUE	364991	0.00272854	20.0084
M22481.metal.pos.txt.gz	ACNE(GCST90245818)	rs9375450	A	G	A	G	0.0085	0.0115	0.5099	0.4587	FALSE	FALSE	FALSE	4QVqlv	0.2204	0.0094	TRUE	reported	0.0019	5.626e-06	7329	TRUE	reported	Zff3Nb	2	TRUE	364991	0.00272334	20.0084
M32867.metal.pos.txt.gz	ACNE(GCST90245818)	rs2626332	A	C	A	C	0.0085	-0.01	0.1274	0.185	FALSE	FALSE	FALSE	rrQCA2	0.4076	0.0121	TRUE	reported	0.0019	4.883e-06	7329	TRUE	reported	l0AyxD	2	TRUE	364991	0.00272334	20.0084
M35675.metal.pos.txt.gz	ACNE(GCST90245818)	rs10180218	A	T	A	T	-0.0085	0.013	0.3776	0.3822	FALSE	TRUE	FALSE	9E5uk2	0.1903	0.0099	TRUE	reported	0.0019	4.782e-06	7348	TRUE	reported	A7LkWw	2	TRUE	364991	0.00271632	20.0084
M35675.metal.pos.txt.gz	ACNE(GCST90245818)	rs13059174	T	C	T	C	0.0085	0.0155	0.2947	0.2509	FALSE	FALSE	FALSE	9E5uk2	0.1707	0.0113	TRUE	reported	0.0019	5.019e-06	7348	TRUE	reported	A7LkWw	2	TRUE	364991	0.00271632	20.0084
M00606.metal.pos.txt.gz	ACNE(GCST90245818)	rs977712	A	C	A	C	-0.0085	0.0169	0.8633	0.8561	FALSE	FALSE	FALSE	rwFeCT	0.2197	0.0138	TRUE	reported	0.0019	6.319e-06	7354	TRUE	reported	JeukL4	2	TRUE	364991	0.00271411	20.0084
M12774.metal.pos.txt.gz	ACNE(GCST90245818)	rs8078118	A	C	A	C	0.0085	0.0002	0.4238	0.4323	FALSE	FALSE	FALSE	iizjr8	0.9871	0.0101	TRUE	reported	0.0019	6.982e-06	7356	TRUE	reported	IlEgl8	2	TRUE	364991	0.00271337	20.0084
M32634.metal.pos.txt.gz	ACNE(GCST90245818)	rs435614	T	C	T	C	-0.0085	0.0105	0.2744	0.3108	FALSE	FALSE	FALSE	jsoX0g	0.3081	0.0103	TRUE	reported	0.0019	5.564e-06	7362	TRUE	reported	2Hjefc	2	TRUE	364991	0.00271116	20.0084
M32452.metal.pos.txt.gz	ACNE(GCST90245818)	rs11057695	T	C	T	C	0.0255	-0.0074	0.0534	0.0962	FALSE	FALSE	FALSE	rwFeCT	0.6499	0.0163	TRUE	reported	0.0057	8.007e-06	7364	TRUE	reported	JeukL4	2	TRUE	364991	0.00271043	20.0084
M01110.metal.pos.txt.gz	ACNE(GCST90245818)	rs4739402	T	C	T	C	-0.0085	-0.0126	0.5172	0.5693	FALSE	FALSE	FALSE	MqUAwL	0.182	0.0094	TRUE	reported	0.0019	5.614e-06	7367	TRUE	reported	hgfJiA	2	TRUE	364991	0.00270933	20.0084
M32412.metal.pos.txt.gz	ACNE(GCST90245818)	rs728242	A	G	A	G	-0.017	0.0132	0.4989	0.5887	FALSE	FALSE	FALSE	biamAc	0.1648	0.0095	TRUE	reported	0.0038	6.342e-06	7796	TRUE	reported	zFDXMQ	2	TRUE	364991	0.00256062	20.0087
M18929.metal.pos.txt.gz	ACNE(GCST90245818)	rs9500850	A	G	A	G	0.0555	-0.0408	0.9644	0.9677	FALSE	FALSE	FALSE	0iP4Jm	0.1265	0.0267	TRUE	reported	0.0124	8.118e-06	1748	TRUE	reported	QWFTcS	2	TRUE	364991	0.0113306	20.0099
M32755.metal.pos.txt.gz	ACNE(GCST90245818)	rs3112734	T	C	T	C	-0.0604	0.007	0.0221	0.0581	FALSE	FALSE	FALSE	rrQCA2	0.7366	0.0209	TRUE	reported	0.0135	7.79e-06	6658	TRUE	reported	l0AyxD	2	TRUE	364991	0.0029975	20.0113
M32735.metal.pos.txt.gz	ACNE(GCST90245818)	rs12202901	A	T	A	T	0.0349	0.0128	0.2064	0.2137	FALSE	TRUE	FALSE	xM2yc7	0.2702	0.0116	TRUE	reported	0.0078	8.676e-06	6000	TRUE	reported	Z3KpJI	2	TRUE	364991	0.00332555	20.0132
M17799.metal.pos.txt.gz	ACNE(GCST90245818)	rs2623167	A	C	A	C	0.094	-0.0141	0.9047	0.8567	FALSE	FALSE	FALSE	MhNOJh	0.3063	0.0138	TRUE	reported	0.021	7.567e-06	1739	TRUE	reported	BTlu8z	2	TRUE	364991	0.0113905	20.0132
M21184.metal.pos.txt.gz	ACNE(GCST90245818)	rs9313524	T	C	T	C	0.0264	0.0123	0.4146	0.3676	FALSE	FALSE	FALSE	wDfHZC	0.237	0.0104	TRUE	reported	0.0059	8.906e-06	5436	TRUE	reported	LWviY7	2	TRUE	364991	0.00366968	20.0145
M33627.metal.pos.txt.gz	ACNE(GCST90245818)	rs12763437	A	G	A	G	0.0273	-0.0022	0.0834	0.0712	FALSE	FALSE	FALSE	MqUAwL	0.903	0.0184	TRUE	reported	0.0061	8.679e-06	2757	TRUE	reported	hgfJiA	2	TRUE	364991	0.00721249	20.0148
M33531.metal.pos.txt.gz	ACNE(GCST90245818)	rs10966901	A	G	A	G	0.0273	0.0035	0.6275	0.5965	FALSE	FALSE	FALSE	Ql4lXW	0.7132	0.0096	TRUE	reported	0.0061	8.068e-06	2859	TRUE	reported	niHtOH	2	TRUE	364991	0.00695696	20.0153
M32757.metal.pos.txt.gz	ACNE(GCST90245818)	rs1368843	A	G	A	G	-0.0264	-0.0121	0.4256	0.3692	FALSE	FALSE	FALSE	hYvaef	0.2387	0.0103	TRUE	reported	0.0059	6.336e-06	7250	TRUE	reported	yqhGsU	2	TRUE	364991	0.00275403	20.0163
M33188.metal.pos.txt.gz	ACNE(GCST90245818)	rs8017593	A	C	A	C	-0.0452	0.012	0.471	0.514	FALSE	FALSE	FALSE	AWocdk	0.2103	0.0095	TRUE	reported	0.0101	7.067e-06	3740	TRUE	reported	aSmuyY	2	TRUE	364991	0.00532651	20.0171
M32855.metal.pos.txt.gz	ACNE(GCST90245818)	rs11231630	T	C	T	C	0.0443	-0.012	0.0486	0.0397	FALSE	FALSE	FALSE	vsOWBs	0.6208	0.0243	TRUE	reported	0.0099	7.482e-06	7355	TRUE	reported	f2noEF	2	TRUE	364991	0.00271502	20.0179
M32739.metal.pos.txt.gz	ACNE(GCST90245818)	rs10750719	T	G	T	G	0.0179	-0.0015	0.877	0.8899	FALSE	FALSE	FALSE	rwFeCT	0.9217	0.0155	TRUE	reported	0.004	7.166e-06	6042	TRUE	reported	JeukL4	2	TRUE	364991	0.00330345	20.019
M31548.metal.pos.txt.gz	ACNE(GCST90245818)	rs13105073	A	T	A	T	-0.1258	0.0163	0.9776	0.9722	FALSE	TRUE	FALSE	X3kEBX	0.5684	0.0286	TRUE	reported	0.0281	7.427e-06	1764	TRUE	reported	Tj5sjb	2	TRUE	364991	0.0112342	20.0196
M00542.metal.pos.txt.gz	ACNE(GCST90245818)	rs7314742	T	G	T	G	-0.0358	0.0111	0.2662	0.2426	FALSE	FALSE	FALSE	QB06Qv	0.3127	0.011	TRUE	reported	0.008	8.508e-06	7371	TRUE	reported	WTkqPg	2	TRUE	364991	0.00270945	20.0202
M34106.metal.pos.txt.gz	ACNE(GCST90245818)	rs4736435	A	C	A	C	0.0497	0.0107	0.2466	0.2107	FALSE	FALSE	FALSE	EVwGkr	0.3742	0.012	TRUE	reported	0.0111	7.999e-06	1481	TRUE	reported	ir79GV	2	TRUE	364991	0.0133559	20.0207
M33443.metal.pos.txt.gz	ACNE(GCST90245818)	rs1371204	T	C	T	C	-0.03	-0.0001	0.1619	0.1552	FALSE	FALSE	FALSE	7QkGNX	0.9946	0.013	TRUE	reported	0.0067	7e-06	1432	TRUE	reported	suoHTa	2	TRUE	364991	0.0138074	20.021
M35678.metal.pos.txt.gz	ACNE(GCST90245818)	rs9587762	T	C	T	C	0.0273	-0.003	0.187	0.2107	FALSE	FALSE	FALSE	uoPhMZ	0.7975	0.0116	TRUE	reported	0.0061	7.768e-06	6447	TRUE	reported	RtN9Fv	2	TRUE	364991	0.00309714	20.0231
M34109.metal.pos.txt.gz	ACNE(GCST90245818)	rs1652045	T	C	T	C	0.3852	0.0314	0.8547	0.9053	FALSE	FALSE	FALSE	2bEVZy	0.06725	0.0172	TRUE	reported	0.0855	6.587e-06	148	TRUE	reported	o1w7GA	2	TRUE	364991	0.120604	20.0231
M32338.metal.pos.txt.gz	ACNE(GCST90245818)	rs983498	C	G	C	G	-0.0197	-0.0038	0.7106	0.7295	FALSE	TRUE	FALSE	cZ7Yn1	0.7161	0.0105	TRUE	reported	0.0044	7.984e-06	1760	TRUE	reported	j6J89R	2	TRUE	364991	0.0112615	20.0232
M34365.metal.pos.txt.gz	ACNE(GCST90245818)	rs7900257	T	G	T	G	0.159	0.0168	0.3056	0.2646	FALSE	FALSE	FALSE	JGw8CX	0.1227	0.0109	TRUE	reported	0.0335	2.016e-06	18	TRUE	reported	KkV310	2	TRUE	364991	0.555852	20.0241
M36230.metal.pos.txt.gz	ACNE(GCST90245818)	rs1909355	T	C	T	C	-0.0385	-0.0257	0.0954	0.0616	FALSE	FALSE	FALSE	MhNOJh	0.214	0.0206	TRUE	reported	0.0086	8.541e-06	2400	TRUE	reported	BTlu8z	2	TRUE	364991	0.00828136	20.0245
M32634.metal.pos.txt.gz	ACNE(GCST90245818)	rs5759640	T	C	T	C	-0.0403	0.0134	0.0791	0.1214	FALSE	FALSE	FALSE	jsoX0g	0.3843	0.0154	TRUE	reported	0.009	6.788e-06	1764	TRUE	reported	2Hjefc	2	TRUE	364991	0.0112387	20.0278
M22130.metal.pos.txt.gz	ACNE(GCST90245818)	rs4872094	T	C	T	C	-0.0327	-0.0089	0.8154	0.7866	FALSE	FALSE	FALSE	rrQCA2	0.4443	0.0116	TRUE	reported	0.0073	8.22e-06	1074	TRUE	reported	l0AyxD	2	TRUE	364991	0.0183403	20.0281
M01107.metal.pos.txt.gz	ACNE(GCST90245818)	rs11147404	T	G	T	G	0.0282	-0.0041	0.8872	0.8239	FALSE	FALSE	FALSE	wDfHZC	0.7402	0.0124	TRUE	reported	0.0063	8.687e-06	5344	TRUE	reported	LWviY7	2	TRUE	364991	0.0037353	20.0288
M34513.metal.pos.txt.gz	ACNE(GCST90245818)	rs4901004	T	C	T	C	-0.0385	0.0215	0.8716	0.9017	FALSE	FALSE	FALSE	4QVqlv	0.1914	0.0165	TRUE	reported	0.0086	7.992e-06	3239	TRUE	reported	Zff3Nb	2	TRUE	364991	0.00614943	20.0289
M34469.metal.pos.txt.gz	ACNE(GCST90245818)	rs1195892	T	C	T	C	-0.0188	0.004	0.5662	0.5898	FALSE	FALSE	FALSE	x8BRn2	0.6826	0.0097	TRUE	reported	0.0042	6.155e-06	6144	TRUE	reported	8PfeNy	2	TRUE	364991	0.00325051	20.0298
M32759.metal.pos.txt.gz	ACNE(GCST90245818)	rs12446951	A	G	A	G	0.0282	0.0024	0.1573	0.1505	FALSE	FALSE	FALSE	rrQCA2	0.8609	0.0136	TRUE	reported	0.0063	7.85e-06	6712	TRUE	reported	l0AyxD	2	TRUE	364991	0.00297626	20.0303
M32759.metal.pos.txt.gz	ACNE(GCST90245818)	rs4711652	A	G	A	G	0.0188	-0.0096	0.5551	0.5438	FALSE	FALSE	FALSE	rrQCA2	0.306	0.0094	TRUE	reported	0.0042	8.562e-06	6712	TRUE	reported	l0AyxD	2	TRUE	364991	0.00297626	20.0303
M18254.metal.pos.txt.gz	ACNE(GCST90245818)	rs7558224	T	C	T	C	0.0376	0.0004	0.7832	0.7302	FALSE	FALSE	FALSE	R4kgGu	0.9711	0.0107	TRUE	reported	0.0084	8.564e-06	7071	TRUE	reported	ZWYkl1	2	TRUE	364991	0.00282558	20.0306
M20675.metal.pos.txt.gz	ACNE(GCST90245818)	rs11580613	T	C	T	C	0.0188	-0.0181	0.1344	0.1723	FALSE	FALSE	FALSE	ouAinc	0.1455	0.0125	TRUE	reported	0.0042	8.682e-06	7301	TRUE	reported	1Chosv	2	TRUE	364991	0.00273681	20.0308
M27738.metal.pos.txt.gz	ACNE(GCST90245818)	rs12447958	A	G	A	G	0.0188	-0.0132	0.7028	0.6765	FALSE	FALSE	FALSE	R4kgGu	0.2203	0.0107	TRUE	reported	0.0042	7.565e-06	7336	TRUE	reported	ZWYkl1	2	TRUE	364991	0.00272379	20.0308
M15488.metal.pos.txt.gz	ACNE(GCST90245818)	rs302121	A	T	A	T	0.0094	-0.008	0.819	0.7641	FALSE	TRUE	FALSE	9E5uk2	0.4758	0.0113	TRUE	reported	0.0021	8.608e-06	7345	TRUE	reported	A7LkWw	2	TRUE	364991	0.00272046	20.0308
M33936.metal.pos.txt.gz	ACNE(GCST90245818)	rs884760	T	C	T	C	0.0188	-0.0093	0.277	0.2878	FALSE	FALSE	FALSE	wDfHZC	0.3729	0.0104	TRUE	reported	0.0042	7.161e-06	7345	TRUE	reported	LWviY7	2	TRUE	364991	0.00272046	20.0308
M32855.metal.pos.txt.gz	ACNE(GCST90245818)	rs3857224	T	C	T	C	0.0188	-0.0159	0.3195	0.3169	FALSE	FALSE	FALSE	vsOWBs	0.1158	0.0101	TRUE	reported	0.0042	6.312e-06	7355	TRUE	reported	f2noEF	2	TRUE	364991	0.00271677	20.0308
M32854.metal.pos.txt.gz	ACNE(GCST90245818)	rs6763260	T	C	T	C	0.03	-0.0051	0.6335	0.5704	FALSE	FALSE	FALSE	rrQCA2	0.5888	0.0095	TRUE	reported	0.0067	7.756e-06	2684	TRUE	reported	l0AyxD	2	TRUE	364991	0.00741444	20.0341
M34516.metal.pos.txt.gz	ACNE(GCST90245818)	rs1396287	A	G	A	G	-0.1717	-0.0013	0.8863	0.8574	FALSE	FALSE	FALSE	rrQCA2	0.9211	0.0135	TRUE	reported	0.0382	6.951e-06	241	TRUE	reported	l0AyxD	2	TRUE	364991	0.0773456	20.0352
M33423.metal.pos.txt.gz	ACNE(GCST90245818)	rs197623	A	C	A	C	-0.982	0.0236	0.0417	0.0217	FALSE	FALSE	FALSE	W6iBnA	0.468	0.0325	TRUE	reported	0.2157	5.316e-06	60	TRUE	reported	JHxQcB	2	TRUE	364991	0.256748	20.0355
M33871.metal.pos.txt.gz	ACNE(GCST90245818)	rs13098081	C	G	C	G	0.0291	0.0108	0.9	0.8693	FALSE	TRUE	FALSE	K5FkIa	0.4471	0.0142	TRUE	reported	0.0065	6.864e-06	6506	TRUE	reported	PMRPlJ	2	TRUE	364991	0.00307121	20.0367
M33901.metal.pos.txt.gz	ACNE(GCST90245818)	rs10177768	A	G	A	G	-0.0197	-0.0039	0.6419	0.6733	FALSE	FALSE	FALSE	JWYTTL	0.6948	0.01	TRUE	reported	0.0044	8.008e-06	4533	TRUE	reported	wZTn6E	2	TRUE	364991	0.00440276	20.0371
M34539.metal.pos.txt.gz	ACNE(GCST90245818)	rs2246344	T	G	T	G	-0.0197	0.0185	0.7691	0.8006	FALSE	FALSE	FALSE	vsOWBs	0.1184	0.0119	TRUE	reported	0.0044	7.934e-06	4800	TRUE	reported	f2noEF	2	TRUE	364991	0.00415888	20.0376
M33137.metal.pos.txt.gz	ACNE(GCST90245818)	rs12659061	A	G	A	G	0.0618	-0.0232	0.1376	0.172	FALSE	FALSE	FALSE	Em901J	0.06879	0.0128	TRUE	reported	0.0138	7.463e-06	2391	TRUE	reported	rYKnET	2	TRUE	364991	0.00831786	20.038
M02137.metal.pos.txt.gz	ACNE(GCST90245818)	rs2760277	A	G	A	G	0.0197	0.0135	0.7946	0.8606	FALSE	FALSE	FALSE	uoPhMZ	0.3264	0.0138	TRUE	reported	0.0044	8.256e-06	6252	TRUE	reported	RtN9Fv	2	TRUE	364991	0.00319608	20.0396
M35322.metal.pos.txt.gz	ACNE(GCST90245818)	rs10972586	A	T	A	T	0.0839	0.0008	0.0992	0.0966	FALSE	TRUE	FALSE	rrQCA2	0.9588	0.016	TRUE	reported	0.0187	7.22e-06	448	TRUE	reported	l0AyxD	2	TRUE	364991	0.0430006	20.04
M35322.metal.pos.txt.gz	ACNE(GCST90245818)	rs1561164	A	G	A	G	0.1346	-0.0265	0.0405	0.0253	FALSE	FALSE	FALSE	rrQCA2	0.3878	0.0307	TRUE	reported	0.03	7.452e-06	448	TRUE	reported	l0AyxD	2	TRUE	364991	0.0430012	20.0403
M33165.metal.pos.txt.gz	ACNE(GCST90245818)	rs10765737	A	G	A	G	-0.0197	0.0154	0.6388	0.6209	FALSE	FALSE	FALSE	9E5uk2	0.1137	0.0097	TRUE	reported	0.0044	8.245e-06	7263	TRUE	reported	A7LkWw	2	TRUE	364991	0.00275242	20.0405
M33422.metal.pos.txt.gz	ACNE(GCST90245818)	rs11588513	T	C	T	C	0.0197	0.0205	0.955	0.9351	FALSE	FALSE	FALSE	MhNOJh	0.2977	0.0197	TRUE	reported	0.0044	9.583e-06	7306	TRUE	reported	BTlu8z	2	TRUE	364991	0.00273626	20.0405
M27738.metal.pos.txt.gz	ACNE(GCST90245818)	rs306472	T	C	T	C	0.0197	-0.0121	0.2222	0.1814	FALSE	FALSE	FALSE	R4kgGu	0.3271	0.0124	TRUE	reported	0.0044	6.688e-06	7336	TRUE	reported	ZWYkl1	2	TRUE	364991	0.0027251	20.0405
M35718.metal.pos.txt.gz	ACNE(GCST90245818)	rs7784712	T	C	T	C	0.0197	0.0499	0.0761	0.0738	FALSE	FALSE	FALSE	iizjr8	0.006408	0.0183	TRUE	reported	0.0044	6.995e-06	7358	TRUE	reported	IlEgl8	2	TRUE	364991	0.00271698	20.0405
M01564.metal.pos.txt.gz	ACNE(GCST90245818)	rs12121428	T	C	T	C	-0.0197	-0.0021	0.0535	0.0563	FALSE	FALSE	FALSE	wDfHZC	0.9212	0.0209	TRUE	reported	0.0044	6.094e-06	7364	TRUE	reported	LWviY7	2	TRUE	364991	0.00271477	20.0405
M36097.metal.pos.txt.gz	ACNE(GCST90245818)	rs11792920	A	G	A	G	-0.4893	0.0269	0.1274	0.1505	FALSE	FALSE	FALSE	CIxAKM	0.04051	0.0131	TRUE	reported	0.1084	6.39e-06	122	TRUE	reported	U8UYmj	2	TRUE	364991	0.143106	20.0407
M02342.metal.pos.txt.gz	ACNE(GCST90245818)	rs17708932	A	G	A	G	-0.0766	-0.0004	0.0376	0.0706	FALSE	FALSE	FALSE	rwFeCT	0.9823	0.0191	TRUE	reported	0.0171	7.215e-06	1741	TRUE	reported	JeukL4	2	TRUE	364991	0.0113944	20.0432
M32418.metal.pos.txt.gz	ACNE(GCST90245818)	rs9691574	T	C	T	C	0.03	0.0087	0.0695	0.095	FALSE	FALSE	FALSE	1MYwqS	0.5851	0.016	TRUE	reported	0.0067	8.788e-06	7355	TRUE	reported	uvC9oY	2	TRUE	364991	0.00271849	20.0436
M33178.metal.pos.txt.gz	ACNE(GCST90245818)	rs2968779	T	C	T	C	-0.2532	0.0631	0.0267	0.025	FALSE	FALSE	FALSE	HoJi8V	0.04077	0.0309	TRUE	reported	0.0565	7.344e-06	1017	TRUE	reported	BCa5Gq	2	TRUE	364991	0.019365	20.0436
M01515.metal.pos.txt.gz	ACNE(GCST90245818)	rs17682068	A	G	A	G	-0.1299	0.0011	0.9248	0.935	FALSE	FALSE	FALSE	x8BRn2	0.9527	0.0193	TRUE	reported	0.029	7.452e-06	2285	TRUE	reported	8PfeNy	2	TRUE	364991	0.00870441	20.0467
M01107.metal.pos.txt.gz	ACNE(GCST90245818)	rs2549842	T	C	T	C	-0.0206	-0.0117	0.786	0.7375	FALSE	FALSE	FALSE	wDfHZC	0.2713	0.0107	TRUE	reported	0.0046	8.675e-06	5344	TRUE	reported	LWviY7	2	TRUE	364991	0.00373874	20.0473
M33203.metal.pos.txt.gz	ACNE(GCST90245818)	rs2287358	T	C	T	C	0.1375	-0.0079	0.0386	0.0586	FALSE	FALSE	FALSE	BufHoP	0.7046	0.0207	TRUE	reported	0.0307	7.436e-06	3221	TRUE	reported	KH0d8y	2	TRUE	364991	0.0061893	20.0474
M33173.metal.pos.txt.gz	ACNE(GCST90245818)	rs17061716	C	G	C	G	0.3081	0.0269	0.8406	0.8209	FALSE	TRUE	FALSE	L7y0ro	0.02821	0.0123	TRUE	reported	0.0679	5.619e-06	76	TRUE	reported	zYwj8U	2	TRUE	364991	0.213164	20.0476
M32846.metal.pos.txt.gz	ACNE(GCST90245818)	rs12533589	T	C	T	C	0.0309	0.0022	0.2893	0.2383	FALSE	FALSE	FALSE	MhNOJh	0.8403	0.0112	TRUE	reported	0.0069	7.815e-06	6250	TRUE	reported	BTlu8z	2	TRUE	364991	0.00319851	20.0484
M03127.metal.pos.txt.gz	ACNE(GCST90245818)	rs1433818	T	C	T	C	0.0206	0.0073	0.0808	0.0695	FALSE	FALSE	FALSE	HoJi8V	0.6954	0.0186	TRUE	reported	0.0046	6.99e-06	6941	TRUE	reported	BCa5Gq	2	TRUE	364991	0.002881	20.049
M36097.metal.pos.txt.gz	ACNE(GCST90245818)	rs12005871	A	T	A	T	0.5499	0.0023	0.8885	0.9136	FALSE	TRUE	FALSE	CIxAKM	0.8938	0.0169	TRUE	reported	0.1218	6.394e-06	122	TRUE	reported	U8UYmj	2	TRUE	364991	0.143157	20.0491
M35431.metal.pos.txt.gz	ACNE(GCST90245818)	rs12929328	C	G	C	G	-0.0206	0.001	0.8542	0.7859	FALSE	TRUE	FALSE	7QkGNX	0.9349	0.0117	TRUE	reported	0.0046	8.892e-06	7007	TRUE	reported	suoHTa	2	TRUE	364991	0.00285394	20.0491
M37097.metal.pos.txt.gz	ACNE(GCST90245818)	rs2212465	A	T	A	T	-0.0927	-0.0061	0.0432	0.0489	FALSE	TRUE	FALSE	z5zWTD	0.779	0.0218	TRUE	reported	0.0207	7.304e-06	7014	TRUE	reported	Q1dq9T	2	TRUE	364991	0.0028511	20.0491
M00606.metal.pos.txt.gz	ACNE(GCST90245818)	rs11705028	A	G	A	G	-0.0206	-0.0119	0.0859	0.0895	FALSE	FALSE	FALSE	rwFeCT	0.489	0.0173	TRUE	reported	0.0046	8.848e-06	7354	TRUE	reported	JeukL4	2	TRUE	364991	0.00271965	20.0494
M01494.metal.pos.txt.gz	ACNE(GCST90245818)	rs10853533	A	C	A	C	0.0103	0.0003	0.8743	0.8822	FALSE	FALSE	FALSE	rrQCA2	0.9856	0.0146	TRUE	reported	0.0023	6.086e-06	7354	TRUE	reported	l0AyxD	2	TRUE	364991	0.00271965	20.0494
M01301.metal.pos.txt.gz	ACNE(GCST90245818)	rs11600689	A	T	A	T	-0.0103	-0.0188	0.1616	0.1646	FALSE	TRUE	FALSE	7QkGNX	0.1631	0.0135	TRUE	reported	0.0023	9.136e-06	7363	TRUE	reported	suoHTa	2	TRUE	364991	0.00271633	20.0494
M15140.metal.pos.txt.gz	ACNE(GCST90245818)	rs11057695	T	C	T	C	0.0206	-0.0074	0.0566	0.0962	FALSE	FALSE	FALSE	jsoX0g	0.6499	0.0163	TRUE	reported	0.0046	8.027e-06	7368	TRUE	reported	2Hjefc	2	TRUE	364991	0.00271449	20.0494
M18476.metal.pos.txt.gz	ACNE(GCST90245818)	rs3807360	A	G	A	G	0.0735	-0.0046	0.2011	0.1281	FALSE	FALSE	FALSE	wDfHZC	0.7477	0.0143	TRUE	reported	0.0164	7.436e-06	1157	TRUE	reported	LWviY7	2	TRUE	364991	0.0170639	20.051
M01712.metal.pos.txt.gz	ACNE(GCST90245818)	rs11987983	T	C	T	C	-0.0457	0.0333	0.099	0.0529	FALSE	FALSE	FALSE	wDfHZC	0.1369	0.0224	TRUE	reported	0.0102	7.164e-06	1753	TRUE	reported	LWviY7	2	TRUE	364991	0.0113215	20.051
M33633.metal.pos.txt.gz	ACNE(GCST90245818)	rs17090140	A	G	A	G	0.0636	-0.0139	0.0502	0.0435	FALSE	FALSE	FALSE	EhjLmf	0.5556	0.0236	TRUE	reported	0.0142	7.072e-06	4323	TRUE	reported	0dekSg	2	TRUE	364991	0.00461893	20.051
M36559.metal.pos.txt.gz	ACNE(GCST90245818)	rs4795411	A	G	A	G	-0.0466	0.0139	0.9339	0.9268	FALSE	FALSE	FALSE	iizjr8	0.4436	0.0182	TRUE	reported	0.0104	6.895e-06	1636	TRUE	reported	IlEgl8	2	TRUE	364991	0.0121234	20.0527
M34395.metal.pos.txt.gz	ACNE(GCST90245818)	rs4244070	T	C	T	C	0.0502	-0.0081	0.8314	0.8339	FALSE	FALSE	FALSE	EhjLmf	0.5233	0.0127	TRUE	reported	0.0112	7.769e-06	1104	TRUE	reported	0dekSg	2	TRUE	364991	0.0178719	20.0532
M33453.metal.pos.txt.gz	ACNE(GCST90245818)	rs9874488	A	G	A	G	0.0215	0.0112	0.293	0.2623	FALSE	FALSE	FALSE	4QVqlv	0.3114	0.0111	TRUE	reported	0.0048	8.676e-06	5717	TRUE	reported	Zff3Nb	2	TRUE	364991	0.00349707	20.0559
M22177.metal.pos.txt.gz	ACNE(GCST90245818)	rs3742766	A	G	A	G	-0.0215	-0.0068	0.0394	0.0498	FALSE	FALSE	FALSE	BufHoP	0.7551	0.0217	TRUE	reported	0.0048	8.441e-06	6535	TRUE	reported	KH0d8y	2	TRUE	364991	0.00306068	20.0568
M32405.metal.pos.txt.gz	ACNE(GCST90245818)	rs900429	T	C	T	C	0.0215	0.0029	0.8442	0.8654	FALSE	FALSE	FALSE	SELCrP	0.8433	0.0145	TRUE	reported	0.0048	7.224e-06	7358	TRUE	reported	EKlSDp	2	TRUE	364991	0.00271927	20.0575
M32846.metal.pos.txt.gz	ACNE(GCST90245818)	rs11581375	T	C	T	C	-0.2174	-0.0354	0.9792	0.9788	FALSE	FALSE	FALSE	MhNOJh	0.2838	0.033	TRUE	reported	0.0485	7.483e-06	1146	TRUE	reported	BTlu8z	2	TRUE	364991	0.0172307	20.0575
M33203.metal.pos.txt.gz	ACNE(GCST90245818)	rs12052015	C	G	C	G	-0.056	-0.013	0.6242	0.6263	FALSE	TRUE	FALSE	BufHoP	0.1848	0.0098	TRUE	reported	0.0125	7.299e-06	3221	TRUE	reported	KH0d8y	2	TRUE	364991	0.00619252	20.0579
M35678.metal.pos.txt.gz	ACNE(GCST90245818)	rs2286411	A	G	A	G	0.0327	0.0085	0.1197	0.1644	FALSE	FALSE	FALSE	uoPhMZ	0.5057	0.0127	TRUE	reported	0.0073	8.309e-06	6447	TRUE	reported	RtN9Fv	2	TRUE	364991	0.00310272	20.0593
[truncated: 6,263 more rows]

## Sheet: table3
Supplementary Table 3 Primary analysis
[truncated: 31 more rows]

## Sheet: table 4
Supplementary Table 4 The results of MR-PRESSO
[truncated: 24 more rows]

## Sheet: table 5
Supplementary Table 5 Primary analysis and sensitivity analysis
[truncated: 31 more rows]

## Sheet: table 6
	Supplementary Table 6 Statistcal power of MR analysis
[truncated: 24 more rows]

[truncated: 7 more sheets: table 7, table 8, table 9, table 10, table 11, table 12, Table 13]
